# Supplementary material for: What matters in chronic Burkholderia cenocepacia infection in cystic fibrosis: Insights from comparative genomics
Source: PLoS Pathog. 2017 Dec 11;13(12):e1006762. doi: 10.1371/journal.ppat.1006762 (PMC5739508; doi:10.1371/journal.ppat.1006762)
Supplement: S1 Table — (XLSX) [file ppat.1006762.s004.xlsx]

## Sheet: S1
S1 Table. Summary information about 8 CS patients from whom the sequenced B. cenocepacia ST32 were isolated.
										MIC (µg/ml)
Patient ID	Sex	CFTR Genotype	Born	First Bcc Culture Positivity	Death	Duration of Chronic Infection	Isolate ID	Source	Isolation Date	amikacin	tobramycin	ceftazidime	meropenem	aztreonam	minocycline	levofloxacin	trimethoprim
1	M	F508del/F508del	1982	1994-11-30	2013-10-29	18 yrs	1A	sputum	2004-04-16	≥256	≥256	≥256	128	≥256	2	16	64
							1B	sputum	2009-01-09	≥256	≥256	≥256	128	≥256	32	16	64
							1C	sputum	2011-01-14	≥256	≥256	≥256	128	≥256	32	16	64
							1D	sputum	2013-10-17	≥256	≥256	≥256	64	≥256	16	16	64
2	M	F508del/F508del	1984	1998-07-03	2010-11-27	12 yrs	2A	sputum	2003-03-13	≥256	≥256	≥256	64	≥256	2	32	≥256
							2B	sputum	2006-10-06	≥256	≥256	64	32	≥256	32	32	≥256
							2C	sputum	2010-10-27	≥256	≥256	≥256	32	≥256	32	128	≥256
							2D	blood	2010-11-23	≥256	≥256	≥256	32	≥256	32	128	≥256
3	F	F508del/F508del	1981	1999-05-30	2012-02-09	13 yrs	3A	sputum	2002-03-05	≥256	≥256	≥256	128	≥256	16	16	128
							3B	sputum	2007-06-22	≥256	≥256	≥256	128	≥256	16	16	128
							3C	sputum	2011-12-02	≥256	≥256	≥256	128	≥256	16	16	128
							3D	blood	2012-02-03	≥256	≥256	≥256	128	≥256	16	≥256	≥256
4	F	F508del/F508del	1986	1998-05-06	2010-04-25	11 yrs	4A	sputum	2003-10-14	≥256	≥256	≥256	128	≥256	16	16	≥256
							4B	sputum	2006-03-10	≥256	≥256	≥256	64	≥256	32	32	≥256
							4C	sputum	2010-02-23	≥256	≥256	≥256	64	≥256	32	128	≥256
							4D	blood	2010-04-24	≥256	≥256	≥256	64	≥256	32	≥256	≥256
5	F	F508del/F508del	1974	1994-05-15	2010-03-24	15 yrs	5A	sputum	2002-02-06	≥256	≥256	128	32	≥256	2	≥256	≥256
							5B	sputum	2005-04-15	≥256	≥256	128	32	≥256	2	≥256	≥256
							5C	sputum	2010-01-29	≥256	≥256	128	64	≥256	2	≥256	≥256
							5D	blood	2010-03-12	≥256	≥256	≥256	128	≥256	2	≥256	≥256
6	F	F508del/2184delA	1972	1999-03-19	2010-11-26	11 yrs	6A	sputum	2003-02-04	≥256	≥256	64	32	≥256	16	16	≥256
							6B	sputum	2007-08-31	≥256	≥256	≥256	64	≥256	16	16	≥256
							6C	sputum	2010-08-27	≥256	≥256	64	32	≥256	2	16	≥256
							6D	blood	2010-11-25	≥256	≥256	≥256	32	≥256	16	32	≥256
7	F	F508del/1898+1G>A	1987	2001-01-17	2011-03-09	10 yrs	7A	sputum	2002-02-19	≥256	≥256	≥256	128	≥256	32	16	64
							7B	sputum	2006-08-03	≥256	≥256	≥256	128	≥256	32	16	64
							7C	sputum	2011-02-18	≥256	≥256	128	64	≥256	16	128	64
							7D	blood	2011-03-02	≥256	≥256	≥256	128	≥256	32	32	≥256
8	M	F508del/F508del	1987	1999-08-15	2011-11-22	12 yrs	8A	sputum	2004-02-17	≥256	≥256	≥256	128	≥256	2	≥256	≥256
							8B	sputum	2006-05-02	≥256	≥256	≥256	128	≥256	16	≥256	≥256
							8C	sputum	2010-11-25	≥256	≥256	≥256	128	≥256	16	≥256	64
							8D	blood	2010-11-25	≥256	≥256	≥256	128	≥256	16	≥256	64
