# Supplementary material for: What matters in chronic Burkholderia cenocepacia infection in cystic fibrosis: Insights from comparative genomics
Source: PLoS Pathog. 2017 Dec 11;13(12):e1006762. doi: 10.1371/journal.ppat.1006762 (PMC5739508; doi:10.1371/journal.ppat.1006762)
Supplement: S3 Table — Only regions of missing coverage larger than 10 kb are reported. (XLSX) [file ppat.1006762.s006.xlsx]

## Sheet: S3
S3 Table. Large-scale deletions in ST32 genomes sequenced in this study. Only regions of missing coverage larger than 10 kb are reported.
Replicon	Isolate	Start	End	Length
Ch1	2B	1725	28011	26286
Ch1	2C	1725	19406	17681
Ch1	2A	1737	28035	26298
Ch1	8D	1744	26204	24460
Ch1	7C	1750	51118	49368
Ch1	3C	5214	18841	13627
Ch1	3B	5224	18836	13612
Ch1	3D	5225	18846	13621
Ch1	7C	56245	73175	16930
Ch1	7D	265033	285848	20815
Ch1	2D	266077	300261	34184
Ch1	7C	301555	345059	43504
Ch1	1C	301592	345062	43470
Ch1	1D	301592	345064	43472
Ch1	1B	301593	345059	43466
Ch1	8D	317758	345062	27304
Ch1	8A	317763	345054	27291
Ch1	8B	317769	345066	27297
Ch1	6B	323242	340604	17362
Ch1	7D	329369	345059	15690
Ch1	1A	329978	345055	15077
Ch1	5D	334316	345063	10747
Ch1	5C	334370	345062	10692
Ch1	5B	972820	988593	15773
Ch1	5C	972860	988513	15653
Ch1	7B	3056919	3073809	16890
Ch1	7A	3056925	3073810	16885
Ch1	2C	3295350	3314932	19582
Ch1	8C	3295355	3314260	18905
Ch1	1A	3295361	3314834	19473
Ch1	3A	3335883	3346002	10119
Ch1	2C	3358125	3386633	28508
Ch1	2B	3358129	3386627	28498
Ch1	2D	3358129	3391674	33545
Ch1	6C	3358137	3391720	33583
Ch1	2A	3358141	3386616	28475
Ch1	4B	3533725	3583410	49685
Ch1	4D	3533736	3583433	49697
Ch1	4C	3533769	3583424	49655
Ch1	3C	3533776	3583433	49657
Ch1	1D	3533779	3584233	50454
Ch1	3B	3533779	3583414	49635
Ch1	3D	3533779	3583424	49645
Ch1	4A	3533780	3583424	49644
Ch1	7C	3533783	3584015	50232
Ch1	1A	3533785	3583418	49633
Ch1	8A	3533785	3583681	49896
Ch1	8D	3533785	3583411	49626
Ch1	1C	3533787	3584242	50455
Ch1	7D	3533788	3584067	50279
Ch1	8B	3533788	3583429	49641
Ch1	7A	3533793	3584067	50274
Ch1	7B	3533794	3584058	50264
Ch1	1B	3533796	3584232	50436
Ch1	7B	3635858	3649472	13614
Ch1	7D	3635860	3649477	13617
Ch1	7A	3635869	3649477	13608
Ch2	1B	897538	963805	66267
Ch2	1D	897538	963834	66296
Ch2	1C	897544	963812	66268
Ch2	7D	897562	999844	102282
Ch2	6D	1171128	1196309	25181
Ch2	2D	1171164	1187094	15930
Ch2	3C	1171742	1190002	18260
Ch2	3D	1171742	1189981	18239
Ch2	3B	1171754	1189969	18215
Ch2	1C	1172092	1196308	24216
Ch2	4A	1172095	1196290	24195
Ch2	1D	1172101	1184454	12353
Ch2	1B	1172104	1184430	12326
Ch2	7D	1172133	1189950	17817
Ch2	8D	1172134	1184463	12329
Ch2	8B	1172368	1184437	12069
Ch2	7C	1172369	1184431	12062
Ch2	8A	1172388	1192502	20114
Ch2	8C	1172390	1184417	12027
Ch2	3A	1172392	1196305	23913
Ch2	1A	1172393	1184470	12077
Ch2	6C	1175418	1196328	20910
Ch2	4B	1182183	1196343	14160
Ch2	4D	1182190	1196352	14162
Ch2	4C	1182215	1196346	14131
Ch2	1C	1185697	1196308	10611
Ch2	6C	1728897	1772762	43865
Ch2	6D	1728920	1772762	43842
Ch2	8D	1967056	2000589	33533
Ch2	6B	2375401	2435407	60006
Ch2	5A	2547141	2660510	113369
Ch2	5B	2547145	2660522	113377
Ch2	5D	2547170	2660496	113326
Ch2	5C	2547183	2660495	113312
Ch2	8B	2648830	2660485	11655
Ch3	3B	1	90047	90046
Ch3	3C	1	90040	90039
Ch3	3D	1	90068	90067
Ch3	5A	1	90065	90064
Ch3	5B	1	90089	90088
Ch3	5C	1	90051	90050
Ch3	5D	1	90068	90067
Ch3	7D	1	89916	89915
Ch3	6C	92644	175820	83176
Ch3	6D	92644	175793	83149
Ch3	7D	353192	398739	45547
Ch3	3A	487951	583040	95089
Ch3	1C	554089	583004	28915
Ch3	7B	555724	583015	27291
Ch3	5B	560333	598599	38266
Ch3	5D	560423	598421	37998
Ch3	5A	560439	598414	37975
Ch3	5C	560452	598411	37959
Ch3	7C	755007	934749	179742
Ch3	1A	766572	864605	98033
Ch3	2C	867306	937133	69827
Ch3	2D	867313	975364	108051
Ch3	6B	867314	937107	69793
Ch3	7A	867342	937072	69730
Ch3	7D	867353	937065	69712
Plasmid	3C	37072	113868	76796
Plasmid	2B	37079	113833	76754
Plasmid	2C	37079	113865	76786
Plasmid	2D	37079	113854	76775
Plasmid	3D	37079	113857	76778
Plasmid	5C	37082	113867	76785
Plasmid	3B	37086	113851	76765
Plasmid	1D	37090	60895	23805
Plasmid	3A	37090	55543	18453
Plasmid	7D	37090	113838	76748
Plasmid	8D	37197	113837	76640
Plasmid	6D	55524	113848	58324
Plasmid	6C	55525	113836	58311
Plasmid	8B	55624	113844	58220
Plasmid	1D	172231	15134	34848
Plasmid	7A	172251	15149	34843
Plasmid	4A	172253	15136	34828
Plasmid	1A	172254	15144	34835
Plasmid	8C	172254	15141	34832
Plasmid	7B	172258	15136	34823
Plasmid	7D	172261	15159	34843
