# Supplementary material for: What matters in chronic Burkholderia cenocepacia infection in cystic fibrosis: Insights from comparative genomics
Source: PLoS Pathog. 2017 Dec 11;13(12):e1006762. doi: 10.1371/journal.ppat.1006762 (PMC5739508; doi:10.1371/journal.ppat.1006762)
Supplement: S4 Table — (XLSX) [file ppat.1006762.s007.xlsx]

## Sheet: S4
S4 Table. Putative genomic islands in ST32 genome (GiST32).
GI	Replicon	Start	End	Length	B. cenocepacia	B. cenocepacia	B. cenocepacia	B. cenocepacia	B. cenocepacia	B. cenocepacia	B. cenocepacia	B. cenocepacia	B. cenocepacia	B. cepacia	Encoded proteins and pathways
					1232	VC1254	VC2307	895	842	MSMB384WGS	VC12308	J2315	H111	DDS 7H-2
GiST32-01	Ch1	3,811,949	25,440	36,238	100	75	x	x	x	x	x	x	x	x	transposases, hypothetical proteins
GiST32-02	Ch1	261,509	352,880	91,371	100	45	x	x	x	x	x	x	x	31	metabolic enzymes (various), conjugal transfer proteins, transcriptional regulators, MGE nucleases, hypothetical proteins
GiST32-03	Ch1	1,933,309	1,957,783	24,474	100	90	x	x	x	x	x	x	x	x	transposases, hypothetical proteins
GiST32-04	Ch1	3,049,973	3,078,489	28,516	100	70	47	x	x	x	x	x	x	x	type I R-M systém, transposases, hypothetical proteins
GiST32-05	Ch1	3,288,957	3,402,888	113,931	100	20	x	20	x	x	x	x	x	20	metabolic enzymes (various), transporters, conjugal transfer proteins, transcriptional regulators, MGE nucleases, hypothetical proteins
GiST32-06	Ch1	3,531,047	3,564,473	33,426	100	80	x	x	x	13	x	x	x	x	carbohydrate metabolism proteins, transposases, hypothetical proteins
GiST32-07	Ch2	49,520	64,776	15,256	100	63	60	x	55	18	x	x	x	x	transcriptional regulators, transposases, hypothetical proteins
GiST32-08	Ch2	574,223	586,502	12,279	100	100	100	100	100	x	25	x	x	x	hypothetical proteins
GiST32-09	Ch2	1,170,849	1,191,936	21,087	100	80	80	28	x	27	29	x	x	x	transposases, hypothetical proteins
GiST32-10	Ch2	1,728,875	1,772,976	44,101	100	x	x	x	x	x	x	x	x	x	cation transporters, conjugal transfer proteins, transcriptional regulators, hypothetical proteins
GiST32-11	Ch2	2,544,158	2,636,868	92,710	100	83	95	45	41	x	x	x	48	48	metabolic enzymes (various), transporters, transcriptional regulators, hypothetical proteins
GiST32-12	Ch3	96,353	280,041	183,688	100	100	86	83	89	83	73	x	72	86	metabolic enzymes (various), transporters, transcriptional regulators, hypothetical proteins
GiST32-13	Ch3	371,242	392,935	21,693	100	100	82	x	94	94	52	x	52	x	metabolic enzymes (various), transporters
GiST32-14	Ch3	975,331	989,585	14,254	100	76	x	x	x	x	x	x	x	x	transposases
GiST32-15	plasmid	142,679	28,394	77,659	100	75	x	x	x	x	x	x	x	x	transporters, histidine kinases, transposases, hypothetical proteins
GiST32-16	plasmid	44,927	72,875	27,948	100	100	x	x	x	x	x	x	x	x	copper metabolism proteins, transporters, transcriptional regulators, MGE nucleases, hypothetical proteins
GiST32s were delineated as contiguous DNA regions over 10 kbp present in reference strain B. cenocepacia 1232 while absent in B. cenocepacia J2315, as evidenced by lack of encoded homologous proteins and by lack of homologous DNA regions in MAUVE whole genome pairwise alignment. The Bcc IIIA complete genomes were searched with particular GiST32 DNA queries using blastn. Hits below 10% query lengt…
