# Supplementary material for: What matters in chronic Burkholderia cenocepacia infection in cystic fibrosis: Insights from comparative genomics
Source: PLoS Pathog. 2017 Dec 11;13(12):e1006762. doi: 10.1371/journal.ppat.1006762 (PMC5739508; doi:10.1371/journal.ppat.1006762)
Supplement: S5 Table — (XLSX) [file ppat.1006762.s008.xlsx]

## Sheet: S5
	S5 Table. IS incidence in B. cenocepacia IIIA complete genomes.
				IS Copy Number
IS Group	ISFinder Alias	IS Finder transposase homology (%)	Transposase accession	B. cenocepacia 1232	B. cenocepacia VC1254	B. cenocepacia VC2307	B. cenocepacia 895	B. cenocepacia 842	B. cenocepacia MSMB384WGS	B. cenocepacia VC12308	B. cenocepacia J2315	B. cenocepacia H111	B. cepacia DDS 7H-2
01	none	n.a.	ALV54967.1	53	26	0	0	0	0	0	0	0	0
02	ISBcen20	92	not annotated	17	13	0	2	0	0	0	9	0	2
03	IS1090/ISRso7	92	ALV55077.1	11	8	4	5	5	6	0	0	0	4
04	ISButh1	99; 99	ALV54761.1; ALV57922.1	9	23	0	2	2	0	0	0	0	0
05	ISBcen8	100	ALV55047.1	8	7	4	4	5	6	0	12	0	0
06	IS1356	97	ALV55020.1	7	3	3	7	4	0	0	2	0	0
07	ISBcen18	100	ALV57290.1	7	7	4	8	5	0	3	1	0	3
08	none	n.a.	ALV59732.1	6	6	0	0	0	1	0	0	0	0
09	none	n.a.	ALV58012.1	5	4	6	7	7	0	0	0	0	0
10	ISBcen10	98; 99	ALV57937.1; ALV55086.1	5	5	6	4	5	4	0	4	0	3
11	ISBcen16/ISBmu6	93	ALV58036.1	3	3	0	0	0	1	0	0	0	0
12	none	n.a.	ALV58067.1; ALV57289.1	2	2	3	6	0	1	0	0	0	0
13	ISBvi3	85; 92	ALV61541.1; ALV61542.1	2	2	0	0	0	0	0	0	0	0
				135	109	30	45	33	19	3	28	0	12	total
Complete Bcc IIIA genomes were searched with tblastn using amino acid sequences of transposase proteins from reference B. cenocepacia 1232 as queries. Hits with less than 90% identity were discarded. The numbers denote total numbers of ISs found, including fragmented and pseudogenized ISs.
