# Supplementary material for: What matters in chronic Burkholderia cenocepacia infection in cystic fibrosis: Insights from comparative genomics
Source: PLoS Pathog. 2017 Dec 11;13(12):e1006762. doi: 10.1371/journal.ppat.1006762 (PMC5739508; doi:10.1371/journal.ppat.1006762)
Supplement: S6 Table — (XLSX) [file ppat.1006762.s009.xlsx]

## Sheet: S6
S6 Table. IS insertions in genomes of ST32 isolates sequenced in this study.
Symbol	IS insertion present in reference	IS insertion absent in reference
ins	IS insertion
dr	deleted region
ins*	IS insertion, one border is contiguous with neighboring DNA, other border is unpaired (beginning of deleted region)	not used
*	not used	beginning of deleted region, IS insertions are present in some most closely related isolates
(empty)	no IS insertion	no IS insertion
GiST32?	IS Group	Replicon	Orientation	Start	End	1A	1B	1C	1D	2A	2B	2C	2D	3A	3B	3C	3D	4A	4B	4C	4D	5A	5B	5C	5D	6A	6B	6C	6D	7A	7B	7C	7D	8A	8B	8C	8D	reference	Left Gene	Right Gene
yes	group 01	Ch1	R	7364	7364					dr	dr	dr			dr	dr	dr															dr			ins		dr		['transposase']	['transposase']
yes	group 02	Ch1	R	10112	11027	ins	ins	ins	ins	dr	dr	dr	ins	ins	dr	dr	dr	ins	ins	ins	ins	ins	ins	ins	ins	ins	ins	ins	ins	ins	ins	dr	ins	ins	ins	ins	dr	ins
yes	group 01	Ch1	F	13727	13727					dr	dr	dr			dr	dr	dr															dr				ins	dr		['histone']	['histone']
yes	group 02	Ch1	R	13768	13773					dr	dr	dr			dr	dr	dr											ins				dr					dr		['histone']	['histone']
yes	group 01	Ch1	R	13780	13781		ins		ins	dr	dr	dr			dr	dr	dr															dr					dr		['histone']	['histone']
yes	group 02	Ch1	R	18806	18807					dr	dr	dr			dr	dr	dr											ins				dr					dr		['hypothetical protein']	['hypothetical protein']
yes	group 04	Ch1	R	19390	20719	ins	ins	ins	ins	dr	dr	ins*	ins	ins	ins	ins	ins	ins	ins	ins	ins	ins	ins	ins	ins	ins	ins	ins	ins	ins	ins	dr	ins	ins	ins	ins	dr	ins
no	group 01	Ch1	R	25481	25489					dr	dr			ins																		dr					dr		['hypothetical protein']	['hypothetical protein']
no	group 01	Ch1	F	25487	25494					dr	dr															ins						dr					dr		['hypothetical protein']	['hypothetical protein']
no	group 01	Ch1	R	25537	25545		ins	ins	ins	dr	dr																					dr					dr		['hypothetical protein']	['hypothetical protein']
no	group 01	Ch1	R	25605	25610					dr	dr							ins	ins	ins	ins											dr					dr		['hypothetical protein']	['hypothetical protein']
no	group 01	Ch1	F	26182	26183	ins				dr	dr																					dr					dr		['hypothetical protein']	['hypothetical protein']
no	group 01	Ch1	R	26185	26177					dr	dr																					dr		ins	ins	ins	*		['hypothetical protein']	['hypothetical protein']
no	group 01	Ch1	F	27979	27982					*	*	ins	ins																										['acetylase']	['acetylase']
no	group 02	Ch1	R	30936	30942																											dr							['hypothetical protein']	['hypothetical protein']
no	group 01	Ch1	R	56287	56280									ins																		dr							['Rhs element Vgr protein']	['hypothetical protein']
no	group 02	Ch1	R	57972	57957																ins											dr							['hypothetical protein']	['hypothetical protein']
no	group 04	Ch1	F	96985	96987											ins																							['amino acid:proton symporter']	['amino acid:proton symporter']
no	group 02	Ch1	F	185185	185190													ins	ins	ins	ins																		['rpmA', '50S ribosomal protein L27']	['obgE', 'GTPase ObgE']
no	group 09	Ch1	R	186570	186564																															ins			['obgE', 'GTPase ObgE']	['glutamate 5-kinase']
no	group 02	Ch1	R	199198	199198									ins																ins	ins		ins	ins	ins	ins	ins		['ribonucleotide-diphosphate reductase subunit alpha']	['ribonucleotide-diphosphate reductase subunit beta']
no	group 01	Ch1	F	201549	201558											ins																							['hypothetical protein']	['hypothetical protein']
yes	group 01	Ch1	R	263206	264575										ins	ins	ins																					ins
yes	group 04	Ch1	F	264817	264822																								ins				dr						['IS256 family transposase']	['hypothetical protein']
yes	group 01	Ch1	R	264848	264856									ins																			dr						['hypothetical protein']	['hypothetical protein']
yes	group 01	Ch1	R	264934	264944																									ins	ins		dr						['hypothetical protein']	['hypothetical protein']
yes	group 01	Ch1	F	264981	264989	ins																											dr						['hypothetical protein']	['hypothetical protein']
yes	group 01	Ch1	F	265022	265027																ins												dr						['hypothetical protein']	['hypothetical protein']
yes	group 01	Ch1	F	266136	266144					ins	ins	ins	*																				dr						['tRNA-Gly']	['dye-decolorizing peroxidase (DyP),encapsulated subgroup']
yes	group 03	Ch1	F	266147	266153								dr																	ins	ins		dr						['tRNA-Gly']	['dye-decolorizing peroxidase (DyP),encapsulated subgroup']
yes	group 01	Ch1	R	266450	266449								dr																				dr			ins			['tRNA-Gly']	['dye-decolorizing peroxidase (DyP),encapsulated subgroup']
yes	group 04	Ch1	F	271342	271350								dr		ins	ins	ins																dr						['LysR family transcriptional regulator']	['formaldehyde dehydrogenase glutathione-independent']
yes	group 04	Ch1	R	271908	271913								dr																			ins	dr						['formaldehyde dehydrogenase glutathione-independent']	['formaldehyde dehydrogenase glutathione-independent']
yes	group 01	Ch1	R	273408	273417								dr																				dr				ins		['formaldehyde dehydrogenase glutathione-independent']	['transposase']
yes	group 01	Ch1	R	273429	273437							ins	dr																				dr						['formaldehyde dehydrogenase glutathione-independent']	['transposase']
yes	group 04	Ch1	F	274951	276278								dr	dr																			dr					ins
yes	group 01	Ch1	R	278502	278510								dr	dr																			dr	ins	ins	ins	*		['transposase']	['hypothetical protein']
yes	group 01	Ch1	F	278568	278576								dr	dr								ins											dr				dr		['hypothetical protein']	['hypothetical protein']
yes	group 01	Ch1	R	278694	280063						dr		dr	dr																			dr				dr	ins
yes	group 01	Ch1	R	281635	281644						dr		dr	dr																			dr	ins	ins		*		['IS256 family transposase']	['LysR family transcriptional regulator']
yes	group 01	Ch1	R	281662	281664					ins	*		dr	dr																			dr						['IS256 family transposase']	['LysR family transcriptional regulator']
yes	group 01	Ch1	R	281806	281814								dr	dr	ins	ins	ins																dr						['IS256 family transposase']	['LysR family transcriptional regulator']
yes	group 02	Ch1	R	281872	281877					ins			dr	dr																			dr						['IS256 family transposase']	['LysR family transcriptional regulator']
yes	group 01	Ch1	R	281953	281956								dr														ins						dr						['IS256 family transposase']	['LysR family transcriptional regulator']
yes	group 01	Ch1	R	282071	282080								dr																	ins	ins		dr						['LysR family transcriptional regulator']	['LysR family transcriptional regulator']
yes	group 03	Ch1	R	282944	282953								dr		ins	ins	ins																dr						['LysR family transcriptional regulator']	['hypothetical protein']
yes	group 01	Ch1	R	284972	284981					ins	ins	ins	dr																				dr						['nitrilase']	['nitrilase']
yes	group 01	Ch1	R	285645	285656								dr																	ins	ins		dr						['hypothetical protein']	['hypothetical protein']
yes	group 01	Ch1	F	285703	285711								dr												ins								dr						['hypothetical protein']	['hypothetical protein']
yes	group 01	Ch1	F	285860	287229								dr																				dr					ins
yes	group 01	Ch1	F	287625	287633										ins	ins	ins																						['S-(hydroxymethyl)glutathione dehydrogenase']	['S-(hydroxymethyl)glutathione dehydrogenase']
yes	group 01	Ch1	R	287831	287839																											ins							['S-(hydroxymethyl)glutathione dehydrogenase']	['S-(hydroxymethyl)glutathione dehydrogenase']
yes	group 04	Ch1	R	288145	288145																	ins																	['glyoxalase']	['glyoxalase']
yes	group 01	Ch1	F	293629	293637													ins																					['NADH dehydrogenase']	['Na+/H+ antiporter NhaA']
yes	group 01	Ch1	R	298158	298158		ins	ins	ins																														['excinuclease ABC subunit A paralog of unknown function']	['excinuclease ABC subunit A paralog of unknown function']
yes	group 01	Ch1	R	298355	298362								dr																					ins					['hypothetical protein']	['hypothetical protein']
yes	group 01	Ch1	R	301609	301607	ins	*	*	*																														['hypothetical protein']	['hypothetical protein']
yes	group 01	Ch1	R	302986	304355		dr	dr	dr																							dr						ins
yes	group 04	Ch1	R	317293	317276		dr	dr	dr				ins																			dr							['hypothetical protein']	['hypothetical protein']
yes	group 01	Ch1	R	317778	317788		dr	dr	dr					ins																		dr							['hypothetical protein']	['hypothetical protein']
yes	group 01	Ch1	F	317778	317788		dr	dr	dr																							dr	ins	dr	dr		dr		['hypothetical protein']	['hypothetical protein']
yes	group 01	Ch1	R	318255	318263		dr	dr	dr																		ins					dr		dr	dr		dr		['hypothetical protein']	['hypothetical protein']
yes	group 01	Ch1	R	323261	323259		dr	dr	dr										ins	ins	ins						*					dr		dr	dr		dr		['integrating conjugative element membrane protein']	['integrating conjugative element membrane protein']
yes	group 01	Ch1	F	329779	329787		dr	dr	dr																		dr				ins	dr	dr	dr	dr		dr		['ATP-dependent endonuclease']	['ATP-dependent endonuclease']
yes	group 03	Ch1	F	329795	329803		dr	dr	dr																		dr		ins			dr	dr	dr	dr		dr		['ATP-dependent endonuclease']	['ATP-dependent endonuclease']
yes	group 03	Ch1	R	329821	329822		dr	dr	dr												ins						dr					dr	dr	dr	dr		dr		['ATP-dependent endonuclease']	['ATP-dependent endonuclease']
yes	group 01	Ch1	R	329908	329917		dr	dr	dr					ins													dr					dr	dr	dr	dr		dr		['ATP-dependent endonuclease']	['ATP-dependent endonuclease']
yes	group 01	Ch1	R	329965	329959	dr	dr	dr	dr			ins	ins														dr					dr	dr	dr	dr		dr		['ATP-dependent endonuclease']	['ATP-dependent endonuclease']
yes	group 01	Ch1	F	329972	329980	dr	dr	dr	dr																ins		dr					dr	dr	dr	dr	ins	dr		['ATP-dependent endonuclease']	['ATP-dependent endonuclease']
yes	group 04	Ch1	F	330505	330510	dr	dr	dr	dr																		dr					dr	dr	dr	dr		dr		['ATP-dependent endonuclease']	['ATP-dependent endonuclease']
yes	group 01	Ch1	F	332124	332127	dr	dr	dr	dr																		dr			ins	ins	dr	dr	dr	dr		dr		['DNA helicase UvrD']	['DNA helicase UvrD']
yes	group 06	Ch1	F	332496	332569	dr	dr	dr	dr					ins													dr					dr	dr	dr	dr		dr		['DNA helicase UvrD']	['DNA helicase UvrD']
yes	group 04	Ch1	F	332803	332844	dr	dr	dr	dr	ins																	dr					dr	dr	dr	dr		dr		['DNA helicase UvrD']	['IS256 family transposase']
yes	group 06	Ch1	R	332981	334335	dr	dr	dr	dr	ins	ins*	ins*	ins	ins*	ins	ins	ins	ins	ins	ins	ins	ins	ins	ins*	ins*	ins	dr	ins	ins	ins*	ins*	dr	dr	dr	dr	ins	dr	ins
yes	group 01	Ch1	F	338360	338360	dr	dr	dr	dr	ins	*	dr	*	*	*	*	*	ins	ins	ins	ins			dr	dr		dr			*	*	dr	dr	dr	dr	ins	dr
yes	group 02	Ch1	F	340914	340919	dr	dr	dr	dr		ins	*	dr		dr	dr	dr							dr	dr	dr		dr	dr			dr	dr	dr	dr	dr	dr		['hypothetical protein']	['hypothetical protein']
yes	group 01	Ch1	F	345053	346422	ins*	ins*	ins*	ins*	ins	ins	ins	ins*	ins	ins*	ins*	ins*	ins	ins	ins	ins	ins	ins	ins*	ins*	ins*	ins	ins*	ins*	ins	ins	ins*	ins*	ins*	ins*	ins	ins*	ins
no	group 02	Ch1	R	353724	353712										ins	ins	ins																						['GGDEF domain-containing protein']	['GGDEF domain-containing protein']
no	group 05	Ch1	F	358704	361269	ins	ins	ins	ins	ins	ins	ins	ins	ins	ins	ins	ins	ins	ins	ins	ins	ins	ins	ins	ins	ins	ins	ins	ins	ins	ins	ins	ins	ins	ins	ins	ins	ins
no	group 02	Ch1	R	370658	370662																											ins							['ABC transporter']	['glycosyl transferase']
no	group 04	Ch1	F	376899	376906										ins																								['branched chain amino acid ABC transporter substrate-binding protein']	['branched chain amino acid ABC transporter substrate-binding protein']
no	group 10	Ch1	R	405471	406917	ins	ins	ins	ins	ins	ins	ins	ins	ins	ins	ins	ins	ins	ins	ins	ins	ins	ins	ins	ins	ins	ins	ins	ins	ins	ins	ins	ins	ins	ins	ins	ins	ins
no	group 02	Ch1	R	433454	433457					ins	ins	ins	ins																										['hypothetical protein']	['hypothetical protein']
no	group 09	Ch1	R	506465	506421				ins																														['LysR family transcriptional regulator']	['malonate transporter MadL subunit']
no	group 01	Ch1	R	538721	538716																						ins												['glmM', 'phosphoglucosamine mutase']	['phosphate ABC transporter substrate-binding protein PstS']
no	group 01	Ch1	R	538734	538739													ins																					['glmM', 'phosphoglucosamine mutase']	['phosphate ABC transporter substrate-binding protein PstS']
no	group 01	Ch1	R	540169	540160														ins	ins	ins																		['phosphate ABC transporter substrate-binding protein PstS']	['pstC', 'phosphate transporter permease subunit PstC']
no	group 01	Ch1	F	540193	540198					ins	ins																												['pstC', 'phosphate transporter permease subunit PstC']	['pstC', 'phosphate transporter permease subunit PstC']
no	group 01	Ch1	R	543162	543162		ins	ins	ins																														['phosphate transport system regulatory protein PhoU']	['phosphate transport system regulatory protein PhoU']
no	group 01	Ch1	F	551291	552660					ins	ins	ins	ins																									ins
no	group 01	Ch1	F	562748	564117		ins	ins	ins	ins	ins	ins	ins						ins	ins	ins			dr						ins		dr		ins	ins	ins	ins	ins
no	group 01	Ch1	R	564445	564435	ins																		dr								dr							['IS256 family transposase']	['hypothetical protein']
no	group 01	Ch1	F	564476	564485																			dr			ins					dr							['IS256 family transposase']	['hypothetical protein']
no	group 01	Ch1	R	564485	564496																			dr						ins	ins	dr	ins						['IS256 family transposase']	['hypothetical protein']
no	group 03	Ch1	F	564531	564541										ins	ins	ins							dr								dr							['IS256 family transposase']	['hypothetical protein']
no	group 01	Ch1	R	564550	564559									ins										dr				ins				dr							['IS256 family transposase']	['hypothetical protein']
no	group 01	Ch1	F	564561	564570																			dr	ins							dr							['IS256 family transposase']	['hypothetical protein']
no	group 01	Ch1	R	570617	571986	ins	ins	ins	ins	ins	ins	ins	ins	ins	ins	ins	ins	ins	ins	ins	ins	ins	ins	ins*	ins	ins	ins*	ins	ins	ins	ins	ins*	ins	ins	ins	ins	ins	ins
no	group 01	Ch1	F	574920	574928										ins	ins	ins																						['integrase']	['response regulator receiver protein']
no	group 01	Ch1	R	631466	631474																									ins	ins								['type IV secretion protein Rhs']	['type IV secretion protein Rhs']
no	group 03	Ch1	F	634018	634025	ins																																	['hypothetical protein']	['hypothetical protein']
no	group 01	Ch1	F	640992	640998		ins	ins	ins																														['DUF3304 domain-containing protein']	['lytic transglycosylase']
no	group 04	Ch1	F	643418	643438																ins																		['porin']	['porin']
no	group 02	Ch1	F	644272	644275																				ins														['porin']	['RNA polymerase sigma factor']
no	group 02	Ch1	F	764197	765112																																	ins
no	group 05	Ch1	R	784271	785458	ins	ins	ins	ins	ins	ins	ins	ins	ins	ins	ins	ins	ins	ins	ins	ins	ins	ins	ins	ins	ins	ins	ins	ins	ins	ins	ins	ins	ins	ins	ins	ins	ins
no	group 01	Ch1	F	792695	792703																											ins							['hypothetical protein']	['hypothetical protein']
no	group 01	Ch1	F	794847	794855																											ins							['hypothetical protein']	['hypothetical protein']
no	group 01	Ch1	R	795300	795273				ins																														['transposase']	['transposase']
no	group 02	Ch1	R	802105	802109																											ins							['ribosome maturation factor']	['ribosome maturation factor']
no	group 02	Ch1	R	803696	803682																										ins								['translation initiation factor IF-2']	['translation initiation factor IF-2']
no	group 01	Ch1	R	810006	809980																												ins						['hemolysin D']	['hemolysin D']
no	group 04	Ch1	R	829660	829640								ins																										['pilus assembly protein']	['pilus assembly protein']
no	group 04	Ch1	F	829760	829766																																ins		['pilus assembly protein']	['hypothetical protein']
no	group 01	Ch1	F	829777	829785																								ins										['pilus assembly protein']	['hypothetical protein']
no	group 03	Ch1	F	830497	830508		ins	ins	ins																														['pilus assembly protein TadE']	['pilus assembly protein TadE']
no	group 02	Ch1	F	847955	848870	ins	ins	ins	ins	ins	ins	ins	ins	ins	ins	ins	ins	ins	ins	ins	ins	ins	ins	ins	ins	ins	ins	ins	ins	ins	ins		ins	ins	ins	ins	ins	ins
no	group 01	Ch1	F	867949	869318	ins	ins	ins	ins	ins	ins	ins	ins	ins	ins	ins	ins	ins	ins	ins	ins	ins	ins	ins	ins	ins	ins	ins	ins	ins	ins	ins	ins	ins	ins	ins	ins	ins
no	group 02	Ch1	F	874333	874349																											ins							['tRNA-Met']	['hypothetical protein']
no	group 01	Ch1	F	891032	891043																							ins											['endonuclease']	['HxlR family transcriptional regulator']
no	group 01	Ch1	R	919426	920795																																	ins
no	group 02	Ch1	F	942700	942703																											ins							['hypothetical protein']	['hypothetical protein']
no	group 04	Ch1	F	945517	945586				ins																														['TetR family transcriptional regulator']	['efflux transporter periplasmic adaptor subunit']
no	group 02	Ch1	R	945565	945529																													ins					['TetR family transcriptional regulator']	['efflux transporter periplasmic adaptor subunit']
no	group 03	Ch1	F	952241	952252	ins																																	['multidrug transporter']	['fimbrial protein']
no	group 02	Ch1	R	1039536	1039540	ins	ins	ins	ins					ins	ins	ins	ins	ins	ins	ins	ins									ins	ins		ins	ins	ins	ins	ins		['alpha/beta hydrolase']	['ABC transporter substrate-binding protein']
no	group 02	Ch1	R	1044554	1044555																											ins							['hypothetical protein']	['hypothetical protein']
no	group 06	Ch1	R	1073259	1074613	ins	ins	ins	ins	ins	ins	ins	ins	ins	ins	ins	ins	ins	ins	ins	ins	ins	ins	ins	ins	ins	ins	ins	ins	ins	ins	ins	ins	ins	ins	ins	ins	ins
no	group 04	Ch1	F	1076131	1076136		ins	ins	ins																														['integrase']	['integrase']
no	group 02	Ch1	R	1088170	1088177									ins																ins	ins		ins	ins	ins	ins	ins		['2-dehydro-3-deoxygluconokinase']	['2-dehydro-3-deoxygluconokinase']
no	group 02	Ch1	F	1091027	1091067														ins	ins	ins																		['LysR family transcriptional regulator']	['hypothetical protein']
no	group 02	Ch1	R	1091053	1091055																											ins							['LysR family transcriptional regulator']	['hypothetical protein']
no	group 03	Ch1	R	1112583	1112593	ins	ins	ins	ins	ins	ins	ins	ins	ins	ins	ins	ins	ins	ins	ins	ins	ins	ins	ins	ins	ins		ins	ins	ins	ins	ins	ins	ins	ins	ins			['polyamine ABC transporter substrate-binding protein']	['polyamine ABC transporter substrate-binding protein']
no	group 01	Ch1	F	1112602	1112610																																ins		['polyamine ABC transporter substrate-binding protein']	['polyamine ABC transporter substrate-binding protein']
no	group 01	Ch1	F	1114819	1114828																												ins						['fimbrial chaperone protein']	['fimbrial chaperone protein']
no	group 06	Ch1	F	1130980	1132334	ins	ins	ins	ins	ins	ins	ins	ins	ins	ins	ins	ins	ins	ins	ins	ins	ins	ins	ins	ins	ins	ins	ins	ins	ins	ins		ins	ins	ins	ins	ins	ins
no	group 05	Ch1	R	1140728	1140650																						ins												['NADPH:quinone reductase']	['NADPH:quinone reductase']
no	group 05	Ch1	F	1144562	1145748																						ins											ins
no	group 02	Ch1	F	1197235	1197252											ins																							['DNA polymerase III subunit gamma/tau']	['thiol reductase thioredoxin']
no	group 04	Ch1	R	1318551	1318556									ins	ins	ins	ins																	ins	ins	ins	ins		['hypothetical protein']	['DNA-binding response regulator']
no	group 02	Ch1	R	1318637	1318639																				ins														['hypothetical protein']	['DNA-binding response regulator']
no	group 02	Ch1	F	1318637	1318639																							ins	ins										['hypothetical protein']	['DNA-binding response regulator']
no	group 03	Ch1	R	1318654	1318647	ins																																	['hypothetical protein']	['DNA-binding response regulator']
no	group 04	Ch1	F	1318657	1318660													ins																					['hypothetical protein']	['DNA-binding response regulator']
no	group 02	Ch1	F	1320972	1320979										ins	ins	ins																						['two-component sensor histidine kinase']	['alkyl hydroperoxide reductase']
no	group 01	Ch1	F	1336107	1336115													ins							ins														['hypothetical protein']	['hypothetical protein']
no	group 01	Ch1	R	1338370	1338378																												ins						['LysR family transcriptional regulator']	['LysR family transcriptional regulator']
no	group 01	Ch1	R	1338387	1338371		ins	ins	ins																														['LysR family transcriptional regulator']	['LysR family transcriptional regulator']
no	group 02	Ch1	F	1342657	1342659																											ins							['membrane protein']	['membrane protein']
no	group 02	Ch1	F	1369921	1369939																											ins							['guaA', 'ribosome biogenesis GTPase Der']	['hypothetical protein']
no	group 05	Ch1	R	1403033	1403003										ins	ins	ins																		ins				['bifunctional uridylyltransferase/uridylyl-removing protein']	['bifunctional uridylyltransferase/uridylyl-removing protein']
no	group 01	Ch1	R	1431865	1431861								ins																										['O-sialoglycoprotein endopeptidase']	['acyl-CoA-binding protein']
no	group 01	Ch1	R	1432171	1432164	ins	ins	ins	ins					ins	ins	ins	ins	ins	ins	ins	ins									ins	ins		ins	ins	ins	ins	ins		['acyl-CoA-binding protein']	['acyl-CoA-binding protein']
no	group 01	Ch1	F	1432184	1432196																							ins											['acyl-CoA-binding protein']	['RNA helicase']
no	group 01	Ch1	F	1432214	1432222																					ins													['acyl-CoA-binding protein']	['RNA helicase']
no	group 01	Ch1	R	1436118	1436097										ins	ins	ins																						['universal stress protein UspA']	['universal stress protein UspA']
no	group 02	Ch1	R	1467271	1467254																										ins								['hypothetical protein']	['ubiquinol oxidase subunit II']
no	group 02	Ch1	F	1474496	1474496																					ins		ins	ins										['acetyl-CoA carboxylase carboxyl transferase subunit alpha']	['DNA-3-methyladenine glycosylase']
no	group 01	Ch1	F	1485318	1485325																					ins													['ethyl tert-butyl ether degradation protein EthD']	['hypothetical protein']
no	group 02	Ch1	R	1485339	1485311											ins																							['ethyl tert-butyl ether degradation protein EthD']	['hypothetical protein']
no	group 01	Ch1	R	1491760	1491769																				ins														['cupin']	['MBL fold metallo-hydrolase']
no	group 05	Ch1	R	1509401	1511966	ins	ins	ins	ins	ins	ins	ins	ins	ins	ins	ins	ins	ins	ins	ins	ins	ins	ins	ins	ins	ins	ins	ins	ins	ins	ins	ins	ins	ins	ins	ins	ins	ins
no	group 03	Ch1	F	1538371	1538394														ins	ins	ins																		['dihydrolipoyl dehydrogenase']	['dihydrolipoyllysine-residue acetyltransferase']
no	group 02	Ch1	F	1569821	1569843																															ins			['ATP-dependent RNA helicase HrpA']	['amino-acid N-acetyltransferase']
no	group 09	Ch1	F	1576286	1576314																					ins													['DNA alkylation response protein']	['LysR family transcriptional regulator']
no	group 02	Ch1	R	1602998	1602996			ins																															['hypothetical protein']	['sulfate adenylyltransferase small subunit']
no	group 01	Ch1	F	1618168	1618173								ins																										['hypothetical protein']	['hypothetical protein']
no	group 03	Ch1	R	1618856	1618804																						ins												['hypothetical protein']	['hypothetical protein']
no	group 01	Ch1	F	1624470	1624478		ins																																['membrane protein']	['membrane protein']
no	group 01	Ch1	R	1624477	1624452																													ins	ins	ins	ins		['membrane protein']	['membrane protein']
no	group 01	Ch1	R	1624515	1624520																												ins						['membrane protein']	['membrane protein']
no	group 01	Ch1	R	1639705	1639702																										ins								['fumarate hydratase']	['bacterioferritin']
no	group 04	Ch1	R	1658530	1658535																											ins							['Cu(I)-responsive transcriptional regulator']	['Cu(I)-responsive transcriptional regulator']
no	group 02	Ch1	R	1669049	1669055																											ins							['membrane protein']	['hypothetical protein']
no	group 10	Ch1	F	1669798	1672622	ins	ins	ins	ins	ins	ins	ins	ins	ins	ins	ins	ins	ins	ins	ins	ins	ins	ins	ins	ins	ins	ins	ins	ins	dr	dr	ins	ins	ins	ins	ins	ins	ins
no	group 01	Ch1	F	1672693	1672702	ins	ins	ins	ins					ins	ins	ins	ins	ins	ins	ins	ins									ins	ins		ins	ins	ins	ins	ins		['hypothetical protein']	['hypothetical protein']
no	group 02	Ch1	R	1677304	1677291														ins	ins	ins																		['glutathione S-transferase']	['enoyl-CoA hydratase']
no	group 02	Ch1	R	1694079	1694083																											ins							['NADH-quinone oxidoreductase subunit G']	['NADH-quinone oxidoreductase subunit F']
no	group 01	Ch1	F	1721896	1721900			ins																															['TetR family transcriptional regulator']	['TetR family transcriptional regulator']
no	group 05	Ch1	F	1732066	1732073																					ins													['hypothetical protein']	['hypothetical protein']
no	group 01	Ch1	F	1796182	1796190																															ins			['transaldolase']	['VOC family protein']
no	group 01	Ch1	F	1800254	1800262																							ins	ins										['hypothetical protein']	['hypothetical protein']
no	group 03	Ch1	R	1824144	1824152										ins	ins	ins																						['rod shape-determining protein RodA']	['rod shape-determining protein RodA']
no	group 06	Ch1	R	1824255	1824264																									ins	ins		ins						['rod shape-determining protein RodA']	['rod shape-determining protein RodA']
no	group 03	Ch1	F	1824341	1824352													ins																					['rod shape-determining protein RodA']	['rod shape-determining protein RodA']
no	group 01	Ch1	R	1825757	1825766																													ins					['SAM-dependent methyltransferase']	['4Fe-4S ferredoxin']
no	group 02	Ch1	R	1827404	1827410		ins	ins	ins																														['tRNA-Met']	['hypothetical protein']
no	group 02	Ch1	F	1828685	1828755	ins	ins	ins	ins					ins	ins	ins	ins	ins	ins	ins	ins									ins	ins		ins	ins	ins	ins	ins		['3-ketoacyl-ACP reductase']	['TetR family transcriptional regulator']
no	group 02	Ch1	F	1843028	1843033										ins	ins	ins																						['hypothetical protein']	['hypothetical protein']
no	group 01	Ch1	R	1846337	1846345																				ins														['histidine ABC transporter permease']	['histidine ABC transporter permease']
no	group 01	Ch1	R	1850374	1850375												ins																						['porin']	['porin']
no	group 09	Ch1	R	1861603	1861547					ins	ins	ins	ins																	ins	ins		ins						['fabG', '3-ketoacyl-ACP reductase']	['fabG', '3-ketoacyl-ACP reductase']
no	group 05	Ch1	R	1875061	1875051							ins					ins		ins	ins	ins																		['hypothetical protein']	['hypothetical protein']
no	group 02	Ch1	R	1925509	1925503																																ins		['uroporphyrin-III C-methyltransferase']	['sulfate adenylyltransferase']
yes	group 04	Ch1	R	1941409	1941406															ins																			['hypothetical protein']	['hypothetical protein']
yes	group 01	Ch1	R	1942946	1944315	ins	ins	ins	ins	ins	ins	ins	ins	ins	ins	ins	ins	ins	ins	ins	ins	ins	ins	ins	ins	ins	ins	ins	ins	ins	ins		ins	ins	ins	ins	ins	ins
yes	group 04	Ch1	F	1945206	1945208										ins	ins	ins																						['hypothetical protein']	['hypothetical protein']
yes	group 02	Ch1	R	1946522	1946522									ins																									['hypothetical protein']	['DNA invertase']
yes	group 04	Ch1	R	1947378	1947373													ins																					['DNA invertase']	['AraC family transcriptional regulator']
yes	group 03	Ch1	R	1948426	1948421																		ins	ins															['AraC family transcriptional regulator']	['AraC family transcriptional regulator']
yes	group 02	Ch1	R	1950651	1950653	ins																																	['oxidoreductase']	['oxidoreductase']
yes	group 02	Ch1	F	1951546	1952461	ins	ins	ins	ins	ins	ins	ins	ins	ins	ins	ins	ins	ins	ins	ins	ins	ins	ins	ins	ins	ins	ins	ins	ins	ins	ins		ins	ins	ins	ins	ins	ins
yes	group 04	Ch1	F	1954887	1954892																										ins								['phenol degradation protein meta']	['phenol degradation protein meta']
yes	group 04	Ch1	R	1955211	1955189		ins	ins	ins																														['phenol degradation protein meta']	['IS256 family transposase']
yes	group 06	Ch1	R	1955619	1956973	ins	ins	ins	ins	ins	ins	ins	ins	ins	ins	ins	ins	ins	ins	ins	ins	ins	ins	ins	ins	ins	ins	ins	ins	ins	ins	ins	ins	ins	ins	ins	ins	ins
yes	group 04	Ch1	R	1957372	1957377																								ins										['IS256 family transposase']	['LysR family transcriptional regulator']
yes	group 04	Ch1	R	1957598	1957552															ins																			['IS256 family transposase']	['LysR family transcriptional regulator']
no	group 01	Ch1	F	2000377	2000387																																ins		['cold-shock protein']	['cold-shock protein']
no	group 01	Ch1	R	2000400	2000408									ins																									['cold-shock protein']	['copper oxidase']
no	group 01	Ch1	R	2000441	2000441										ins	ins	ins																						['cold-shock protein']	['copper oxidase']
no	group 01	Ch1	R	2000442	2000451	ins																																	['cold-shock protein']	['copper oxidase']
no	group 01	Ch1	R	2000451	2000459																		ins	ins															['cold-shock protein']	['copper oxidase']
no	group 01	Ch1	F	2000461	2000463																											ins							['cold-shock protein']	['copper oxidase']
no	group 01	Ch1	R	2000466	2000465																									ins	ins		ins						['cold-shock protein']	['copper oxidase']
no	group 02	Ch1	F	2007970	2007986							ins		ins																									['pseudouridine synthase']	['hypothetical protein']
no	group 01	Ch1	F	2015050	2015052		ins	ins	ins																														['aldo/keto reductase']	['aldo/keto reductase']
no	group 01	Ch1	F	2036261	2036261							ins																											['hypothetical protein']	['ornithine carbamoyltransferase']
no	group 09	Ch1	F	2081546	2082731																	ins	ins	ins	ins	ins	ins	ins	ins	ins	ins	ins						ins
no	group 01	Ch1	R	2144043	2144030																	ins																	['MFS transporter']	['MFS transporter']
no	group 01	Ch1	F	2198665	2198665																									ins	ins		ins						['lactoylglutathione lyase']	['EamA family transporter']
no	group 02	Ch1	F	2210883	2210885																											ins							['hypothetical protein']	['formate dehydrogenase']
no	group 04	Ch1	R	2229367	2229374																										ins								['hypothetical protein']	['hypothetical protein']
no	group 01	Ch1	F	2272880	2274249																																	ins
no	group 05	Ch1	F	2274653	2274655											ins																							['IS256 family transposase']	['acetyl-CoA acetyltransferase']
no	group 02	Ch1	R	2276980	2276964																											ins							['phasin']	['cobyric acid synthase']
no	group 02	Ch1	F	2277089	2277091																					ins	ins	ins	ins										['phasin']	['cobyric acid synthase']
no	group 02	Ch1	F	2302360	2302363																											ins							['DNA-formamidopyrimidine glycosylase']	['hypothetical protein']
no	group 01	Ch1	F	2317243	2317251																							ins	ins										['hypothetical protein']	['IS256 family transposase']
no	group 01	Ch1	F	2317424	2318793					ins	ins	ins	ins					ins																				ins
no	group 02	Ch1	F	2319139	2319166																											ins							['deacylase']	['RNA polymerase factor sigma-32']
no	group 01	Ch1	F	2328491	2328493									ins																									['PTS N-acetylglucosamine transporter subunit IIA']	['PTS N-acetylglucosamine transporter subunit IIA']
no	group 01	Ch1	R	2328502	2328497																													ins					['PTS N-acetylglucosamine transporter subunit IIA']	['PTS N-acetylglucosamine transporter subunit IIA']
no	group 01	Ch1	F	2373997	2373998																											ins							['ammonia channel protein']	['ammonia channel protein']
no	group 02	Ch1	R	2383539	2383523																												ins						['group 09-dicarboxylate transporter DctA']	['actP', 'cation acetate symporter']
no	group 01	Ch1	F	2394598	2394604													ins																					['gamma-glutamyltransferase']	['gamma-glutamyltransferase']
no	group 05	Ch1	R	2455476	2456663	ins	ins	ins	ins	ins	ins	ins	ins	ins	ins	ins	ins	ins	ins	ins	ins	ins	ins	ins	ins	ins	ins	ins	ins	ins	ins	ins	ins	ins	ins	ins	ins	ins
no	group 04	Ch1	R	2458201	2458204																							ins	ins										['allantoin permease']	['allantoin permease']
no	group 04	Ch1	F	2470927	2470932																											ins							['glutathione S-transferase']	['glutathione S-transferase']
no	group 01	Ch1	F	2472445	2472455		ins	ins	ins																														['potassium channel protein']	['sulfate ABC transporter substrate-binding protein']
no	group 09	Ch1	F	2590314	2590323																											ins							['flagellar export chaperone FliS']	['flagellar hook-basal body complex protein FliE']
no	group 05	Ch1	F	2591108	2592294	ins	ins	ins	ins	ins	ins	ins	ins	ins	ins	ins	ins	ins	ins	ins	ins	ins	ins	ins	ins	ins	ins	ins	ins	ins	ins		ins	ins	ins	ins	ins	ins
no	group 01	Ch1	R	2604491	2604499																											ins							['hypothetical protein']	['EamA family transporter']
no	group 01	Ch1	R	2697535	2697541	ins	ins	ins	ins																							ins							['GGDEF domain-containing protein']	['tRNA uridine-5-carboxymethylaminomethyl(34) synthesis GTPase MnmE']
no	group 01	Ch1	R	2697598	2697587																						ins												['GGDEF domain-containing protein']	['tRNA uridine-5-carboxymethylaminomethyl(34) synthesis GTPase MnmE']
no	group 03	Ch1	R	2709290	2709298										dr	dr	dr					ins						dr							dr				['gyrB', 'DNA gyrase subunit B']	['hypothetical protein']
no	group 03	Ch1	F	2710251	2710259										dr	dr	dr									ins	ins	*	ins						dr				['gyrB', 'DNA gyrase subunit B']	['hypothetical protein']
no	group 02	Ch1	F	2710706	2710711										dr	dr	dr		ins	ins	ins														dr				['gyrB', 'DNA gyrase subunit B']	['hypothetical protein']
no	group 04	Ch1	F	2711386	2711391										dr	dr	dr	ins	ins	ins	ins														dr				['gyrB', 'DNA gyrase subunit B']	['hypothetical protein']
no	group 01	Ch1	R	2712168	2712181										dr	dr	dr							ins											dr				['gyrB', 'DNA gyrase subunit B']	['hypothetical protein']
no	group 01	Ch1	F	2712203	2712211										dr	dr	dr															ins			dr				['gyrB', 'DNA gyrase subunit B']	['hypothetical protein']
no	group 01	Ch1	R	2712214	2712223	ins	ins	ins	ins					ins	dr	dr	dr	ins	ins	ins	ins									ins	ins		ins	ins	dr	ins	ins		['gyrB', 'DNA gyrase subunit B']	['hypothetical protein']
no	group 01	Ch1	R	2712697	2712697										dr	dr	dr												ins						dr				['hypothetical protein']	['hypothetical protein']
no	group 01	Ch1	R	2712871	2712879	ins									dr	dr	dr																		dr				['hypothetical protein']	['hypothetical protein']
no	group 04	Ch1	F	2712971	2713030										dr	dr	dr										ins								dr				['hypothetical protein']	['hypothetical protein']
no	group 11	Ch1	F	2713201	2714308	ins	ins	ins	ins	ins	ins	ins	ins	ins	ins*	ins*	ins*	ins	ins	ins	ins	ins	ins	ins	ins	ins	ins	ins	ins	ins	ins	ins	ins	ins	ins*	ins	ins	ins
no	group 01	Ch1	R	2731501	2731510																											ins							['mandelate racemase']	['cupin']
no	group 03	Ch1	R	2731555	2731555																												ins						['mandelate racemase']	['cupin']
no	group 01	Ch1	F	2732043	2732047													ins																					['cupin']	['hypothetical protein']
no	group 01	Ch1	R	2771204	2771199							ins																											['NAD-dependent dehydratase']	['NAD-dependent dehydratase']
no	group 04	Ch1	F	2772478	2772484																								ins										['glycosyl transferase']	['hypothetical protein']
no	group 04	Ch1	F	2772482	2772486														ins	ins	ins																		['glycosyl transferase']	['hypothetical protein']
no	group 04	Ch1	R	2772504	2772511																	ins	ins	ins	ins														['glycosyl transferase']	['hypothetical protein']
no	group 04	Ch1	R	2772528	2772517										ins	ins	ins																						['glycosyl transferase']	['hypothetical protein']
no	group 04	Ch1	R	2772572	2772577																						ins												['glycosyl transferase']	['hypothetical protein']
no	group 04	Ch1	R	2772646	2772625																							ins											['glycosyl transferase']	['hypothetical protein']
no	group 04	Ch1	R	2772708	2772713	ins																																	['glycosyl transferase']	['hypothetical protein']
no	group 04	Ch1	F	2772854	2772859		ins	ins	ins																														['hypothetical protein']	['hypothetical protein']
no	group 01	Ch1	R	2772972	2772953																													ins	ins	ins	ins		['hypothetical protein']	['hypothetical protein']
no	group 02	Ch1	F	2773247	2773247																															ins			['hypothetical protein']	['hypothetical protein']
no	group 02	Ch1	F	2774228	2774230																											ins							['hypothetical protein']	['hypothetical protein']
no	group 04	Ch1	F	2775603	2776930					ins	ins	ins		dr																								ins
no	group 04	Ch1	R	2779129	2779134									dr																		ins							['hypothetical protein']	['methyltransferase type 11']
no	group 04	Ch1	R	2781032	2781030									dr																					ins				['ABC transporter ATP-binding protein']	['ABC transporter ATP-binding protein']
no	group 01	Ch1	R	2800998	2802367	ins	ins	ins	ins	ins	ins	ins	ins	ins	ins	ins	ins	ins	ins	ins	ins	ins	ins	ins	ins	ins	ins	ins	ins	ins	ins	ins	ins	ins	ins	ins	ins	ins
no	group 04	Ch1	R	2809149	2809155																				ins														['H-NS histone']	["pyridoxamine 5'-phosphate oxidase"]
no	group 10	Ch1	R	2847057	2848503	ins	ins	ins	ins	ins	ins	ins	ins	dr	ins	ins	ins	ins	ins	ins	ins	ins	ins	ins	ins	ins	ins	ins	ins	dr	dr	ins	dr	dr	dr	dr	dr	ins
no	group 02	Ch1	R	2862437	2862440																						ins												['aminotransferase']	['aminotransferase']
no	group 01	Ch1	F	2864778	2864782	ins	ins	ins	ins																														['hypothetical protein']	['hypothetical protein']
no	group 01	Ch1	R	2906586	2906594		ins		ins																														['L-serine ammonia-lyase']	['twitching motility protein PilT']
no	group 01	Ch1	R	2918099	2918108										ins	ins	ins																						['LysR family transcriptional regulator']	['ethanolamine ammonia-lyase']
no	group 01	Ch1	F	2918179	2918183		ins	ins	ins																														['LysR family transcriptional regulator']	['ethanolamine ammonia-lyase']
no	group 01	Ch1	R	2918649	2918657	ins																																	['LysR family transcriptional regulator']	['ethanolamine ammonia-lyase']
no	group 02	Ch1	F	2998725	2998733																													ins	ins	ins	ins		['BapC protein']	['type II secretion system protein GspD']
no	group 05	Ch1	F	3035566	3036752	ins	ins	ins	ins	ins	ins	ins		ins	ins	ins	ins	ins	ins	ins	ins	ins	ins	ins	ins	ins	ins	ins	ins	ins	ins	ins	ins	ins	ins	ins	ins	ins
no	group 02	Ch1	F	3040304	3041219	ins	ins	ins	ins	ins	ins	ins	ins	ins	ins	ins	ins	ins	ins	ins	ins	ins	ins	ins	ins	ins	ins	ins	ins	ins	ins	ins	ins	ins	ins	ins	ins	ins
no	group 02	Ch1	R	3045834	3046749																																	ins
no	group 01	Ch1	R	3046891	3046899							ins																											['hypothetical protein']	['hypothetical protein']
yes	group 04	Ch1	R	3057133	3057138																					ins				dr	dr								['hypothetical protein']	['hypothetical protein']
yes	group 01	Ch1	R	3059213	3059221																	ins	ins	ins	ins					dr	dr								['hypothetical protein']	['hypothetical protein']
yes	group 04	Ch1	R	3060813	3060806																									dr	dr						ins		['hypothetical protein']	['hypothetical protein']
yes	group 04	Ch1	R	3060818	3060823																									dr	dr	ins							['hypothetical protein']	['hypothetical protein']
yes	group 01	Ch1	R	3061022	3061030																									dr	dr			ins					['hypothetical protein']	['hypothetical protein']
yes	group 04	Ch1	R	3061030	3061038																							ins		dr	dr								['hypothetical protein']	['hypothetical protein']
yes	group 04	Ch1	R	3064150	3064155								ins																	dr	dr								['hypothetical protein']	['restriction endonuclease subunit M']
yes	group 02	Ch1	F	3064654	3064671		ins	ins	ins																					dr	dr								['hypothetical protein']	['restriction endonuclease subunit M']
yes	group 04	Ch1	R	3064987	3064991																		ins	ins						dr	dr								['hypothetical protein']	['restriction endonuclease subunit M']
yes	group 01	Ch1	R	3069985	3069996																									dr	dr	ins							['restriction endonuclease subunit M']	['hypothetical protein']
yes	group 01	Ch1	F	3073701	3073712																								ins	dr	dr								['hypothetical protein']	['transposase']
yes	group 01	Ch1	F	3073732	3073741		ins																							dr	dr								['hypothetical protein']	['transposase']
yes	group 01	Ch1	F	3073765	3073773																	ins	ins	ins	*					dr	dr								['hypothetical protein']	['transposase']
yes	group 01	Ch1	F	3073787	3073795																				dr					*	*		ins						['hypothetical protein']	['transposase']
yes	group 12	Ch1	F	3075384	3076620	ins	ins	ins	ins	ins	ins	ins	ins	ins	ins	ins	ins	ins	ins	ins	ins	ins	ins	ins	dr	ins	ins	ins	ins	ins	ins	ins	ins	ins	ins	ins	ins	ins
yes	group 07	Ch1	F	3076721	3078094	ins	ins	ins	ins	ins	ins	ins	ins	ins	ins	ins	ins	ins	ins	ins	ins	ins	ins	ins	ins	ins	ins	ins	ins	ins	ins	ins	ins	ins	ins	ins	ins	ins
yes	group 10	Ch1	R	3078426	3078372	ins	ins	ins	ins	ins	ins	ins	ins	ins	ins	ins	ins	ins	ins	ins	ins	ins	ins	ins	ins	ins	ins	ins	ins	ins	ins	ins	ins	ins	ins	ins	ins	ins	['transcriptional regulator']	['transcriptional regulator']
no	group 11	Ch1	R	3097198	3098305	ins	ins	ins	ins	ins	ins	ins	ins	ins	ins	ins	ins	ins	ins	ins	ins	ins	ins	ins	ins	ins	ins	ins	ins	ins	ins	ins	ins	ins	ins	ins	ins	ins
no	group 07	Ch1	R	3098312	3099685	ins	ins	ins	ins	ins	ins	ins	ins	ins	ins	ins	ins	ins	ins	ins	ins	ins	ins	ins	ins	ins	ins	ins	ins	ins	ins	ins	ins	ins	ins	ins	ins	ins
no	group 01	Ch1	R	3164686	3164667		ins	ins	ins																														['hypothetical protein']	['hypothetical protein']
no	group 11	Ch1	R	3207295	3209780	ins	ins	ins	ins	ins	ins	ins	ins	ins	ins	ins	ins	ins	ins	ins	ins	ins	ins	ins	ins	ins	ins	ins	ins	ins	ins	ins	ins	ins	ins	ins	ins	ins
no	group 02	Ch1	R	3260760	3261675																																	ins
no	group 01	Ch1	F	3263659	3263661													ins																					['rpmF', '50S ribosomal protein L32']	['phosphate acyltransferase']
yes	group 01	Ch1	R	3294002	3295371	ins*	ins	ins	ins	ins	ins	ins*	ins	ins	ins	ins	ins	ins	ins	ins	ins	ins	ins	ins	ins	ins	ins	ins	ins	ins	ins	ins	ins	ins	ins	dr	ins	ins
yes	group 01	Ch1	R	3301762	3301770	dr						dr	ins																							dr			['c-type cytochrome biogenesis protein CcmI']	['c-type cytochrome biogenesis protein CcmI']
yes	group 01	Ch1	F	3305461	3306830	dr	ins*	ins*	ins*	ins	ins	dr	ins	ins	ins	ins	ins	ins	ins	ins	ins	ins	ins	ins	ins	ins	ins	ins	ins*	ins*	ins	ins	ins	ins*	ins	dr	ins	ins
yes	group 02	Ch1	F	3310295	3310299	dr						dr																	dr	dr		ins		dr		dr			['histidine kinase']	['histidine kinase']
yes	group 01	Ch1	F	3314683	3314670	dr						dr																	dr	dr		ins		dr					['apolipoprotein N-acyltransferase']	['cytochrome c']
yes	group 01	Ch1	F	3314781	3314789	dr						dr													ins				dr	dr				dr					['apolipoprotein N-acyltransferase']	['cytochrome c']
yes	group 01	Ch1	F	3314813	3314814							dr																		dr				dr			ins		['apolipoprotein N-acyltransferase']	['cytochrome c']
yes	group 01	Ch1	R	3314835	3314843							dr																		dr				dr	ins				['apolipoprotein N-acyltransferase']	['cytochrome c']
yes	group 01	Ch1	F	3314857	3314866							dr																		*	ins		ins						['apolipoprotein N-acyltransferase']	['cytochrome c']
yes	group 01	Ch1	F	3314879	3314884							dr															ins												['apolipoprotein N-acyltransferase']	['cytochrome c']
yes	group 01	Ch1	R	3314900	3314907					ins	ins	*	ins																										['apolipoprotein N-acyltransferase']	['cytochrome c']
yes	group 01	Ch1	R	3318235	3318244		dr	dr	dr																	ins													['membrane protein']	['membrane protein']
yes	group 01	Ch1	F	3318472	3318481		dr	dr	dr																			ins	ins										['membrane protein']	['membrane protein']
yes	group 01	Ch1	F	3318733	3318743		dr	dr	dr																ins														['membrane protein']	['membrane protein']
yes	group 01	Ch1	R	3318733	3318743		dr	dr	dr																												ins		['membrane protein']	['membrane protein']
yes	group 01	Ch1	R	3318744	3318754		dr	dr	dr					ins																									['membrane protein']	['membrane protein']
yes	group 01	Ch1	F	3318757	3318764		dr	dr	dr									ins																					['membrane protein']	['membrane protein']
yes	group 01	Ch1	R	3318764	3318773		dr	dr	dr																							ins							['membrane protein']	['membrane protein']
yes	group 01	Ch1	R	3318809	3318818																									ins									['membrane protein']	['membrane protein']
yes	group 01	Ch1	R	3319362	3319370																												ins						['membrane protein']	['NAD(FAD)-dependent dehydrogenase']
yes	group 01	Ch1	R	3325283	3325292																															ins			['alkylhydroperoxidase']	['alkylhydroperoxidase']
yes	group 01	Ch1	R	3331964	3331973											ins																							['hypothetical protein']	['hypothetical protein']
yes	group 01	Ch1	F	3331990	3331998		ins	ins	ins																														['hypothetical protein']	['hypothetical protein']
yes	group 01	Ch1	R	3332881	3334250																																	ins
yes	group 01	Ch1	R	3351331	3352700																																	ins
yes	group 01	Ch1	F	3356770	3358139	ins	ins	ins	ins	ins*	ins*	ins*	ins*	ins	ins*	ins*	ins*	ins	ins	ins	ins	ins	ins	ins	ins	ins	ins	ins*	ins	ins	ins	ins*	ins	ins*	ins*	ins*	ins*	ins
yes	group 10	Ch1	F	3363897	3363900					dr	dr	dr	dr	ins														dr											['hypothetical protein']	['DEAD/DEAH box helicase']
yes	group 05	Ch1	F	3366333	3366335					dr	dr	dr	dr		ins	ins	ins							ins		ins		dr		ins		ins							['DEAD/DEAH box helicase']	['hypothetical protein']
yes	group 01	Ch1	F	3366786	3366794					dr	dr	dr	dr															dr						ins					['hypothetical protein']	['hypothetical protein']
yes	group 01	Ch1	F	3369747	3369756					dr	dr	dr	dr										ins	ins				dr											['hypothetical protein']	['hypothetical protein']
yes	group 01	Ch1	R	3369756	3369739					dr	dr	dr	dr															dr						ins					['hypothetical protein']	['hypothetical protein']
yes	group 01	Ch1	F	3373127	3373130					dr	dr	dr	dr															dr					ins						['hypothetical protein']	['hypothetical protein']
yes	group 01	Ch1	F	3375118	3376487					dr	dr	dr	dr															dr	ins								ins	ins
yes	group 01	Ch1	R	3377762	3377772					dr	dr	dr	dr															dr				ins							['mercury(II) reductase']	['mercury(II) reductase']
yes	group 01	Ch1	R	3378852	3380221					dr	dr	dr	dr															dr										ins
yes	group 01	Ch1	R	3382837	3382841					dr	dr	dr	dr															dr		ins									['hypothetical protein']	['hypothetical protein']
yes	group 01	Ch1	R	3385489	3385488	ins				dr	dr	dr	dr															dr											['hypothetical protein']	['signal peptidase II']
yes	group 01	Ch1	R	3385535	3385543					dr	dr	dr	dr													ins	ins	dr	ins										['hypothetical protein']	['signal peptidase II']
yes	group 01	Ch1	R	3387616	3387629								dr															dr			ins								['copper-translocating P-type ATPase']	['copper-translocating P-type ATPase']
yes	group 01	Ch1	R	3391455	3391465								dr															dr					ins						['cation transporter']	['DNA topoisomerase III']
yes	group 01	Ch1	F	3391711	3391720																					ins	ins	*	ins										['cation transporter']	['DNA topoisomerase III']
yes	group 01	Ch1	R	3397927	3397773								dr																	ins									['coproporphyrinogen III oxidase']	['hypothetical protein']
yes	group 01	Ch1	F	3398155	3398163								dr												ins														['coproporphyrinogen III oxidase']	['coproporphyrinogen III oxidase']
yes	group 04	Ch1	F	3401643	3401662																				ins														['transcriptional regulator']	['hypothetical protein']
no	group 11	Ch1	R	3408666	3408669									ins																									['gluconate kinase']	['TetR family transcriptional regulator']
no	group 11	Ch1	F	3408670	3408762										ins	ins	ins																						['gluconate kinase']	['TetR family transcriptional regulator']
no	group 02	Ch1	F	3416594	3416598																											ins							['glutamate/aspartate ABC transporter permease GltJ']	['glutamate/aspartate ABC transporter permease GltJ']
no	group 01	Ch1	R	3417464	3417474																												ins						['glutamate/aspartate transporter permease GltK']	['glutamate/aspartate transporter permease GltK']
no	group 01	Ch1	F	3425637	3425640									ins																ins	ins		*	ins	ins	ins	ins		['class II glutamine amidotransferase']	['dihydroorotase']
no	group 02	Ch1	F	3439794	3439813		ins																																['crossover junction endodeoxyribonuclease RuvC']	['purH', 'bifunctional phosphoribosylaminoimidazolecarboxamide formyltransferase/inosine monophosphate cyclohydrolase']
no	group 02	Ch1	R	3478919	3478906																															ins			['ATP-dependent DNA helicase RecG']	['LysR family transcriptional regulator']
no	group 02	Ch1	F	3479978	3479990							ins	ins																										['LysR family transcriptional regulator']	['hydroperoxidase']
no	group 05	Ch1	R	3514953	3514928				ins																							ins							['dnaK', 'molecular chaperone DnaK']	['dnaK', 'molecular chaperone DnaK']
yes	group 01	Ch1	R	3532420	3533789	ins*	dr	dr	dr	ins	ins	ins	ins	ins	ins*	ins*	ins*	ins*	ins*	ins*	ins*	ins	ins	ins	ins	ins	ins	ins	ins	ins*	ins*	ins*	ins*	ins*	ins*	ins	ins*	ins
yes	group 05	Ch1	F	3534270	3534272	dr	dr	dr	dr						dr	dr	dr	dr	dr	dr	dr								ins	dr	dr	dr	dr	dr	dr		dr		['mannose-1-phosphate guanylyltransferase/mannose-6-phosphate isomerase']	['mannose-1-phosphate guanylyltransferase/mannose-6-phosphate isomerase']
yes	group 02	Ch1	R	3538602	3538607	dr	dr	dr	dr	ins	ins				dr	dr	dr	dr	dr	dr	dr									dr	dr	dr	dr	dr	dr		dr		['hypothetical protein']	['glucose-1-phosphate thymidylyltransferase']
yes	group 04	Ch1	F	3540146	3541473	dr	dr	dr	dr	ins	ins	ins	ins	ins	dr	dr	dr	dr	dr	dr	dr	ins	ins	ins	ins	ins	ins	ins	ins	dr	dr	dr	dr	dr	dr	ins	dr	ins
yes	group 01	Ch1	R	3542099	3542108	dr	dr	dr	dr						dr	dr	dr	dr	dr	dr	dr		ins	ins						dr	dr	dr	dr	dr	dr		dr		['glucose-1-phosphate thymidylyltransferase']	['glucose-1-phosphate thymidylyltransferase']
yes	group 03	Ch1	R	3546741	3546739	dr	dr	dr	dr						dr	dr	dr	dr	dr	dr	dr							ins	ins	dr	dr	dr	dr	dr	dr		dr		['hypothetical protein']	['hypothetical protein']
yes	group 09	Ch1	F	3546974	3546984	dr	dr	dr	dr						dr	dr	dr	dr	dr	dr	dr	ins	ins	ins						dr	dr	dr	dr	dr	dr		dr		['hypothetical protein']	['hypothetical protein']
yes	group 01	Ch1	R	3556638	3558007	dr	dr	dr	dr	ins	ins	ins	ins		dr	dr	dr	dr	dr	dr	dr									dr	dr	dr	dr	dr	dr		dr	ins
no	group 01	Ch1	R	3583396	3583397	*	dr	dr	dr					ins	*	*	*	*	*	*	*									dr	dr	dr	dr	dr	*	ins	*		['growth inhibitor PemK']	['growth inhibitor PemK']
no	group 01	Ch1	F	3584055	3584067		dr	dr	dr																		ins			dr	dr	dr	dr						['hypothetical protein']	['hypothetical protein']
no	group 01	Ch1	F	3584071	3584079		dr	dr	dr																											ins			['hypothetical protein']	['hypothetical protein']
no	group 01	Ch1	R	3584082	3584082		dr	dr	dr																	ins													['hypothetical protein']	['hypothetical protein']
no	group 01	Ch1	F	3584238	3585607		dr	dr	dr																													ins
no	group 01	Ch1	R	3585997	3585992							ins				dr																							['hypothetical protein']	['hypothetical protein']
no	group 01	Ch1	F	3586063	3586068											dr													ins										['hypothetical protein']	['hypothetical protein']
no	group 01	Ch1	R	3596691	3596700			ins																															['hypothetical protein']	['hypothetical protein']
no	group 01	Ch1	R	3597210	3599957					ins	ins	ins	ins																									ins
no	group 01	Ch1	R	3605333	3605341																											ins							['FAD-dependent oxidoreductase']	['FAD-dependent oxidoreductase']
no	group 01	Ch1	F	3605719	3605735		ins	ins	ins																														['FAD-dependent oxidoreductase']	['FAD-dependent oxidoreductase']
no	group 01	Ch1	F	3606387	3606395																												ins						['FAD-dependent oxidoreductase']	['FAD-dependent oxidoreductase']
no	group 01	Ch1	R	3647773	3647767										ins	ins	ins													dr	dr		dr						['hypothetical protein']	['hypothetical protein']
no	group 01	Ch1	F	3651192	3652561																																	ins
no	group 02	Ch1	R	3672901	3672902																				ins														['LysR family transcriptional regulator']	['OmpW family protein']
no	group 02	Ch1	F	3672902	3672916								ins																										['LysR family transcriptional regulator']	['OmpW family protein']
no	group 01	Ch1	F	3703288	3703290																									ins	ins								['5S ribosomal RNA']	['tRNA-Tyr']
no	group 02	Ch1	R	3744697	3744699																											ins							['porphobilinogen synthase']	['GTP-binding protein']
no	group 01	Ch1	F	3768034	3768050		ins	ins	ins																														['membrane protein']	['membrane protein']
no	group 01	Ch1	F	3770968	3770975																							ins	ins										['glutamate synthase subunit alpha']	['glutamate synthase subunit alpha']
no	group 01	Ch1	F	3775996	3776006	ins																																	['gltD', 'glutamate synthase']	['sodium:alanine symporter']
no	group 01	Ch1	F	3792964	3792967									ins	ins	ins	ins																						['multidrug ABC transporter permease']	['multidrug ABC transporter permease']
no	group 02	Ch1	R	3800396	3800396																															ins			['hisH', 'imidazole glycerol phosphate synthase subunit HisH']	['1-(5-phosphoribosyl)-5-((5- phosphoribosylamino)methylideneamino)imidazole-4- carboxamide isomerase']
yes	group 01	Ch1	F	3814278	3814286								ins																										['hypothetical protein']	['hypothetical protein']
yes	group 01	Ch1	R	3814331	3814339																											ins							['hypothetical protein']	['hypothetical protein']
yes	group 01	Ch1	F	3814331	3814337																															ins	*		['hypothetical protein']	['hypothetical protein']
yes	group 01	Ch1	F	3814333	3814341																				ins														['hypothetical protein']	['hypothetical protein']
no	group 01	Ch2	F	17080	17089																																ins		['branched chain amino acid ABC transporter substrate-binding protein']	['branched chain amino acid ABC transporter substrate-binding protein']
no	group 03	Ch2	R	29157	29159																							ins											['XRE family transcriptional regulator']	['XRE family transcriptional regulator']
yes	group 09	Ch2	R	49605	50790																																	ins
yes	group 01	Ch2	R	54042	55411																																	ins
yes	group 01	Ch2	R	55584	55593																											ins							['IS256 family transposase']	['hypothetical protein']
yes	group 01	Ch2	R	55594	55603		ins	ins	ins																														['IS256 family transposase']	['hypothetical protein']
yes	group 01	Ch2	R	55597	55582					ins	ins	ins	ins																										['IS256 family transposase']	['hypothetical protein']
yes	group 01	Ch2	R	56557	56566																	ins	ins	ins	ins														['hypothetical protein']	['hypothetical protein']
yes	group 04	Ch2	R	56644	56644													ins																					['hypothetical protein']	['hypothetical protein']
yes	group 04	Ch2	F	57595	57610																													ins	ins		ins		['hypothetical protein']	['hypothetical protein']
yes	group 04	Ch2	R	57703	57686	ins																																	['hypothetical protein']	['hypothetical protein']
yes	group 02	Ch2	R	58016	58013																											ins							['hypothetical protein']	['hypothetical protein']
yes	group 04	Ch2	F	58045	58072																							ins											['hypothetical protein']	['hypothetical protein']
yes	group 12	Ch2	F	58169	59405	ins	ins	ins	ins	ins	ins	ins	ins	ins	ins	ins	ins	ins	ins	ins	ins	ins	ins	ins	ins	ins	ins	ins	ins	ins	ins	ins	ins	ins	ins	ins	ins	ins
yes	group 07	Ch2	F	59944	59952																												ins						['transposase']	['IS110 family transposase']
yes	group 01	Ch2	R	61048	61056																								ins										['transposase']	['IS110 family transposase']
yes	group 02	Ch2	F	61470	62385	ins	ins	ins	ins	ins	ins	ins	ins	ins	ins	ins	ins	ins	ins	ins	ins	ins	ins	ins	ins	ins	ins	ins	ins	ins	ins	ins	ins	ins	ins	ins	ins	ins
yes	group 05	Ch2	F	62823	64010																																	ins
no	group 01	Ch2	R	72794	72774																													ins	ins	ins	ins		['LysR family transcriptional regulator']	['LysR family transcriptional regulator']
no	group 01	Ch2	R	82156	82164																								ins										['gabD', 'NAD-dependent succinate-semialdehyde dehydrogenase']	['gabD', 'NAD-dependent succinate-semialdehyde dehydrogenase']
no	group 01	Ch2	F	82306	82314																											ins							['gabD', 'NAD-dependent succinate-semialdehyde dehydrogenase']	['aerotaxis receptor']
no	group 01	Ch2	R	82317	82323															ins																			['gabD', 'NAD-dependent succinate-semialdehyde dehydrogenase']	['aerotaxis receptor']
no	group 01	Ch2	F	84271	84279		ins																																['aerotaxis receptor']	['aerotaxis receptor']
no	group 05	Ch2	F	91881	91887				ins																														['succinylglutamate desuccinylase']	['ABC transporter substrate-binding protein']
no	group 05	Ch2	R	131384	131346							ins		ins				ins														ins							['dkgB', '2,5-didehydrogluconate reductase B']	['alkene reductase']
no	group 02	Ch2	R	144631	144634									ins																									['metal ABC transporter substrate-binding protein']	['porin']
no	group 04	Ch2	F	145649	145669																																ins		['porin']	['porin']
no	group 03	Ch2	R	158760	158769								ins																										["3'-kinase"]	['hypothetical protein']
no	group 01	Ch2	R	159620	159618	ins	ins	ins	ins																														['hypothetical protein']	['hypothetical protein']
no	group 03	Ch2	R	159832	159806																							ins	ins										['hypothetical protein']	['hypothetical protein']
no	group 03	Ch2	R	159836	159827																												ins						['hypothetical protein']	['hypothetical protein']
no	group 02	Ch2	R	236065	235997																																ins		['hypothetical protein']	['IclR family transcriptional regulator']
no	group 01	Ch2	F	260696	260704									ins																									['peptide ABC transporter substrate-binding protein']	['DNA-binding protein']
no	group 01	Ch2	F	260708	260728					ins	ins																												['peptide ABC transporter substrate-binding protein']	['DNA-binding protein']
no	group 01	Ch2	F	260717	260719													ins																					['peptide ABC transporter substrate-binding protein']	['DNA-binding protein']
no	group 01	Ch2	R	260717	260727																											ins							['peptide ABC transporter substrate-binding protein']	['DNA-binding protein']
no	group 01	Ch2	R	260726	260734																																		['peptide ABC transporter substrate-binding protein']	['DNA-binding protein']
no	group 01	Ch2	F	260748	260756							ins																											['peptide ABC transporter substrate-binding protein']	['DNA-binding protein']
no	group 04	Ch2	R	261907	261914																																ins		['MFS transporter']	['MFS transporter']
no	group 02	Ch2	F	281316	281324																											ins							['DNA-directed RNA polymerase sigma-70 factor']	['carboxymuconolactone decarboxylase family protein']
no	group 01	Ch2	R	286670	286673									ins																									['photosystem reaction center subunit H']	['phospho-2-dehydro-3-deoxyheptonate aldolase']
no	group 02	Ch2	R	289483	289480																											ins							['triacylglycerol lipase']	['hypothetical protein']
no	group 09	Ch2	R	356954	356932									ins																				ins	ins	ins	ins		['DNA-binding response regulator']	['DNA-binding response regulator']
no	group 11	Ch2	R	359977	359980			ins																															['TetR family transcriptional regulator']	['ABC transporter']
no	group 01	Ch2	R	376690	376694																											ins							['NADPH-dependent oxidoreductase']	['RNA polymerase sigma factor']
no	group 07	Ch2	F	378423	379796	ins	ins	ins	ins	ins	ins	ins	ins	ins	ins	ins	ins	ins	ins	ins	ins	ins	ins	ins	ins	ins	ins	ins	ins	ins	ins	ins	ins	ins	ins	ins	ins	ins
no	group 05	Ch2	F	403617	403619											ins			ins	ins	ins											ins							['hypothetical protein']	['siderophore-interacting protein']
no	group 02	Ch2	F	458383	458385										ins	ins	ins																						['glycosyl transferase family 1']	['TetR family transcriptional regulator']
no	group 02	Ch2	R	496324	496314																											ins							['hypothetical protein']	['hypothetical protein']
no	group 02	Ch2	R	533252	533257																																ins		['hypothetical protein']	['Rhs element Vgr protein']
no	group 04	Ch2	F	536703	536708																								ins										['phospholipase']	['phospholipase']
no	group 04	Ch2	F	539371	539376																	ins	ins	ins															['hypothetical protein']	['hypothetical protein']
no	group 01	Ch2	R	549915	549926																													ins	ins		ins		['hypothetical protein']	['hypothetical protein']
no	group 02	Ch2	F	554162	554166																											ins							['FAD-dependent oxidoreductase']	['LysR family transcriptional regulator']
yes	group 01	Ch2	F	577570	577579																				ins														['hypothetical protein']	['hypothetical protein']
yes	group 01	Ch2	R	577602	577596																													ins	ins	ins	ins		['hypothetical protein']	['hypothetical protein']
yes	group 01	Ch2	F	577632	577635					ins	ins	ins	ins																										['hypothetical protein']	['hypothetical protein']
yes	group 02	Ch2	F	579510	579543							ins	ins																										['hypothetical protein']	['hypothetical protein']
yes	group 04	Ch2	R	580136	580135									ins																									['hypothetical protein']	['hypothetical protein']
yes	group 03	Ch2	R	586459	586469																																ins		['photopexin A']	['fucose-binding lectin II']
no	group 02	Ch2	R	588773	588751																						ins												['hypothetical protein']	['IS256 family transposase']
no	group 03	Ch2	R	589354	590697																																	ins
no	group 02	Ch2	F	665210	665217																		ins																['ion transporter']	['H-NS histone']
no	group 02	Ch2	R	665217	665210																											ins							['ion transporter']	['H-NS histone']
no	group 01	Ch2	F	668864	668903					ins	ins																												['3-oxoacyl-ACP synthase']	['3-oxoacyl-ACP synthase']
no	group 01	Ch2	R	670734	670742																		ins	ins															['hypothetical protein']	['acyl-CoA dehydrogenase']
no	group 01	Ch2	F	672874	672876							ins																											['pyridoxal-dependent decarboxylase, exosortase A system-associated']	['pyridoxal-dependent decarboxylase, exosortase A system-associated']
no	group 02	Ch2	R	681351	681357																															ins			['branched-chain amino acid ABC transporter permease']	['branched-chain amino acid ABC transporter permease']
no	group 04	Ch2	R	681787	681786							ins	ins																										['branched-chain amino acid ABC transporter permease']	['branched-chain amino acid ABC transporter permease']
no	group 04	Ch2	R	682075	682080										ins																								['branched-chain amino acid ABC transporter permease']	['branched-chain amino acid ABC transporter permease']
no	group 02	Ch2	F	685180	685184					ins	ins																												['branched-chain amino acid ABC transporter substrate-binding protein']	['branched-chain amino acid ABC transporter substrate-binding protein']
no	group 02	Ch2	F	689402	689410				ins																														['hypothetical protein']	['zinc carboxypeptidase']
no	group 02	Ch2	R	689550	689543																																ins		['hypothetical protein']	['zinc carboxypeptidase']
no	group 04	Ch2	R	689600	689605	ins																																	['zinc carboxypeptidase']	['zinc carboxypeptidase']
no	group 03	Ch2	R	689682	689690																																ins		['zinc carboxypeptidase']	['zinc carboxypeptidase']
no	group 03	Ch2	F	689810	689820		ins	ins	ins																														['zinc carboxypeptidase']	['zinc carboxypeptidase']
no	group 01	Ch2	F	693131	693139																											ins							['hypothetical protein']	['hypothetical protein']
no	group 03	Ch2	F	694541	694552										ins	ins	ins																						['hypothetical protein']	['hypothetical protein']
no	group 03	Ch2	F	694603	694612					ins	ins	ins	ins																										['hypothetical protein']	['hypothetical protein']
no	group 03	Ch2	F	694690	694709	ins	ins	ins	ins																														['hypothetical protein']	['hypothetical protein']
no	group 02	Ch2	R	695336	695312							ins	ins																										['hypothetical protein']	['hypothetical protein']
no	group 02	Ch2	F	748865	748869															ins																			['type IV secretion system protein VirB4']	['type IV secretion system protein VirB4']
no	group 02	Ch2	R	752166	752164	ins																																	['conjugal transfer protein TraH']	['conjugal transfer protein TraJ']
no	group 01	Ch2	F	761379	761389										ins	ins	ins																						['hypothetical protein']	['hypothetical protein']
no	group 02	Ch2	F	775335	775346																											ins							['LysR family transcriptional regulator']	['ArsR family transcriptional regulator']
no	group 10	Ch2	R	790219	790195																												ins						['hypothetical protein']	['hypothetical protein']
no	group 01	Ch2	R	801905	803274																																	ins
no	group 02	Ch2	R	838816	838809																															ins			['LuxR family transcriptional regulator']	['cupin']
no	group 09	Ch2	F	851587	852772	ins	ins	ins	ins	ins	ins	ins	ins	ins	ins	ins	ins	ins	ins	ins	ins	ins	ins	ins	ins	ins	ins	ins	ins	ins	ins	ins	ins	ins	ins	ins	ins	ins
no	group 04	Ch2	R	894762	894744								ins																										['hypothetical protein']	['hypothetical protein']
no	group 01	Ch2	R	895644	897013																																	ins
no	group 05	Ch2	R	948510	948508		dr	dr	dr																							ins	dr						['sulfatase']	['sulfatase']
no	group 02	Ch2	F	1017673	1018588	ins	ins	ins	ins	ins	ins	ins	ins	ins	ins	ins	ins	ins	ins	ins	ins	ins	ins	ins	ins	ins	ins	ins	ins	ins	ins	ins	ins	ins	ins	ins	ins	ins
no	group 01	Ch2	R	1028547	1028529		ins	ins	ins																														['LysR family transcriptional regulator']	['LysR family transcriptional regulator']
no	group 09	Ch2	R	1043668	1043658		ins		ins				ins		ins	ins	ins					ins				ins	ins	ins	ins			ins							['acyl-CoA transferase']	['MFS transporter']
no	group 02	Ch2	F	1052262	1052265												ins																						['NAD(FAD)-dependent dehydrogenase']	['NAD(FAD)-dependent dehydrogenase']
no	group 02	Ch2	R	1108871	1109786																																	ins
no	group 05	Ch2	R	1161614	1161612									ins																									['ATPase']	['ATPase']
no	group 02	Ch2	F	1162651	1162677			ins																															['cupin']	['hypothetical protein']
yes	group 03	Ch2	R	1189930	1189939			dr						dr				dr	dr	dr	dr	ins	ins	ins	*			dr	dr					dr	ins				['type VI secretion protein']	['type VI secretion protein']
yes	group 02	Ch2	F	1191018	1191027			dr						dr				dr	dr	dr	dr				dr			dr	dr					dr	ins				['type VI secretion protein']	['type VI secretion protein']
no	group 01	Ch2	F	1192428	1192434		ins	dr	*					dr				dr	dr	dr	dr				dr			dr	dr										['TIGR02594 family protein']	['LysR family transcriptional regulator']
no	group 01	Ch2	F	1196299	1197668	ins	ins	ins*	ins*	ins	ins	ins	ins	ins*	ins	ins	ins	ins*	ins*	ins*	ins*	ins	ins	ins	ins*	ins	ins	dr	dr	ins	ins	ins	ins	ins	ins	ins	ins	ins
no	group 01	Ch2	R	1229347	1229357																															ins			['Na+/H+ antiporter']	['Na+/H+ antiporter']
no	group 02	Ch2	F	1247630	1247631										ins	ins	ins																						['LysR family transcriptional regulator']	['AraC family transcriptional regulator']
no	group 02	Ch2	F	1324421	1324421																											ins							['sulfurtransferase']	['Rieske (2Fe-2S) protein']
no	group 10	Ch2	F	1330025	1330065														ins	ins	ins																		['GTP cyclohydrolase I FolE']	['tRNA (adenosine(37)-N6)-threonylcarbamoyltransferase complex transferase subunit TsaD']
no	group 01	Ch2	R	1398706	1398716		ins																																['GntR family transcriptional regulator']	['succinate dehydrogenase, cytochrome b556 subunit']
no	group 04	Ch2	R	1398706	1398652				ins																														['GntR family transcriptional regulator']	['GntR family transcriptional regulator']
no	group 03	Ch2	R	1420271	1420256	ins																																	['flgE', 'flagellar hook protein FlgE']	['pilus assembly protein FimV']
no	group 01	Ch2	F	1451659	1451660		ins	ins	ins					dr																dr	dr		dr						['porin']	['porin']
no	group 01	Ch2	R	1451669	1451667									dr																dr	dr		dr	ins	ins	ins	ins		['porin']	['porin']
no	group 04	Ch2	R	1452253	1452262									dr	ins	ins	ins													dr	dr		dr						['porin']	['ribonuclease']
no	group 02	Ch2	F	1452303	1452325									dr													ins			dr	dr		dr						['porin']	['ribonuclease']
no	group 04	Ch2	F	1452319	1452321	ins								dr																dr	dr		dr						['porin']	['ribonuclease']
no	group 02	Ch2	F	1452325	1452328									dr																dr	dr	ins	dr						['porin']	['ribonuclease']
no	group 02	Ch2	F	1452326	1452327													ins																					['porin']	['ribonuclease']
no	group 02	Ch2	R	1452349	1452328									dr											ins					dr	dr		dr						['porin']	['ribonuclease']
no	group 01	Ch2	F	1453640	1453673									dr																dr	dr		dr			ins			['ribonuclease']	['sulfate ABC transporter substrate-binding protein']
no	group 02	Ch2	R	1453914	1453914			ins						dr	ins	ins	ins																			ins			['sulfate ABC transporter substrate-binding protein']	['sulfate ABC transporter substrate-binding protein']
no	group 01	Ch2	F	1456240	1456249													ins																					['formate dehydrogenase-N subunit alpha']	['formate dehydrogenase-N subunit alpha']
no	group 01	Ch2	F	1460062	1460070																											ins							['L-seryl-tRNA(Sec) selenium transferase']	['L-seryl-tRNA(Sec) selenium transferase']
no	group 05	Ch2	R	1480191	1480193																	ins										ins							['amino acid decarboxylase']	['amino acid decarboxylase']
no	group 05	Ch2	R	1535569	1535513																																ins		['diguanylate cyclase']	['diguanylate cyclase']
no	group 02	Ch2	F	1618897	1618947				ins																														['hypothetical protein']	['LysR family transcriptional regulator']
no	group 03	Ch2	R	1636268	1636277														ins		ins																		['hypothetical protein']	['2-aminoethylphosphonate aminotransferase']
yes	group 02	Ch2	R	1732720	1732720																							dr	dr			ins							['MFS transporter']	['MFS transporter']
yes	group 05	Ch2	R	1739005	1739007																					ins		dr	dr										['hypothetical protein']	['hypothetical protein']
yes	group 01	Ch2	R	1739655	1739663														ins	ins	ins							dr	dr										['hypothetical protein']	['hypothetical protein']
yes	group 02	Ch2	F	1743537	1743560							ins																dr	dr										['RepA replication protein']	['ATPase']
yes	group 02	Ch2	F	1749754	1749757																		ins	ins				dr	dr										['heat-shock protein HtpX']	['cation transporter']
yes	group 01	Ch2	R	1750436	1750424					ins	ins	ins	ins															dr	dr										['heat-shock protein HtpX']	['cation transporter']
yes	group 01	Ch2	R	1750682	1750687																							dr	dr				ins						['heat-shock protein HtpX']	['cation transporter']
yes	group 01	Ch2	F	1750690	1750698									ins	ins	ins	ins											dr	dr										['heat-shock protein HtpX']	['cation transporter']
yes	group 01	Ch2	R	1750690	1750698																							dr	dr					ins					['heat-shock protein HtpX']	['cation transporter']
yes	group 01	Ch2	R	1750710	1750718																							dr	dr						ins				['heat-shock protein HtpX']	['cation transporter']
yes	group 01	Ch2	R	1750736	1750709		ins	ins	ins																			dr	dr										['heat-shock protein HtpX']	['cation transporter']
yes	group 01	Ch2	F	1750799	1750820														ins	ins	ins							dr	dr										['heat-shock protein HtpX']	['cation transporter']
yes	group 01	Ch2	F	1755157	1755167																							dr	dr				ins						['cation transporter']	['cation transporter']
yes	group 04	Ch2	R	1756034	1757362																							dr	dr									ins
yes	group 04	Ch2	R	1757860	1757862										ins	ins	ins											dr	dr										['hypothetical protein']	['hypothetical protein']
yes	group 01	Ch2	F	1759351	1759362	ins																						dr	dr										['hypothetical protein']	['hypothetical protein']
no	group 01	Ch2	F	1775498	1775504										ins	ins	ins											dr	dr										['DUF4865 domain-containing protein']	['glycosyl hydrolase']
no	group 02	Ch2	R	1788165	1788150																						ins												['lipopolysaccharide biosynthesis protein']	['acyltransferase']
no	group 04	Ch2	F	1790445	1790450																											ins							['acyltransferase']	['acyltransferase']
no	group 02	Ch2	R	1790794	1790778										ins	ins	ins																						['alpha/beta hydrolase']	['alpha/beta hydrolase']
no	group 02	Ch2	R	1794944	1794948																										ins								['polysaccharide biosynthesis protein']	['polysaccharide biosynthesis protein']
no	group 04	Ch2	F	1830156	1831485	ins	ins	ins	ins	ins	ins	ins	ins	ins	ins	ins	ins	ins	ins	ins	ins	ins	ins	ins	ins	ins	ins	ins	ins	ins	ins	ins	ins	ins	ins	ins	ins	ins
no	group 01	Ch2	F	1847056	1847061																																ins		['iron ABC transporter substrate-binding protein']	['iron ABC transporter substrate-binding protein']
no	group 04	Ch2	R	1870579	1870585													ins																					['farnesyl-diphosphate farnesyltransferase']	['porin']
no	group 02	Ch2	R	1885996	1886001													ins																					['oxidoreductase']	['hypothetical protein']
no	group 02	Ch2	R	1905041	1905045																												ins						['voltage-gated potassium channel TrkA']	['lysine transporter LysE']
no	group 02	Ch2	R	1931619	1931606																											ins							['hypothetical protein']	['fusaric acid resistance protein']
no	group 02	Ch2	F	1946038	1946086	ins																																	['cytoplasmic protein']	['cytoplasmic protein']
no	group 01	Ch2	F	1946799	1946811									ins																									['hypothetical protein']	['hypothetical protein']
no	group 01	Ch2	F	1967087	1967092																													ins	ins	ins	*		['branched chain amino acid ABC transporter substrate-binding protein']	['branched chain amino acid ABC transporter substrate-binding protein']
no	group 01	Ch2	F	1999714	1999724																													ins			dr		['4-hydroxyphenylpyruvate dioxygenase']	['hypothetical protein']
no	group 03	Ch2	R	2000584	2001927	ins	ins	ins	ins	ins	ins	ins	ins	ins	ins	ins	ins	ins	ins	ins	ins	ins	ins	ins	ins	ins	ins	ins	ins	ins	ins	ins	ins	ins	ins	ins	ins*	ins
no	group 08	Ch2	F	2031151	2032529	ins	ins	ins	ins	ins	ins	ins	ins	ins	ins	ins	ins	ins	ins	ins	ins	ins	ins	ins	ins	ins	ins	ins	ins	ins	ins	ins	ins	ins	ins	ins	ins	ins
no	group 03	Ch2	R	2033595	2034938																																	ins
no	group 02	Ch2	R	2048325	2048320																											ins							['aldehyde oxidase']	['sensor domain-containing diguanylate cyclase']
no	group 02	Ch2	F	2073517	2073527																													ins	ins	ins	ins		['hypothetical protein']	['trehalose-6-phosphate synthase']
no	group 01	Ch2	F	2081177	2081185																								ins										['fumarate reductase']	['hypothetical protein']
no	group 01	Ch2	R	2084624	2084632																																ins		['hypothetical protein']	['hypothetical protein']
no	group 09	Ch2	F	2090699	2090724																										ins								['short-chain dehydrogenase']	['bile-acid 7-alpha-dehydratase']
no	group 01	Ch2	F	2104930	2106299	ins	ins	ins	ins	ins	ins	ins	ins	ins	ins	ins	ins	ins	ins	ins	ins	ins	ins	ins	ins	ins	ins	ins	ins	ins	ins	ins	ins	ins	ins	ins	ins	ins
no	group 02	Ch2	F	2109785	2109787																											ins							['hypothetical protein']	['hypothetical protein']
no	group 09	Ch2	F	2112272	2112287								ins					ins							ins	ins	ins	ins	ins			ins			ins				['electron transporter RnfB']	['3-beta hydroxysteroid dehydrogenase']
no	group 09	Ch2	F	2129009	2130194	ins	ins	ins	ins	ins	ins	ins	ins	ins	ins	ins	ins	ins	ins	ins	ins	ins	ins	ins	ins	ins	ins	ins	ins	ins	ins	ins	ins	ins	ins	ins	ins	ins
no	group 01	Ch2	F	2192783	2194152					ins	ins	ins	ins																									ins
no	group 02	Ch2	F	2195048	2195051																											ins							['integrase']	['integrase']
no	group 01	Ch2	F	2249696	2249704																											ins							['ABC transporter ATP-binding protein']	['transglycosylase']
no	group 10	Ch2	R	2250043	2251489	ins	ins	ins	ins	ins	ins	ins	ins	ins	ins	ins	ins	ins	ins	ins	ins	ins	ins	ins	ins	ins	ins	ins	ins	ins	ins	ins	ins	ins	ins	ins	ins	ins
no	group 02	Ch2	R	2251648	2251652																															ins			['transcriptional regulator']	['hypothetical protein']
no	group 05	Ch2	R	2283765	2283674								ins																										['EmrB/QacA family drug resistance transporter']	['EmrB/QacA family drug resistance transporter']
no	group 01	Ch2	F	2332309	2332316																			ins															['porin']	['porin']
no	group 02	Ch2	F	2334863	2334868																											ins							['hypothetical protein']	['hypothetical protein']
no	group 01	Ch2	F	2345412	2345430																												dr	ins	ins	ins	ins		['LuxR family transcriptional regulator']	['LuxR family transcriptional regulator']
no	group 01	Ch2	F	2345626	2345632																	ins											dr						['LuxR family transcriptional regulator']	['LuxR family transcriptional regulator']
no	group 01	Ch2	F	2345635	2345644																			ins									dr						['LuxR family transcriptional regulator']	['LuxR family transcriptional regulator']
no	group 01	Ch2	F	2346073	2346081																									ins	ins		*						['DUF4902 domain-containing protein']	['DUF4902 domain-containing protein']
no	group 01	Ch2	R	2349249	2349226		ins	ins	ins																														['hypothetical protein']	['GTP cyclohydrolase II']
no	group 01	Ch2	R	2349270	2349272																														ins				['hypothetical protein']	['GTP cyclohydrolase II']
no	group 04	Ch2	R	2350226	2350226									ins																									['inosine-5-monophosphate dehydrogenase']	['inosine-5-monophosphate dehydrogenase']
no	group 05	Ch2	F	2378305	2378305																						dr						ins						['LysR family transcriptional regulator']	['TetR family transcriptional regulator']
no	group 01	Ch2	R	2437293	2437301																												ins						['TonB-dependent receptor']	['TonB-dependent receptor']
no	group 03	Ch2	R	2438830	2438838																													ins					['Fe2+dependent dioxygenase']	['Fe2+dependent dioxygenase']
no	group 01	Ch2	F	2439301	2439309					ins	ins	ins	ins																										['hypothetical protein']	['D-alanyl-D-alanine dipeptidase']
no	group 01	Ch2	R	2457549	2457536	ins																																	['hypothetical protein']	['hypothetical protein']
no	group 01	Ch2	F	2457660	2457670										ins	ins	ins																						['hypothetical protein']	['hypothetical protein']
no	group 03	Ch2	R	2471369	2471351	ins																											ins						['aldehyde oxidase']	['transcriptional regulator']
no	group 03	Ch2	F	2471378	2471386																						ins												['aldehyde oxidase']	['transcriptional regulator']
no	group 03	Ch2	R	2471385	2471370																													ins	ins	ins	ins		['aldehyde oxidase']	['transcriptional regulator']
no	group 01	Ch2	F	2471443	2471453																											ins							['aldehyde oxidase']	['transcriptional regulator']
no	group 01	Ch2	R	2525949	2525941																													ins	ins		ins		['GntR family transcriptional regulator']	['nicotinate phosphoribosyltransferase']
yes	group 02	Ch2	F	2546274	2547189	ins	ins	ins	ins	ins	ins	ins	ins	ins	ins	ins	ins	ins	ins	ins	ins	ins*	ins*	ins*	ins*	ins	ins	ins	ins	ins	ins	ins	ins	ins	ins	ins	ins	ins
yes	group 04	Ch2	R	2550236	2550212				ins													dr	dr	dr	dr														['phytanoyl-CoA dioxygenase']	['phytanoyl-CoA dioxygenase']
yes	group 04	Ch2	F	2550588	2550628								ins									dr	dr	dr	dr														['phytanoyl-CoA dioxygenase']	['phytanoyl-CoA dioxygenase']
yes	group 01	Ch2	R	2551364	2551357					ins	ins	ins	ins									dr	dr	dr	dr														['3-hydroxyacyl-CoA dehydrogenase']	['3-hydroxyacyl-CoA dehydrogenase']
yes	group 02	Ch2	R	2557576	2557571																	dr	dr	dr	dr			ins	ins										['MFS transporter']	['phytanoyl-CoA dioxygenase']
yes	group 04	Ch2	R	2559305	2559288																	dr	dr	dr	dr								ins						['3-hydroxy acid dehydrogenase']	['3-hydroxy acid dehydrogenase']
yes	group 04	Ch2	F	2564685	2564697																ins	dr	dr	dr	dr														['branched-chain amino acid--2-keto-4-methylthiobutyrate aminotransferase']	['branched-chain amino acid--2-keto-4-methylthiobutyrate aminotransferase']
yes	group 01	Ch2	R	2566209	2566202										ins	ins	ins					dr	dr	dr	dr														['hypothetical protein']	['hypothetical protein']
yes	group 02	Ch2	F	2574107	2574110																	dr	dr	dr	dr									ins					['choline dehydrogenase']	['choline dehydrogenase']
yes	group 02	Ch2	R	2585114	2585062												ins					dr	dr	dr	dr														['gabD', 'NAD-dependent succinate-semialdehyde dehydrogenase']	['efflux transporter periplasmic adaptor subunit']
yes	group 02	Ch2	F	2591951	2591955													ins				dr	dr	dr	dr														['hypothetical protein']	['hypothetical protein']
yes	group 04	Ch2	R	2595333	2595331																	dr	dr	dr	dr						ins								['paraquat-inducible protein A']	['paraquat-inducible protein A']
yes	group 04	Ch2	R	2596556	2596562																	dr	dr	dr	dr							ins							['paraquat-inducible protein A']	['hypothetical protein']
yes	group 03	Ch2	R	2600668	2600668																	dr	dr	dr	dr			ins											['hypothetical protein']	['hypothetical protein']
yes	group 02	Ch2	F	2611396	2611399																	dr	dr	dr	dr							ins							['isochorismatase']	['isochorismatase']
yes	group 03	Ch2	F	2611923	2611932																	dr	dr	dr	dr												ins		['isochorismatase']	['isochorismatase']
yes	group 04	Ch2	R	2612452	2612458																	dr	dr	dr	dr											ins			['isochorismatase']	['1,2-oxophytodienoate reductase']
yes	group 04	Ch2	R	2613578	2613571																ins	dr	dr	dr	dr														['1,2-oxophytodienoate reductase']	['1,2-oxophytodienoate reductase']
yes	group 04	Ch2	R	2614446	2614383		ins	ins	ins													dr	dr	dr	dr														['LysR family transcriptional regulator']	['LysR family transcriptional regulator']
yes	group 02	Ch2	R	2630098	2630098									ins	ins	ins	ins					dr	dr	dr	dr														['cryptochrome/photolyase family protein']	['cryptochrome/photolyase family protein']
yes	group 03	Ch2	R	2635228	2635213		ins	ins	ins													dr	dr	dr	dr														['deoxyribodipyrimidine photolyase']	['deoxyribodipyrimidine photolyase']
yes	group 03	Ch2	R	2635411	2635420	ins																dr	dr	dr	dr														['deoxyribodipyrimidine photolyase']	['hypothetical protein']
yes	group 02	Ch2	R	2635660	2635665																	dr	dr	dr	dr											ins			['deoxyribodipyrimidine photolyase']	['hypothetical protein']
yes	group 01	Ch2	R	2635967	2635961																	dr	dr	dr	dr						ins								['deoxyribodipyrimidine photolyase']	['hypothetical protein']
yes	group 04	Ch2	R	2636626	2636629																	dr	dr	dr	dr				ins										['deoxyribodipyrimidine photolyase']	['hypothetical protein']
no	group 04	Ch2	R	2651592	2651582												ins					dr	dr	dr	dr										dr				['RND transporter']	['transporter']
no	group 02	Ch2	F	2660490	2661405	ins	ins	ins	ins	ins	ins	ins	ins	ins	ins	ins	ins	ins	ins	ins	ins	ins*	ins*	ins*	ins*	ins	ins	ins	ins	ins	ins	ins	ins	ins	ins*	ins	ins	ins
no	group 03	Ch2	R	2689116	2690459	ins	ins	ins	ins	ins	ins	ins	ins	ins	ins	ins	ins	ins	ins	ins	ins	ins	ins	ins	ins	ins	ins	ins	ins	ins	ins	ins	ins	ins	ins	ins	ins	ins
no	group 01	Ch2	F	2733781	2733806						ins																												['protein kinase']	['tRNA-Leu']
no	group 01	Ch2	R	2736342	2736347																											ins							['MFS transporter']	['MFS transporter']
no	group 01	Ch2	F	2776994	2778363																																	ins
no	group 07	Ch2	R	2778537	2778545																											ins							['IS256 family transposase']	['hypothetical protein']
no	group 04	Ch2	R	2779867	2779873									ins																									['IS256 family transposase']	['hypothetical protein']
no	group 04	Ch2	R	2780190	2780169																						ins												['IS256 family transposase']	['hypothetical protein']
no	group 05	Ch2	F	2783286	2783297									ins																									['IS256 family transposase']	['hypothetical protein']
no	group 01	Ch2	R	2788945	2788937													ins																					['type VI secretion protein']	['type VI secretion protein']
no	group 01	Ch2	F	2789572	2790941										ins	ins	ins													ins	ins	ins	ins					ins
no	group 02	Ch2	R	2814727	2814711																							ins											['DNA-binding protein']	['amino acid dehydrogenase']
no	group 02	Ch2	F	2814870	2814874					ins	ins	ins	ins																										['DNA-binding protein']	['amino acid dehydrogenase']
no	group 02	Ch2	R	2855220	2855215													ins	ins	ins	ins																		['LysR family transcriptional regulator']	['LysR family transcriptional regulator']
no	group 09	Ch2	F	2859014	2859025									ins																									['amino acid permease']	['glycine/betaine ABC transporter substrate-binding protein']
no	group 02	Ch2	F	2861342	2861362							ins																											['hybrid-cluster NAD(P)-dependent oxidoreductase']	['(Fe-S)-binding protein']
no	group 02	Ch2	F	2878509	2878511																											ins							['LysR family transcriptional regulator']	['LysR family transcriptional regulator']
no	group 02	Ch2	F	2892127	2892133												ins																						['betaine-aldehyde dehydrogenase']	['choline dehydrogenase']
no	group 09	Ch2	F	2915531	2915553																						ins												['pyrroloquinoline quinone biosynthesis protein B']	['Fis family transcriptional regulator']
no	group 05	Ch2	F	2940012	2940028		ins	ins	ins																														['ABC transporter substrate-binding protein']	['ABC transporter substrate-binding protein']
no	group 01	Ch2	R	2976961	2976967		ins																																['N-acetyltransferase']	['NIPSNAP family protein']
no	group 01	Ch2	R	2980862	2980856																									ins	ins		*						['hypothetical protein']	['hypothetical protein']
no	group 01	Ch2	F	2980886	2980896																												dr			ins			['hypothetical protein']	['hypothetical protein']
no	group 01	Ch2	R	2982197	2982159							ins																					dr						['hypothetical protein']	['hypothetical protein']
no	group 01	Ch2	F	2982228	2982276		ins	ins	ins																							ins	dr						['hypothetical protein']	['hypothetical protein']
no	group 01	Ch2	F	2982389	2983758																												dr					ins
no	group 01	Ch2	R	2984442	2985811					ins	ins	ins																					dr					ins
no	group 01	Ch2	R	2987025	2987034																									ins	ins		*						['hypothetical protein']	['hypothetical protein']
no	group 01	Ch2	F	3046476	3046487					ins																													['MFS transporter']	['mechanosensitive ion channel protein MscS']
no	group 05	Ch2	F	3064312	3064332	ins	ins	ins	ins			ins		ins																				ins	ins	ins	ins		['lysine transporter LysE']	['lysine transporter LysE']
no	group 10	Ch2	R	3069033	3070479	ins	ins	ins	ins	ins	ins	ins	ins	ins	ins	ins	ins	ins	ins	ins	ins	ins	ins	ins	ins	ins	ins	ins	ins	ins	ins	ins	ins	ins	ins	ins	ins	ins
no	group 01	Ch2	R	3077394	3077402																													ins	ins		ins		['nuclease PIN']	['nuclease PIN']
no	group 04	Ch2	F	3080134	3080143							ins																											['MFS transporter']	['MFS transporter']
no	group 01	Ch2	R	3080414	3080423										ins	ins	ins																						['MFS transporter']	['5S ribosomal RNA']
no	group 03	Ch3	F	39661	39667										dr	dr	dr					dr	dr	dr	dr								dr						['ABC transporter permease']	['ABC transporter permease']
no	group 03	Ch3	F	89903	89910	ins	ins	ins	ins					ins	*	*	*	ins	ins	ins	ins	dr	dr	dr	dr					ins	ins		dr	ins	ins	ins	ins		['muconate cycloisomerase']	['transposase']
no	group 01	Ch3	R	90058	92669					ins	ins	ins	ins									dr	dr	dr	dr	ins	ins	ins*	ins*				dr					ins
no	group 03	Ch3	F	94163	94167									ins														dr	dr										['NADP-dependent aryl-alcohol dehydrogenase']	['NADP-dependent aryl-alcohol dehydrogenase']
yes	group 04	Ch3	R	111241	111246									ins														dr	dr										['(2Fe-2S)-binding protein']	['hypothetical protein']
yes	group 02	Ch3	F	112104	112108																							dr	dr			ins							['hypothetical protein']	['sdhB', 'succinate dehydrogenase iron-sulfur subunit']
yes	group 09	Ch3	F	136364	136440																							dr	dr			ins							['4-alpha-glucanotransferase']	['phosphatidylserine decarboxylase']
yes	group 02	Ch3	R	147289	148204	ins	ins	ins	ins	ins	ins	ins	ins	ins	ins	ins	ins	ins	ins	ins	ins	ins	ins	ins	ins	ins	ins	dr	dr	ins	ins		ins	ins	ins	ins	ins	ins
yes	group 02	Ch3	R	175793	175760																					ins	ins	*	*										['ADP-heptose--LPS heptosyltransferase']	['glycosyl transferase family 2']
yes	group 02	Ch3	R	208251	208224																						ins												['cytosine permease']	['LysR family transcriptional regulator']
yes	group 02	Ch3	F	215963	215986	ins	ins	ins	ins										ins	ins	ins																		['RNA polymerase sigma24 factor']	['cyclic nucleotide-binding protein']
yes	group 10	Ch3	F	222250	222253													ins	ins	ins	ins																		['hypothetical protein']	['ubiquinol oxidase subunit II, cyanide insensitive']
yes	group 01	Ch3	R	222694	222673													ins																					['ubiquinol oxidase subunit II, cyanide insensitive']	['ubiquinol oxidase subunit II, cyanide insensitive']
yes	group 04	Ch3	F	224802	224842													ins																					['cytochrome ubiquinol oxidase subunit I']	['formate dehydrogenase']
yes	group 09	Ch3	F	375221	375287					ins	ins	ins	ins		ins	ins	ins																dr						['feruloyl esterase']	['molybdenum ABC transporter substrate-binding protein']
yes	group 02	Ch3	F	381504	381518	ins	ins	ins	ins					ins	ins	ins	ins	ins	ins	ins	ins									ins	ins		dr	ins	ins	ins	ins		['hypothetical protein']	['LysR family transcriptional regulator']
yes	group 07	Ch3	R	383417	384790	ins	ins	ins	ins	ins	ins	ins	ins	ins	ins	ins	ins	ins	ins	ins	ins	ins	ins	ins	ins	ins	ins	ins	ins	ins	ins	ins	dr	ins	ins	ins	ins	ins
yes	group 01	Ch3	F	389221	389228	ins																											dr						['hypothetical protein']	['hypothetical protein']
no	group 03	Ch3	F	398714	400057	ins	ins	ins	ins	ins	ins	ins	ins	ins	ins	ins	ins	ins	ins	ins	ins	ins	ins	ins	ins	ins	ins	ins	ins	ins	ins	ins	ins*	ins	ins	ins	ins	ins
no	group 01	Ch3	F	401339	401386																													ins	ins		ins		['IS256 family transposase']	['methionine sulfoxide reductase']
no	group 01	Ch3	F	401342	401351																							ins	ins										['IS256 family transposase']	['methionine sulfoxide reductase']
no	group 01	Ch3	R	401378	401386									ins																									['IS256 family transposase']	['methionine sulfoxide reductase']
no	group 02	Ch3	F	401836	401839																													ins					['IS256 family transposase']	['methionine sulfoxide reductase']
no	group 09	Ch3	F	422142	422194																												ins						['AMP-binding protein']	['AraC family transcriptional regulator']
no	group 04	Ch3	R	423226	423229										ins	ins	ins																						['AraC family transcriptional regulator']	['AraC family transcriptional regulator']
no	group 04	Ch3	R	424087	424089													ins																					['hypothetical protein']	['hypothetical protein']
no	group 03	Ch3	F	424837	424845																															ins			['N-acetyltransferase']	['N-acetyltransferase']
no	group 01	Ch3	R	432625	432633																											ins							['phosphohydrolase']	['phosphohydrolase']
no	group 10	Ch3	R	439096	439078																								ins										['hypothetical protein']	['hypothetical protein']
no	group 02	Ch3	R	472655	472659											ins																							['efflux transporter periplasmic adaptor subunit']	['efflux transporter periplasmic adaptor subunit']
no	group 03	Ch3	R	481348	481356																								ins										['hypothetical protein']	['initiator RepB protein']
no	group 04	Ch3	R	482098	482105																										ins								['hypothetical protein']	['initiator RepB protein']
no	group 01	Ch3	F	482556	482565									ins																									['hypothetical protein']	['initiator RepB protein']
no	group 01	Ch3	R	482580	482589		ins	ins	ins																														['hypothetical protein']	['initiator RepB protein']
no	group 01	Ch3	F	482890	482895					ins	ins																												['hypothetical protein']	['initiator RepB protein']
no	group 03	Ch3	R	483114	483123	ins	ins	ins	ins					ins	ins	ins	ins	ins	ins	ins	ins									ins	ins		ins	ins		ins	ins		['hypothetical protein']	['initiator RepB protein']
no	group 04	Ch3	F	487786	487791	ins																																	['chromosome partitioning protein']	['AraC family transcriptional regulator']
no	group 02	Ch3	R	527138	527116									dr				ins																					['hypothetical protein']	['hypothetical protein']
no	group 04	Ch3	F	582489	582495			dr						dr								dr	dr	dr	dr						dr		ins						['hypothetical protein']	['hypothetical protein']
no	group 01	Ch3	F	582898	582906		ins	dr	ins					dr								dr	dr	dr	dr						dr								['hypothetical protein']	['IS256 family transposase']
no	group 03	Ch3	R	583010	584353			dr						dr								dr	dr	dr	dr						dr							ins
no	group 02	Ch3	F	590735	590738																	dr	dr	dr	dr					ins									['succinylglutamate desuccinylase/aspartoacylase']	['ABC transporter substrate-binding protein']
no	group 01	Ch3	F	602950	602961								ins																										['polyamine ABC transporter substrate-binding protein']	['hypothetical protein']
no	group 02	Ch3	F	639115	639119																															ins			['hypothetical protein']	['ampC', 'class C beta-lactamase']
no	group 02	Ch3	F	640613	640641																											ins							['ampC', 'class C beta-lactamase']	['epimerase']
no	group 02	Ch3	R	642834	642835																											ins							['RND transporter']	['RND transporter']
no	group 02	Ch3	R	680682	680659						ins																												['hypothetical protein']	['saccharopine dehydrogenase']
no	group 01	Ch3	F	778498	778506	dr																										dr			ins				['porin']	['N-acetyltransferase']
no	group 02	Ch3	R	801400	801403	dr						ins	ins																			dr							['ABC transporter']	['amino acid ABC transporter substrate-binding protein']
no	group 02	Ch3	F	826009	826026	dr																									ins	dr							['hypothetical protein']	['pilus assembly protein']
no	group 05	Ch3	R	854985	854971	dr				ins	ins	ins	ins	ins	ins													ins	ins			dr		ins	ins	ins	ins		['hypothetical protein']	['hypothetical protein']
no	group 01	Ch3	F	864311	864365	dr																							ins			dr							['hypothetical protein']	['hypothetical protein']
no	group 01	Ch3	R	864400	864387	dr																										dr					ins		['hypothetical protein']	['hypothetical protein']
no	group 01	Ch3	F	864604	867351	dr			ins			dr	dr														dr			dr		dr	dr			ins		ins
no	group 01	Ch3	R	867736	867727			ins				dr	dr														dr			dr		dr	dr						['hypothetical protein']	['hypothetical protein']
no	group 09	Ch3	R	931222	931187							dr	dr		ins	ins	ins										dr			dr		dr	dr						['MFS transporter']	['MFS transporter']
no	group 01	Ch3	F	935216	935225	ins						dr	dr														dr			dr			dr						['IS110 family transposase']	['IS110 family transposase']
no	group 01	Ch3	R	935219	935227							dr	dr														dr			dr			dr				ins		['IS110 family transposase']	['IS110 family transposase']
no	group 04	Ch3	R	935274	935245							dr	dr									ins	ins	ins	ins		dr			dr			dr						['IS110 family transposase']	['IS110 family transposase']
no	group 01	Ch3	R	935575	935573					ins	ins	dr	dr														dr			dr			dr						['IS110 family transposase']	['IS110 family transposase']
no	group 01	Ch3	F	936075	936080		ins	ins	ins			dr	dr														dr			dr	dr		dr						['IS110 family transposase']	['IS110 family transposase']
no	group 04	Ch3	F	936340	936344						ins	dr	dr														dr			dr	dr		dr						['IS110 family transposase']	['transposase']
no	group 06	Ch3	F	937062	938417	ins	ins	ins	ins	ins	ins	ins*	dr	ins	ins	ins	ins	ins	ins	ins	ins	ins	ins	ins	ins	ins	ins*	ins	ins	ins*	ins*	ins	ins*	ins	ins	ins	ins	ins
no	group 04	Ch3	R	938624	938612																								ins										['transposase']	['hypothetical protein']
yes	group 01	plasmid	R	5837	5845	dr	ins	ins	dr									dr												dr	dr		dr			dr			['Tn3 family transposase']	['Tn3 family transposase']
yes	group 01	plasmid	F	9609	9618	dr	ins	ins	dr									dr												dr	dr		dr			dr			['hypothetical protein']	['type IV secretion protein Rhs']
yes	group 02	plasmid	R	11319	11317	dr			dr									dr												dr	dr	ins	dr			dr			['type IV secretion protein Rhs']	['type IV secretion protein Rhs']
yes	group 01	plasmid	R	12969	12977	dr		ins	dr									dr												dr	dr		dr			dr			['type VI secretion protein']	['type VI secretion protein']
yes	group 04	plasmid	R	15126	16455	ins*	ins	ins	ins*	ins	ins	ins	ins	ins	ins	ins	ins	ins*	ins	ins	ins	ins	ins	ins	ins	ins	ins	ins	ins	ins*	ins*		ins*	ins	ins	ins*	ins	ins
yes	group 02	plasmid	F	17178	17181	ins																																	['hypothetical protein']	['hypothetical protein']
yes	group 02	plasmid	R	19053	19049																							ins											['hypothetical protein']	['hypothetical protein']
no	group 01	plasmid	R	35731	37100		ins	ins	ins*		dr	dr	dr	dr	ins*	ins*	ins*					ins	ins	ins*	ins								dr					ins
no	group 03	plasmid	F	37240	37246				dr		dr	dr	dr	dr	dr	dr	dr							dr									dr		ins		dr		['IS256 family transposase']	['DNA polymerase']
no	group 03	plasmid	F	37273	37275				dr		dr	dr	dr	dr	dr	dr	dr			ins				dr									dr				dr		['IS256 family transposase']	['DNA polymerase']
no	group 01	plasmid	F	37375	37383	ins			dr		dr	dr	dr	dr	dr	dr	dr							dr									dr				dr		['IS256 family transposase']	['DNA polymerase']
no	group 13	plasmid	F	41091	42373	ins	ins	ins	dr	ins	dr	dr	dr	dr	dr	dr	dr	ins	ins	ins	ins	ins	ins	dr	ins	ins	ins	ins	ins	ins	ins	ins	dr	ins	ins	ins	dr	ins
yes	group 02	plasmid	F	59763	59792				dr		dr	dr	dr		dr	dr	dr							dr	ins			dr	dr				dr		dr		dr		['RND transporter']	['copper resistance protein CopC']
yes	group 01	plasmid	R	60641	60652				dr		dr	dr	dr	ins	dr	dr	dr							dr				dr	dr				dr		dr		dr		['copper resistance protein CopD']	['copper resistance protein CopD']
yes	group 01	plasmid	F	60641	60662				dr		dr	dr	dr		dr	dr	dr							dr			ins	dr	dr				dr		dr		dr		['copper resistance protein CopD']	['copper resistance protein CopD']
yes	group 01	plasmid	R	60685	60693				dr		dr	dr	dr		dr	dr	dr							dr				dr	dr			ins	dr		dr		dr		['copper resistance protein CopD']	['copper resistance protein CopD']
yes	group 01	plasmid	R	60887	60896		ins		*		dr	dr	dr		dr	dr	dr							dr				dr	dr				dr		dr		dr		['copper resistance protein CopD']	['copper resistance protein CopD']
yes	group 01	plasmid	F	61126	61128			ins			dr	dr	dr		dr	dr	dr							dr				dr	dr				dr		dr		dr		['copper resistance protein CopD']	['hypothetical protein']
yes	group 02	plasmid	F	69984	69986						dr	dr	dr		dr	dr	dr							dr				dr	dr			ins	dr		dr		dr		['integrase']	['hypothetical protein']
no	group 02	plasmid	R	79324	79328						dr	dr	dr		dr	dr	dr							dr				dr	dr			ins	dr		dr		dr		['adhesin']	['adhesin']
no	group 02	plasmid	R	80572	81487						dr	dr	dr		dr	dr	dr							dr				dr	dr				dr		dr		dr	ins
no	group 02	plasmid	R	82282	82285						dr	dr	dr		dr	dr	dr							dr				dr	dr			ins	dr		dr		dr		['hypothetical protein']	['hypothetical protein']
no	group 02	plasmid	R	108849	108852						dr	dr	dr		dr	dr	dr							dr				dr	dr			ins	dr		dr		dr		['hypothetical protein']	['hypothetical protein']
no	group 01	plasmid	F	113707	113713						dr	dr	dr		dr	dr	dr							dr				dr	dr				dr	ins	dr		dr		['lytic transglycosylase']	['IS256 family transposase']
no	group 01	plasmid	R	113834	115203				dr	ins	ins*	ins*	ins*	dr	dr	dr	dr							dr				dr	dr	dr	dr		dr		dr	dr	dr	ins
no	group 01	plasmid	R	115408	115422	ins			*					dr	*	*	*	ins	ins	ins	ins							*	*	dr	dr		dr	ins		dr	*		['IS256 family transposase']	['hypothetical protein']
no	group 01	plasmid	R	138445	138438																											ins							['hypothetical protein']	['hypothetical protein']
yes	group 03	plasmid	R	144381	144389																													ins					['hypothetical protein']	['GGDEF domain-containing protein']
yes	group 02	plasmid	F	144478	144512																															ins			['hypothetical protein']	['GGDEF domain-containing protein']
yes	group 01	plasmid	F	147654	147662									ins																									['hypothetical protein']	['peptidoglycan-associated lipoprotein']
yes	group 02	plasmid	R	148352	149267	ins	ins	ins	ins	ins	ins	ins	ins	ins	ins	ins	ins	ins	ins	ins	ins	ins	ins	ins	ins	ins	ins	ins	ins*	ins	ins		ins	ins	ins	ins	ins	ins
yes	group 04	plasmid	F	152553	152558																								dr			ins							['hypothetical protein']	['hypothetical protein']
yes	group 02	plasmid	R	153077	153080																							ins	*										['hypothetical protein']	['cytochrome B']
yes	group 01	plasmid	F	153512	153520								ins																										['cytochrome B']	['cytochrome B']
yes	group 01	plasmid	F	155155	156524																																	ins
yes	group 02	plasmid	F	159111	159114																													ins	ins	ins	ins		['phosphate ABC transporter substrate-binding protein PstS']	['phosphate ABC transporter substrate-binding protein PstS']
yes	group 01	plasmid	R	159344	160713																																	ins
yes	group 01	plasmid	R	160950	160959							ins																											['IS256 family transposase']	['DNA-binding response regulator']
yes	group 01	plasmid	R	160972	160981												ins																						['IS256 family transposase']	['DNA-binding response regulator']
yes	group 01	plasmid	F	160982	160984	ins																																	['IS256 family transposase']	['DNA-binding response regulator']
yes	group 04	plasmid	F	161119	161124														ins	ins	ins																		['IS256 family transposase']	['DNA-binding response regulator']
yes	group 02	plasmid	R	170495	170497																											ins							['hypothetical protein']	['hypothetical protein']
yes	group 04	plasmid	R	172268	172273	*	ins	ins	*					ins	ins	ins	ins	*	ins	ins	ins									*	*		*	ins	ins	*	ins		['MFS transporter']	['MFS transporter']
yes	group 02	plasmid	F	173140	173146	dr			dr						ins	ins	ins	dr												dr	dr		dr			dr			['MFS transporter']	['sensor histidine kinase']
yes	group 02	plasmid	R	173678	173683	dr			dr									dr												dr	dr	ins	dr			dr			['MFS transporter']	['sensor histidine kinase']
yes	group 02	plasmid	F	176273	176278	dr			dr									dr												dr	dr	ins	dr			dr			['DNA-binding response regulator']	['peptidase M4']
yes	group 02	plasmid	F	187170	187172	dr	ins	ins	dr									dr												dr	dr	ins	dr			dr			['hypothetical protein']	['hypothetical protein']
yes	group 01	plasmid	R	187430	187427	dr			dr					ins				dr												dr	dr		dr			dr			['hypothetical protein']	['hypothetical protein']
yes	group 02	plasmid	R	189721	189606	dr			dr									dr								ins				dr	dr		dr			dr			['hypothetical protein']	['hypothetical protein']
