# Supplementary material for: What matters in chronic Burkholderia cenocepacia infection in cystic fibrosis: Insights from comparative genomics
Source: PLoS Pathog. 2017 Dec 11;13(12):e1006762. doi: 10.1371/journal.ppat.1006762 (PMC5739508; doi:10.1371/journal.ppat.1006762)
Supplement: S7 Table — Called variants with frequency ≥80%, coverage ≥15 and average quality ≥25 (only SNPs, not applied to other mutations) are reported. SNPs informative of within-patient evolution (see Materials and Methods) are listed in a separate sheet. (XLSX) [file ppat.1006762.s010.xlsx]

## Sheet: all variants
S7 Table. Variant calling from mapping of sequencing reads to reference isolate 1232.
Called variants with frequency ≥ 80%, coverage ≥ 15 and average quality ≥ 25 (only SNPs, not applied to other mutations) are reported.SNPs informative of within-patient evolution (see Materials and Methods) are listed in a separate sheet.
Replicon	Isolate	Start	End	Average Quality	Coverage	Variant Frequency	Change	CDS Codon Number	Amino Acid Change	Protein Effect	Polymorphism Type	Protein_id	Product	CDS Position	CDS Position Within Codon	Codon Change
ch1	8C	9	19	18	112→125	83.9%→92.9%	GAGCGATGAAC→T				Deletion
ch1	5C	92	94	31	14→20	85.7%→90.0%	CGT→TCC				Substitution
ch1	3B	104	104	30	21	81.0%	G→C				SNP (transversion)
ch1	1A	4668	4668	36	120	100.0%	G→A	99	D→N	Substitution	SNP (transition)	ALV54763.1	ATPase AAA	295	1	GAC→AAC
ch1	1A	4837	4837	37	171	100.0%	G→A	155	R→Q	Substitution	SNP (transition)	ALV54763.1	ATPase AAA	464	2	CGG→CAG
ch1	1B	4837	4837	37	167	100.0%	G→A	155	R→Q	Substitution	SNP (transition)	ALV54763.1	ATPase AAA	464	2	CGG→CAG
ch1	1C	4837	4837	37	122	100.0%	G→A	155	R→Q	Substitution	SNP (transition)	ALV54763.1	ATPase AAA	464	2	CGG→CAG
ch1	1D	4837	4837	37	91	100.0%	G→A	155	R→Q	Substitution	SNP (transition)	ALV54763.1	ATPase AAA	464	2	CGG→CAG
ch1	3A	4837	4837	37	133	100.0%	G→A	155	R→Q	Substitution	SNP (transition)	ALV54763.1	ATPase AAA	464	2	CGG→CAG
ch1	3B	4837	4837	38	174	100.0%	G→A	155	R→Q	Substitution	SNP (transition)	ALV54763.1	ATPase AAA	464	2	CGG→CAG
ch1	3C	4837	4837	38	114	100.0%	G→A	155	R→Q	Substitution	SNP (transition)	ALV54763.1	ATPase AAA	464	2	CGG→CAG
ch1	3D	4837	4837	37	139	100.0%	G→A	155	R→Q	Substitution	SNP (transition)	ALV54763.1	ATPase AAA	464	2	CGG→CAG
ch1	4A	4837	4837	38	174	100.0%	G→A	155	R→Q	Substitution	SNP (transition)	ALV54763.1	ATPase AAA	464	2	CGG→CAG
ch1	4B	4837	4837	38	108	100.0%	G→A	155	R→Q	Substitution	SNP (transition)	ALV54763.1	ATPase AAA	464	2	CGG→CAG
ch1	4C	4837	4837	37	127	100.0%	G→A	155	R→Q	Substitution	SNP (transition)	ALV54763.1	ATPase AAA	464	2	CGG→CAG
ch1	4D	4837	4837	37	111	100.0%	G→A	155	R→Q	Substitution	SNP (transition)	ALV54763.1	ATPase AAA	464	2	CGG→CAG
ch1	5A	4837	4837	38	170	100.0%	G→A	155	R→Q	Substitution	SNP (transition)	ALV54763.1	ATPase AAA	464	2	CGG→CAG
ch1	5B	4837	4837	37	109	100.0%	G→A	155	R→Q	Substitution	SNP (transition)	ALV54763.1	ATPase AAA	464	2	CGG→CAG
ch1	5C	4837	4837	37	166	100.0%	G→A	155	R→Q	Substitution	SNP (transition)	ALV54763.1	ATPase AAA	464	2	CGG→CAG
ch1	5D	4837	4837	38	149	100.0%	G→A	155	R→Q	Substitution	SNP (transition)	ALV54763.1	ATPase AAA	464	2	CGG→CAG
ch1	6A	4837	4837	38	126	100.0%	G→A	155	R→Q	Substitution	SNP (transition)	ALV54763.1	ATPase AAA	464	2	CGG→CAG
ch1	6B	4837	4837	37	87	100.0%	G→A	155	R→Q	Substitution	SNP (transition)	ALV54763.1	ATPase AAA	464	2	CGG→CAG
ch1	6C	4837	4837	37	154	100.0%	G→A	155	R→Q	Substitution	SNP (transition)	ALV54763.1	ATPase AAA	464	2	CGG→CAG
ch1	6D	4837	4837	37	185	100.0%	G→A	155	R→Q	Substitution	SNP (transition)	ALV54763.1	ATPase AAA	464	2	CGG→CAG
ch1	7A	4837	4837	37	152	100.0%	G→A	155	R→Q	Substitution	SNP (transition)	ALV54763.1	ATPase AAA	464	2	CGG→CAG
ch1	7B	4837	4837	38	175	100.0%	G→A	155	R→Q	Substitution	SNP (transition)	ALV54763.1	ATPase AAA	464	2	CGG→CAG
ch1	7D	4837	4837	38	155	100.0%	G→A	155	R→Q	Substitution	SNP (transition)	ALV54763.1	ATPase AAA	464	2	CGG→CAG
ch1	8A	4837	4837	37	145	100.0%	G→A	155	R→Q	Substitution	SNP (transition)	ALV54763.1	ATPase AAA	464	2	CGG→CAG
ch1	8B	4837	4837	37	124	100.0%	G→A	155	R→Q	Substitution	SNP (transition)	ALV54763.1	ATPase AAA	464	2	CGG→CAG
ch1	8C	4837	4837	37	173	100.0%	G→A	155	R→Q	Substitution	SNP (transition)	ALV54763.1	ATPase AAA	464	2	CGG→CAG
ch1	3D	5236	5236	32	20	100.0%	G→C				SNP (transversion)
ch1	3D	5238	5238	33	19	100.0%	G→T				SNP (transversion)
ch1	3D	5240	5241	32	14→19	100.0%	AC→TG				Substitution
ch1	6A	17589	17589	37	152	100.0%	C→T				SNP (transition)
ch1	6B	17589	17589	37	99	100.0%	C→T				SNP (transition)
ch1	6C	17589	17589	37	173	100.0%	C→T				SNP (transition)
ch1	6D	17589	17589	38	206	100.0%	C→T				SNP (transition)
ch1	2D	24323	24323	35	103	98.1%	G→A	81	L→F	Substitution	SNP (transition)	ALV54772.1	hypothetical protein	241	1	CTC→TTC
ch1	2D	26179	26179	33	88	98.9%	T→C	340	Q→R	Substitution	SNP (transition)	ALV54774.1	hypothetical protein	1,019	2	CAG→CGG
ch1	2C	26354	26354	36	102	100.0%	G→A	282	R→C	Substitution	SNP (transition)	ALV54774.1	hypothetical protein	844	1	CGC→TGC
ch1	2D	26354	26354	37	103	99.0%	G→A	282	R→C	Substitution	SNP (transition)	ALV54774.1	hypothetical protein	844	1	CGC→TGC
ch1	1A	28284	28284	35	107	99.1%	T→C	372		None	SNP (transition)	ALV54775.1	acetylase	1,116	3	GGA→GGG
ch1	1B	28284	28284	36	149	100.0%	T→C	372		None	SNP (transition)	ALV54775.1	acetylase	1,116	3	GGA→GGG
ch1	1C	28284	28284	35	134	99.3%	T→C	372		None	SNP (transition)	ALV54775.1	acetylase	1,116	3	GGA→GGG
ch1	1D	28284	28284	35	119	100.0%	T→C	372		None	SNP (transition)	ALV54775.1	acetylase	1,116	3	GGA→GGG
ch1	2A	28284	28284	35	108	100.0%	T→C	372		None	SNP (transition)	ALV54775.1	acetylase	1,116	3	GGA→GGG
ch1	2B	28284	28284	36	108	100.0%	T→C	372		None	SNP (transition)	ALV54775.1	acetylase	1,116	3	GGA→GGG
ch1	2C	28284	28284	34	84	100.0%	T→C	372		None	SNP (transition)	ALV54775.1	acetylase	1,116	3	GGA→GGG
ch1	2D	28284	28284	34	98	100.0%	T→C	372		None	SNP (transition)	ALV54775.1	acetylase	1,116	3	GGA→GGG
ch1	3A	28284	28284	35	97	99.0%	T→C	372		None	SNP (transition)	ALV54775.1	acetylase	1,116	3	GGA→GGG
ch1	3B	28284	28284	35	137	100.0%	T→C	372		None	SNP (transition)	ALV54775.1	acetylase	1,116	3	GGA→GGG
ch1	3C	28284	28284	35	94	100.0%	T→C	372		None	SNP (transition)	ALV54775.1	acetylase	1,116	3	GGA→GGG
ch1	3D	28284	28284	35	110	99.1%	T→C	372		None	SNP (transition)	ALV54775.1	acetylase	1,116	3	GGA→GGG
ch1	4A	28284	28284	36	131	100.0%	T→C	372		None	SNP (transition)	ALV54775.1	acetylase	1,116	3	GGA→GGG
ch1	4B	28284	28284	34	101	100.0%	T→C	372		None	SNP (transition)	ALV54775.1	acetylase	1,116	3	GGA→GGG
ch1	4C	28284	28284	35	116	100.0%	T→C	372		None	SNP (transition)	ALV54775.1	acetylase	1,116	3	GGA→GGG
ch1	4D	28284	28284	34	94	100.0%	T→C	372		None	SNP (transition)	ALV54775.1	acetylase	1,116	3	GGA→GGG
ch1	5A	28284	28284	34	120	100.0%	T→C	372		None	SNP (transition)	ALV54775.1	acetylase	1,116	3	GGA→GGG
ch1	5B	28284	28284	34	81	100.0%	T→C	372		None	SNP (transition)	ALV54775.1	acetylase	1,116	3	GGA→GGG
ch1	5C	28284	28284	34	157	100.0%	T→C	372		None	SNP (transition)	ALV54775.1	acetylase	1,116	3	GGA→GGG
ch1	5D	28284	28284	36	121	100.0%	T→C	372		None	SNP (transition)	ALV54775.1	acetylase	1,116	3	GGA→GGG
ch1	6A	28284	28284	35	145	100.0%	T→C	372		None	SNP (transition)	ALV54775.1	acetylase	1,116	3	GGA→GGG
ch1	6B	28284	28284	35	75	100.0%	T→C	372		None	SNP (transition)	ALV54775.1	acetylase	1,116	3	GGA→GGG
ch1	6C	28284	28284	36	123	100.0%	T→C	372		None	SNP (transition)	ALV54775.1	acetylase	1,116	3	GGA→GGG
ch1	6D	28284	28284	36	135	100.0%	T→C	372		None	SNP (transition)	ALV54775.1	acetylase	1,116	3	GGA→GGG
ch1	7A	28284	28284	35	105	100.0%	T→C	372		None	SNP (transition)	ALV54775.1	acetylase	1,116	3	GGA→GGG
ch1	7B	28284	28284	36	128	100.0%	T→C	372		None	SNP (transition)	ALV54775.1	acetylase	1,116	3	GGA→GGG
ch1	7D	28284	28284	35	117	100.0%	T→C	372		None	SNP (transition)	ALV54775.1	acetylase	1,116	3	GGA→GGG
ch1	8A	28284	28284	35	103	100.0%	T→C	372		None	SNP (transition)	ALV54775.1	acetylase	1,116	3	GGA→GGG
ch1	8B	28284	28284	35	92	100.0%	T→C	372		None	SNP (transition)	ALV54775.1	acetylase	1,116	3	GGA→GGG
ch1	8C	28284	28284	34	129	100.0%	T→C	372		None	SNP (transition)	ALV54775.1	acetylase	1,116	3	GGA→GGG
ch1	8D	28284	28284	34	133	100.0%	T→C	372		None	SNP (transition)	ALV54775.1	acetylase	1,116	3	GGA→GGG
ch1	2D	33193	33193	35	109	100.0%	C→T	990		None	SNP (transition)	ALV54777.1	hypothetical protein	2,970	3	GGC→GGT
ch1	2C	33528	33528	36	86	98.8%	T→C	1,102	V→A	Substitution	SNP (transition)	ALV54777.1	hypothetical protein	3,305	2	GTG→GCG
ch1	2D	34110	34110	34	108	100.0%	G→A				SNP (transition)
ch1	2D	34977	34977	36	118	100.0%	A→G	32		None	SNP (transition)	ALV54779.1	hypothetical protein	96	3	CGT→CGC
ch1	1A	36765	36765	17	110	88.2%	(C)8→(C)7				Deletion (tandem repeat)
ch1	1B	36765	36765	17	131	87.8%	(C)8→(C)7				Deletion (tandem repeat)
ch1	1C	36765	36765	16	95	88.4%	(C)8→(C)7				Deletion (tandem repeat)
ch1	1D	36765	36765	17	87	94.3%	(C)8→(C)7				Deletion (tandem repeat)
ch1	2A	36765	36765	17	103	85.4%	(C)8→(C)7				Deletion (tandem repeat)
ch1	2B	36765	36765	17	81	90.1%	(C)8→(C)7				Deletion (tandem repeat)
ch1	3A	36765	36765	17	116	82.8%	(C)8→(C)7				Deletion (tandem repeat)
ch1	3B	36765	36765	17	160	91.3%	(C)8→(C)7				Deletion (tandem repeat)
ch1	3C	36765	36765	16	101	88.1%	(C)8→(C)7				Deletion (tandem repeat)
ch1	3D	36765	36765	17	115	84.3%	(C)8→(C)7				Deletion (tandem repeat)
ch1	4A	36765	36765	17	124	92.7%	(C)8→(C)7				Deletion (tandem repeat)
ch1	4B	36765	36765	17	87	92.0%	(C)8→(C)7				Deletion (tandem repeat)
ch1	4C	36765	36765	17	110	91.8%	(C)8→(C)7				Deletion (tandem repeat)
ch1	4D	36765	36765	17	79	87.3%	(C)8→(C)7				Deletion (tandem repeat)
ch1	5A	36765	36765	17	125	87.2%	(C)8→(C)7				Deletion (tandem repeat)
ch1	5B	36765	36765	17	89	88.8%	(C)8→(C)7				Deletion (tandem repeat)
ch1	5C	36765	36765	16	139	85.6%	(C)8→(C)7				Deletion (tandem repeat)
ch1	5D	36765	36765	17	122	93.4%	(C)8→(C)7				Deletion (tandem repeat)
ch1	6A	36765	36765	17	116	87.9%	(C)8→(C)7				Deletion (tandem repeat)
ch1	6B	36765	36765	17	83	84.3%	(C)8→(C)7				Deletion (tandem repeat)
ch1	6C	36765	36765	17	160	90.6%	(C)8→(C)7				Deletion (tandem repeat)
ch1	6D	36765	36765	17	127	88.2%	(C)8→(C)7				Deletion (tandem repeat)
ch1	7A	36765	36765	17	123	89.4%	(C)8→(C)7				Deletion (tandem repeat)
ch1	7B	36765	36765	17	126	89.7%	(C)8→(C)7				Deletion (tandem repeat)
ch1	7D	36765	36765	17	135	91.9%	(C)8→(C)7				Deletion (tandem repeat)
ch1	8A	36765	36765	17	99	86.9%	(C)8→(C)7				Deletion (tandem repeat)
ch1	8B	36765	36765	17	126	85.7%	(C)8→(C)7				Deletion (tandem repeat)
ch1	8C	36765	36765	16	132	89.4%	(C)8→(C)7				Deletion (tandem repeat)
ch1	8D	36765	36765	16	130	91.5%	(C)8→(C)7				Deletion (tandem repeat)
ch1	1A	38597	38597	37	106	100.0%	G→A	315	T→M	Substitution	SNP (transition)	ALV54783.1	endonuclease	944	2	ACG→ATG
ch1	2C	43724	43723	35	59	86.4%	(C)5→(C)6	326		Frame Shift	Insertion (tandem repeat)	ALV54785.1	Fis family transcriptional regulator	977	2
ch1	2D	43724	43723	33	59	89.8%	(C)5→(C)6	326		Frame Shift	Insertion (tandem repeat)	ALV54785.1	Fis family transcriptional regulator	977	2
ch1	1A	44964	44963	32	88	83.0%	(A)8→(A)9				Insertion (tandem repeat)
ch1	1B	44964	44963	33	107	89.7%	(A)8→(A)9				Insertion (tandem repeat)
ch1	1C	44964	44963	33	98	91.8%	(A)8→(A)9				Insertion (tandem repeat)
ch1	1D	44964	44963	31	65	80.0%	(A)8→(A)9				Insertion (tandem repeat)
ch1	2A	44964	44963	33	87	86.2%	(A)8→(A)9				Insertion (tandem repeat)
ch1	2B	44964	44963	33	75	89.3%	(A)8→(A)9				Insertion (tandem repeat)
ch1	2C	44964	44963	31	71	87.3%	(A)8→(A)9				Insertion (tandem repeat)
ch1	3A	44964	44963	32	91	86.8%	(A)8→(A)9				Insertion (tandem repeat)
ch1	3B	44964	44963	34	95	91.6%	(A)8→(A)9				Insertion (tandem repeat)
ch1	3C	44964	44963	32	80	90.0%	(A)8→(A)9				Insertion (tandem repeat)
ch1	3D	44964	44963	32	82	89.0%	(A)8→(A)9				Insertion (tandem repeat)
ch1	4A	44964	44963	34	104	86.5%	(A)8→(A)9				Insertion (tandem repeat)
ch1	4B	44964	44963	33	66	83.3%	(A)8→(A)9				Insertion (tandem repeat)
ch1	4C	44964	44963	32	112	89.3%	(A)8→(A)9				Insertion (tandem repeat)
ch1	4D	44964	44963	32	51	92.2%	(A)8→(A)9				Insertion (tandem repeat)
ch1	5A	44964	44963	32	98	90.8%	(A)8→(A)9				Insertion (tandem repeat)
ch1	5B	44964	44963	33	60	86.7%	(A)8→(A)9				Insertion (tandem repeat)
ch1	5C	44964	44963	32	92	88.0%	(A)8→(A)9				Insertion (tandem repeat)
ch1	5D	44964	44963	31	83	80.7%	(A)8→(A)9				Insertion (tandem repeat)
ch1	6A	44964	44963	33	108	89.8%	(A)8→(A)9				Insertion (tandem repeat)
ch1	6B	44964	44963	33	69	88.4%	(A)8→(A)9				Insertion (tandem repeat)
ch1	6C	44964	44963	34	110	91.8%	(A)8→(A)9				Insertion (tandem repeat)
ch1	6D	44964	44963	32	130	89.2%	(A)8→(A)9				Insertion (tandem repeat)
ch1	7A	44964	44963	35	84	94.0%	(A)8→(A)9				Insertion (tandem repeat)
ch1	7B	44964	44963	34	103	89.3%	(A)8→(A)9				Insertion (tandem repeat)
ch1	7D	44964	44963	34	85	92.9%	(A)8→(A)9				Insertion (tandem repeat)
ch1	8A	44964	44963	32	84	91.7%	(A)8→(A)9				Insertion (tandem repeat)
ch1	8B	44964	44963	32	68	91.2%	(A)8→(A)9				Insertion (tandem repeat)
ch1	8C	44964	44963	32	85	84.7%	(A)8→(A)9				Insertion (tandem repeat)
ch1	8D	44964	44963	33	93	90.3%	(A)8→(A)9				Insertion (tandem repeat)
ch1	1B	46848	46848	33	149	100.0%	C→T	363		None	SNP (transition)	ALV54787.1	acetone carboxylase subunit alpha	1,089	3	CCG→CCA
ch1	1C	46848	46848	33	95	100.0%	C→T	363		None	SNP (transition)	ALV54787.1	acetone carboxylase subunit alpha	1,089	3	CCG→CCA
ch1	1D	46848	46848	33	91	100.0%	C→T	363		None	SNP (transition)	ALV54787.1	acetone carboxylase subunit alpha	1,089	3	CCG→CCA
ch1	2D	54299	54299	33	111	98.2%	A→G				SNP (transition)
ch1	2B	63249	63249	37	76	100.0%	G→A	7		None	SNP (transition)	ALV54801.1	EvpB family type VI secretion protein	21	3	GCG→GCA
ch1	6A	69229	69229	37	96	99.0%	C→T	124	P→L	Substitution	SNP (transition)	ALV54806.1	ATPase AAA	371	2	CCG→CTG
ch1	7C	73166	73168	35	17	100.0%	GTT→TTA	191		Truncation	Substitution	ALV54808.1	cell envelope biogenesis protein OmpA	571	1
ch1	7C	73170	73171	35	19	100.0%	TT→GG	190	K→P	Substitution	Substitution	ALV54808.1	cell envelope biogenesis protein OmpA	568	1	AAG→CCG
ch1	2A	73574	73574	35	66	100.0%	C→T	55		None	SNP (transition)	ALV54808.1	cell envelope biogenesis protein OmpA	165	3	GCG→GCA
ch1	2B	73574	73574	36	72	97.2%	C→T	55		None	SNP (transition)	ALV54808.1	cell envelope biogenesis protein OmpA	165	3	GCG→GCA
ch1	2C	73574	73574	34	61	98.4%	C→T	55		None	SNP (transition)	ALV54808.1	cell envelope biogenesis protein OmpA	165	3	GCG→GCA
ch1	2D	73574	73574	33	44	93.2%	C→T	55		None	SNP (transition)	ALV54808.1	cell envelope biogenesis protein OmpA	165	3	GCG→GCA
ch1	1A	73976	73976	37	67	100.0%	T→C	253	K→E	Substitution	SNP (transition)	ALV54809.1	type VI secretion protein	757	1	AAA→GAA
ch1	1B	73976	73976	37	89	100.0%	T→C	253	K→E	Substitution	SNP (transition)	ALV54809.1	type VI secretion protein	757	1	AAA→GAA
ch1	1C	73976	73976	36	68	100.0%	T→C	253	K→E	Substitution	SNP (transition)	ALV54809.1	type VI secretion protein	757	1	AAA→GAA
ch1	1D	73976	73976	37	50	98.0%	T→C	253	K→E	Substitution	SNP (transition)	ALV54809.1	type VI secretion protein	757	1	AAA→GAA
ch1	2A	73976	73976	36	51	100.0%	T→C	253	K→E	Substitution	SNP (transition)	ALV54809.1	type VI secretion protein	757	1	AAA→GAA
ch1	2B	73976	73976	37	54	100.0%	T→C	253	K→E	Substitution	SNP (transition)	ALV54809.1	type VI secretion protein	757	1	AAA→GAA
ch1	2C	73976	73976	37	52	100.0%	T→C	253	K→E	Substitution	SNP (transition)	ALV54809.1	type VI secretion protein	757	1	AAA→GAA
ch1	2D	73976	73976	36	47	100.0%	T→C	253	K→E	Substitution	SNP (transition)	ALV54809.1	type VI secretion protein	757	1	AAA→GAA
ch1	3A	73976	73976	37	67	100.0%	T→C	253	K→E	Substitution	SNP (transition)	ALV54809.1	type VI secretion protein	757	1	AAA→GAA
ch1	3B	73976	73976	35	64	100.0%	T→C	253	K→E	Substitution	SNP (transition)	ALV54809.1	type VI secretion protein	757	1	AAA→GAA
ch1	3C	73976	73976	36	66	100.0%	T→C	253	K→E	Substitution	SNP (transition)	ALV54809.1	type VI secretion protein	757	1	AAA→GAA
ch1	3D	73976	73976	37	69	100.0%	T→C	253	K→E	Substitution	SNP (transition)	ALV54809.1	type VI secretion protein	757	1	AAA→GAA
ch1	4A	73976	73976	35	83	100.0%	T→C	253	K→E	Substitution	SNP (transition)	ALV54809.1	type VI secretion protein	757	1	AAA→GAA
ch1	4B	73976	73976	37	39	100.0%	T→C	253	K→E	Substitution	SNP (transition)	ALV54809.1	type VI secretion protein	757	1	AAA→GAA
ch1	4C	73976	73976	35	70	100.0%	T→C	253	K→E	Substitution	SNP (transition)	ALV54809.1	type VI secretion protein	757	1	AAA→GAA
ch1	4D	73976	73976	37	50	100.0%	T→C	253	K→E	Substitution	SNP (transition)	ALV54809.1	type VI secretion protein	757	1	AAA→GAA
ch1	5A	73976	73976	37	86	100.0%	T→C	253	K→E	Substitution	SNP (transition)	ALV54809.1	type VI secretion protein	757	1	AAA→GAA
ch1	5B	73976	73976	36	54	100.0%	T→C	253	K→E	Substitution	SNP (transition)	ALV54809.1	type VI secretion protein	757	1	AAA→GAA
ch1	5C	73976	73976	37	73	100.0%	T→C	253	K→E	Substitution	SNP (transition)	ALV54809.1	type VI secretion protein	757	1	AAA→GAA
ch1	5D	73976	73976	36	54	100.0%	T→C	253	K→E	Substitution	SNP (transition)	ALV54809.1	type VI secretion protein	757	1	AAA→GAA
ch1	6A	73976	73976	37	88	98.9%	T→C	253	K→E	Substitution	SNP (transition)	ALV54809.1	type VI secretion protein	757	1	AAA→GAA
ch1	6B	73976	73976	36	49	100.0%	T→C	253	K→E	Substitution	SNP (transition)	ALV54809.1	type VI secretion protein	757	1	AAA→GAA
ch1	6C	73976	73976	37	57	100.0%	T→C	253	K→E	Substitution	SNP (transition)	ALV54809.1	type VI secretion protein	757	1	AAA→GAA
ch1	6D	73976	73976	37	74	100.0%	T→C	253	K→E	Substitution	SNP (transition)	ALV54809.1	type VI secretion protein	757	1	AAA→GAA
ch1	7A	73976	73976	37	67	100.0%	T→C	253	K→E	Substitution	SNP (transition)	ALV54809.1	type VI secretion protein	757	1	AAA→GAA
ch1	7B	73976	73976	36	77	100.0%	T→C	253	K→E	Substitution	SNP (transition)	ALV54809.1	type VI secretion protein	757	1	AAA→GAA
ch1	7C	73976	73976	36	93	100.0%	T→C	253	K→E	Substitution	SNP (transition)	ALV54809.1	type VI secretion protein	757	1	AAA→GAA
ch1	7D	73976	73976	36	62	100.0%	T→C	253	K→E	Substitution	SNP (transition)	ALV54809.1	type VI secretion protein	757	1	AAA→GAA
ch1	8A	73976	73976	37	71	100.0%	T→C	253	K→E	Substitution	SNP (transition)	ALV54809.1	type VI secretion protein	757	1	AAA→GAA
ch1	8B	73976	73976	37	63	100.0%	T→C	253	K→E	Substitution	SNP (transition)	ALV54809.1	type VI secretion protein	757	1	AAA→GAA
ch1	8C	73976	73976	35	61	98.4%	T→C	253	K→E	Substitution	SNP (transition)	ALV54809.1	type VI secretion protein	757	1	AAA→GAA
ch1	8D	73976	73976	36	62	98.4%	T→C	253	K→E	Substitution	SNP (transition)	ALV54809.1	type VI secretion protein	757	1	AAA→GAA
ch1	2A	76455	76455	36	110	99.1%	G→A	740	A→V	Substitution	SNP (transition)	ALV54810.1	type VI secretion protein VasK	2,219	2	GCG→GTG
ch1	2B	76455	76455	36	89	98.9%	G→A	740	A→V	Substitution	SNP (transition)	ALV54810.1	type VI secretion protein VasK	2,219	2	GCG→GTG
ch1	2C	76455	76455	35	70	100.0%	G→A	740	A→V	Substitution	SNP (transition)	ALV54810.1	type VI secretion protein VasK	2,219	2	GCG→GTG
ch1	2D	76455	76455	34	58	100.0%	G→A	740	A→V	Substitution	SNP (transition)	ALV54810.1	type VI secretion protein VasK	2,219	2	GCG→GTG
ch1	2A	79935	79935	35	102	100.0%	A→G				SNP (transition)
ch1	2B	79935	79935	36	93	100.0%	A→G				SNP (transition)
ch1	2C	79935	79935	34	78	100.0%	A→G				SNP (transition)
ch1	2D	79935	79935	36	77	100.0%	A→G				SNP (transition)
ch1	1A	82236	82236	35	89	100.0%	G→A				SNP (transition)
ch1	1B	82236	82236	36	82	100.0%	G→A				SNP (transition)
ch1	1C	82236	82236	36	77	100.0%	G→A				SNP (transition)
ch1	1D	82236	82236	36	61	100.0%	G→A				SNP (transition)
ch1	2A	82236	82236	35	95	98.9%	G→A				SNP (transition)
ch1	2B	82236	82236	36	58	100.0%	G→A				SNP (transition)
ch1	2C	82236	82236	35	61	100.0%	G→A				SNP (transition)
ch1	2D	82236	82236	35	54	98.1%	G→A				SNP (transition)
ch1	3A	82236	82236	36	85	100.0%	G→A				SNP (transition)
ch1	3B	82236	82236	35	88	100.0%	G→A				SNP (transition)
ch1	3C	82236	82236	35	43	100.0%	G→A				SNP (transition)
ch1	3D	82236	82236	35	84	98.8%	G→A				SNP (transition)
ch1	4A	82236	82236	35	78	100.0%	G→A				SNP (transition)
ch1	4B	82236	82236	34	49	100.0%	G→A				SNP (transition)
ch1	4C	82236	82236	35	74	100.0%	G→A				SNP (transition)
ch1	4D	82236	82236	35	54	94.4%	G→A				SNP (transition)
ch1	5A	82236	82236	35	89	98.9%	G→A				SNP (transition)
ch1	5B	82236	82236	34	44	100.0%	G→A				SNP (transition)
ch1	5C	82236	82236	34	103	98.1%	G→A				SNP (transition)
ch1	5D	82236	82236	36	86	100.0%	G→A				SNP (transition)
ch1	6A	82236	82236	34	71	100.0%	G→A				SNP (transition)
ch1	6B	82236	82236	35	46	100.0%	G→A				SNP (transition)
ch1	6C	82236	82236	36	86	97.7%	G→A				SNP (transition)
ch1	6D	82236	82236	36	86	100.0%	G→A				SNP (transition)
ch1	7A	82236	82236	34	98	98.0%	G→A				SNP (transition)
ch1	7B	82236	82236	34	79	100.0%	G→A				SNP (transition)
ch1	7C	82236	82236	34	84	100.0%	G→A				SNP (transition)
ch1	7D	82236	82236	35	71	100.0%	G→A				SNP (transition)
ch1	8A	82236	82236	34	65	98.5%	G→A				SNP (transition)
ch1	8B	82236	82236	35	73	98.6%	G→A				SNP (transition)
ch1	8C	82236	82236	34	74	100.0%	G→A				SNP (transition)
ch1	8D	82236	82236	36	55	100.0%	G→A				SNP (transition)
ch1	2C	87561	87561	34	94	98.9%	A→G	64	N→S	Substitution	SNP (transition)	ALV54817.1	Water stress and hypersensitive response domain-containing protein	191	2	AAC→AGC
ch1	1A	89266	89268	14	83	91.6%	(CCC)3→(CCC)2	260	P→	Deletion	Deletion (tandem repeat)	ALV54819.1	methylase	778	1	CCC→
ch1	1B	89266	89268	15	111→113	88.5%→90.1%	(CCC)3→(CCC)2	260	P→	Deletion	Deletion (tandem repeat)	ALV54819.1	methylase	778	1	CCC→
ch1	1C	89266	89268	16	97→99	90.9%→92.8%	(CCC)3→(CCC)2	260	P→	Deletion	Deletion (tandem repeat)	ALV54819.1	methylase	778	1	CCC→
ch1	1D	89266	89268	15	89→90	92.2%→93.3%	(CCC)3→(CCC)2	260	P→	Deletion	Deletion (tandem repeat)	ALV54819.1	methylase	778	1	CCC→
ch1	2A	89266	89268	15	102→104	93.3%→95.1%	(CCC)3→(CCC)2	260	P→	Deletion	Deletion (tandem repeat)	ALV54819.1	methylase	778	1	CCC→
ch1	2B	89266	89268	15	77→78	92.3%→93.5%	(CCC)3→(CCC)2	260	P→	Deletion	Deletion (tandem repeat)	ALV54819.1	methylase	778	1	CCC→
ch1	2C	89266	89268	14	90→92	95.7%→97.8%	(CCC)3→(CCC)2	260	P→	Deletion	Deletion (tandem repeat)	ALV54819.1	methylase	778	1	CCC→
ch1	3A	89266	89268	14	133→135	90.4%→91.7%	(CCC)3→(CCC)2	260	P→	Deletion	Deletion (tandem repeat)	ALV54819.1	methylase	778	1	CCC→
ch1	3B	89266	89268	15	112→113	87.6%→88.4%	(CCC)3→(CCC)2	260	P→	Deletion	Deletion (tandem repeat)	ALV54819.1	methylase	778	1	CCC→
ch1	3C	89266	89268	15	68→69	88.4%→89.7%	(CCC)3→(CCC)2	260	P→	Deletion	Deletion (tandem repeat)	ALV54819.1	methylase	778	1	CCC→
ch1	3D	89266	89268	15	106→107	82.2%→83.0%	(CCC)3→(CCC)2	260	P→	Deletion	Deletion (tandem repeat)	ALV54819.1	methylase	778	1	CCC→
ch1	4A	89266	89268	15	112→114	93.0%→94.6%	(CCC)3→(CCC)2	260	P→	Deletion	Deletion (tandem repeat)	ALV54819.1	methylase	778	1	CCC→
ch1	4B	89266	89268	15	86→88	92.0%→94.2%	(CCC)3→(CCC)2	260	P→	Deletion	Deletion (tandem repeat)	ALV54819.1	methylase	778	1	CCC→
ch1	4C	89266	89268	15	91→92	89.1%→90.1%	(CCC)3→(CCC)2	260	P→	Deletion	Deletion (tandem repeat)	ALV54819.1	methylase	778	1	CCC→
ch1	4D	89266	89268	14	64→65	90.8%→92.2%	(CCC)3→(CCC)2	260	P→	Deletion	Deletion (tandem repeat)	ALV54819.1	methylase	778	1	CCC→
ch1	5A	89266	89268	15	126→128	87.5%→88.9%	(CCC)3→(CCC)2	260	P→	Deletion	Deletion (tandem repeat)	ALV54819.1	methylase	778	1	CCC→
ch1	5B	89266	89268	15	84	94.0%	(CCC)3→(CCC)2	260	P→	Deletion	Deletion (tandem repeat)	ALV54819.1	methylase	778	1	CCC→
ch1	5C	89266	89268	15	115→117	88.0%→89.6%	(CCC)3→(CCC)2	260	P→	Deletion	Deletion (tandem repeat)	ALV54819.1	methylase	778	1	CCC→
ch1	5D	89266	89268	14	101	95.0%	(CCC)3→(CCC)2	260	P→	Deletion	Deletion (tandem repeat)	ALV54819.1	methylase	778	1	CCC→
ch1	6A	89266	89268	15	116→117	91.5%→92.2%	(CCC)3→(CCC)2	260	P→	Deletion	Deletion (tandem repeat)	ALV54819.1	methylase	778	1	CCC→
ch1	6B	89266	89268	15	65	95.4%	(CCC)3→(CCC)2	260	P→	Deletion	Deletion (tandem repeat)	ALV54819.1	methylase	778	1	CCC→
ch1	6C	89266	89268	15	103→105	86.7%→88.3%	(CCC)3→(CCC)2	260	P→	Deletion	Deletion (tandem repeat)	ALV54819.1	methylase	778	1	CCC→
ch1	6D	89266	89268	16	115→116	89.7%→90.4%	(CCC)3→(CCC)2	260	P→	Deletion	Deletion (tandem repeat)	ALV54819.1	methylase	778	1	CCC→
ch1	7A	89266	89268	14	130→131	91.6%→92.3%	(CCC)3→(CCC)2	260	P→	Deletion	Deletion (tandem repeat)	ALV54819.1	methylase	778	1	CCC→
ch1	7B	89266	89268	15	102→103	87.4%→88.2%	(CCC)3→(CCC)2	260	P→	Deletion	Deletion (tandem repeat)	ALV54819.1	methylase	778	1	CCC→
ch1	7C	89266	89268	14	143→145	92.4%→93.7%	(CCC)3→(CCC)2	260	P→	Deletion	Deletion (tandem repeat)	ALV54819.1	methylase	778	1	CCC→
ch1	7D	89266	89268	15	90→91	92.3%→93.3%	(CCC)3→(CCC)2	260	P→	Deletion	Deletion (tandem repeat)	ALV54819.1	methylase	778	1	CCC→
ch1	8A	89266	89268	15	108→111	86.5%→88.9%	(CCC)3→(CCC)2	260	P→	Deletion	Deletion (tandem repeat)	ALV54819.1	methylase	778	1	CCC→
ch1	8B	89266	89268	15	91→92	90.2%→91.2%	(CCC)3→(CCC)2	260	P→	Deletion	Deletion (tandem repeat)	ALV54819.1	methylase	778	1	CCC→
ch1	8C	89266	89268	14	87→88	89.8%→90.8%	(CCC)3→(CCC)2	260	P→	Deletion	Deletion (tandem repeat)	ALV54819.1	methylase	778	1	CCC→
ch1	8D	89266	89268	14	109→110	90.9%→91.7%	(CCC)3→(CCC)2	260	P→	Deletion	Deletion (tandem repeat)	ALV54819.1	methylase	778	1	CCC→
ch1	2D	89267	89268	14	75→76	90.8%→92.0%	(CC)4→(CC)3	260		Frame Shift	Deletion (tandem repeat)	ALV54819.1	methylase	779	2
ch1	2D	89848	89848	36	78	100.0%	A→G	45	Q→R	Substitution	SNP (transition)	ALV57926.1	SAM-dependent methyltransferase	134	2	CAG→CGG
ch1	6C	97636	97636	36	105	100.0%	G→T	423	K→N	Substitution	SNP (transversion)	ALV54825.1	amino acid:proton symporter	1,269	3	AAG→AAT
ch1	6D	97636	97636	36	123	100.0%	G→T	423	K→N	Substitution	SNP (transversion)	ALV54825.1	amino acid:proton symporter	1,269	3	AAG→AAT
ch1	1A	100383	100383	32	77	100.0%	T→C	177		None	SNP (transition)	ALV54829.1	SAM-dependent methyltransferase	531	3	GCA→GCG
ch1	1B	100383	100383	32	78	98.7%	T→C	177		None	SNP (transition)	ALV54829.1	SAM-dependent methyltransferase	531	3	GCA→GCG
ch1	1C	100383	100383	33	65	100.0%	T→C	177		None	SNP (transition)	ALV54829.1	SAM-dependent methyltransferase	531	3	GCA→GCG
ch1	1D	100383	100383	30	59	98.3%	T→C	177		None	SNP (transition)	ALV54829.1	SAM-dependent methyltransferase	531	3	GCA→GCG
ch1	2A	100383	100383	33	65	100.0%	T→C	177		None	SNP (transition)	ALV54829.1	SAM-dependent methyltransferase	531	3	GCA→GCG
ch1	2B	100383	100383	32	56	100.0%	T→C	177		None	SNP (transition)	ALV54829.1	SAM-dependent methyltransferase	531	3	GCA→GCG
ch1	2C	100383	100383	30	81	98.8%	T→C	177		None	SNP (transition)	ALV54829.1	SAM-dependent methyltransferase	531	3	GCA→GCG
ch1	2D	100383	100383	32	60	98.3%	T→C	177		None	SNP (transition)	ALV54829.1	SAM-dependent methyltransferase	531	3	GCA→GCG
ch1	3A	100383	100383	34	78	98.7%	T→C	177		None	SNP (transition)	ALV54829.1	SAM-dependent methyltransferase	531	3	GCA→GCG
ch1	3B	100383	100383	33	91	96.7%	T→C	177		None	SNP (transition)	ALV54829.1	SAM-dependent methyltransferase	531	3	GCA→GCG
ch1	3C	100383	100383	31	63	100.0%	T→C	177		None	SNP (transition)	ALV54829.1	SAM-dependent methyltransferase	531	3	GCA→GCG
ch1	3D	100383	100383	32	79	98.7%	T→C	177		None	SNP (transition)	ALV54829.1	SAM-dependent methyltransferase	531	3	GCA→GCG
ch1	4A	100383	100383	33	85	100.0%	T→C	177		None	SNP (transition)	ALV54829.1	SAM-dependent methyltransferase	531	3	GCA→GCG
ch1	4B	100383	100383	32	53	100.0%	T→C	177		None	SNP (transition)	ALV54829.1	SAM-dependent methyltransferase	531	3	GCA→GCG
ch1	4C	100383	100383	32	67	97.0%	T→C	177		None	SNP (transition)	ALV54829.1	SAM-dependent methyltransferase	531	3	GCA→GCG
ch1	4D	100383	100383	32	45	100.0%	T→C	177		None	SNP (transition)	ALV54829.1	SAM-dependent methyltransferase	531	3	GCA→GCG
ch1	5A	100383	100383	33	65	100.0%	T→C	177		None	SNP (transition)	ALV54829.1	SAM-dependent methyltransferase	531	3	GCA→GCG
ch1	5B	100383	100383	34	47	100.0%	T→C	177		None	SNP (transition)	ALV54829.1	SAM-dependent methyltransferase	531	3	GCA→GCG
ch1	5C	100383	100383	32	90	100.0%	T→C	177		None	SNP (transition)	ALV54829.1	SAM-dependent methyltransferase	531	3	GCA→GCG
ch1	5D	100383	100383	32	62	100.0%	T→C	177		None	SNP (transition)	ALV54829.1	SAM-dependent methyltransferase	531	3	GCA→GCG
ch1	6A	100383	100383	33	75	98.7%	T→C	177		None	SNP (transition)	ALV54829.1	SAM-dependent methyltransferase	531	3	GCA→GCG
ch1	6B	100383	100383	33	39	100.0%	T→C	177		None	SNP (transition)	ALV54829.1	SAM-dependent methyltransferase	531	3	GCA→GCG
ch1	6C	100383	100383	34	71	100.0%	T→C	177		None	SNP (transition)	ALV54829.1	SAM-dependent methyltransferase	531	3	GCA→GCG
ch1	6D	100383	100383	32	110	100.0%	T→C	177		None	SNP (transition)	ALV54829.1	SAM-dependent methyltransferase	531	3	GCA→GCG
ch1	7A	100383	100383	32	123	100.0%	T→C	177		None	SNP (transition)	ALV54829.1	SAM-dependent methyltransferase	531	3	GCA→GCG
ch1	7B	100383	100383	33	66	100.0%	T→C	177		None	SNP (transition)	ALV54829.1	SAM-dependent methyltransferase	531	3	GCA→GCG
ch1	7C	100383	100383	32	87	100.0%	T→C	177		None	SNP (transition)	ALV54829.1	SAM-dependent methyltransferase	531	3	GCA→GCG
ch1	7D	100383	100383	31	79	100.0%	T→C	177		None	SNP (transition)	ALV54829.1	SAM-dependent methyltransferase	531	3	GCA→GCG
ch1	8A	100383	100383	33	71	97.2%	T→C	177		None	SNP (transition)	ALV54829.1	SAM-dependent methyltransferase	531	3	GCA→GCG
ch1	8B	100383	100383	31	60	100.0%	T→C	177		None	SNP (transition)	ALV54829.1	SAM-dependent methyltransferase	531	3	GCA→GCG
ch1	8C	100383	100383	32	68	100.0%	T→C	177		None	SNP (transition)	ALV54829.1	SAM-dependent methyltransferase	531	3	GCA→GCG
ch1	8D	100383	100383	32	65	100.0%	T→C	177		None	SNP (transition)	ALV54829.1	SAM-dependent methyltransferase	531	3	GCA→GCG
ch1	2A	100826	100826	35	80	100.0%	A→G	30	W→R	Substitution	SNP (transition)	ALV54829.1	SAM-dependent methyltransferase	88	1	TGG→CGG
ch1	2B	100826	100826	36	66	100.0%	A→G	30	W→R	Substitution	SNP (transition)	ALV54829.1	SAM-dependent methyltransferase	88	1	TGG→CGG
ch1	2C	100826	100826	34	79	100.0%	A→G	30	W→R	Substitution	SNP (transition)	ALV54829.1	SAM-dependent methyltransferase	88	1	TGG→CGG
ch1	2D	100826	100826	34	60	100.0%	A→G	30	W→R	Substitution	SNP (transition)	ALV54829.1	SAM-dependent methyltransferase	88	1	TGG→CGG
ch1	2D	101976	101976	35	73	100.0%	C→T	10	D→N	Substitution	SNP (transition)	ALV54830.1	peptide chain release factor 1	28	1	GAC→AAC
ch1	1A	107723	107723	35	99	89.9%	T→C				SNP (transition)
ch1	1B	107723	107723	36	156	96.2%	T→C				SNP (transition)
ch1	1C	107723	107723	35	92	95.7%	T→C				SNP (transition)
ch1	1D	107723	107723	35	74	100.0%	T→C				SNP (transition)
ch1	3A	107723	107723	34	86	100.0%	T→C				SNP (transition)
ch1	3B	107723	107723	35	174	100.0%	T→C				SNP (transition)
ch1	3C	107723	107723	36	76	100.0%	T→C				SNP (transition)
ch1	3D	107723	107723	36	129	100.0%	T→C				SNP (transition)
ch1	4A	107723	107723	35	110	100.0%	T→C				SNP (transition)
ch1	4B	107723	107723	36	78	100.0%	T→C				SNP (transition)
ch1	4C	107723	107723	34	81	100.0%	T→C				SNP (transition)
ch1	4D	107723	107723	35	96	100.0%	T→C				SNP (transition)
ch1	5A	107723	107723	35	101	100.0%	T→C				SNP (transition)
ch1	5B	107723	107723	34	110	100.0%	T→C				SNP (transition)
ch1	5C	107723	107723	35	121	100.0%	T→C				SNP (transition)
ch1	5D	107723	107723	35	90	100.0%	T→C				SNP (transition)
ch1	6A	107723	107723	36	102	100.0%	T→C				SNP (transition)
ch1	6B	107723	107723	35	55	100.0%	T→C				SNP (transition)
ch1	6C	107723	107723	36	66	100.0%	T→C				SNP (transition)
ch1	6D	107723	107723	36	149	100.0%	T→C				SNP (transition)
ch1	7A	107723	107723	35	106	100.0%	T→C				SNP (transition)
ch1	7B	107723	107723	35	120	100.0%	T→C				SNP (transition)
ch1	7C	107723	107723	35	116	100.0%	T→C				SNP (transition)
ch1	7D	107723	107723	35	105	100.0%	T→C				SNP (transition)
ch1	8A	107723	107723	36	115	100.0%	T→C				SNP (transition)
ch1	8B	107723	107723	34	77	100.0%	T→C				SNP (transition)
ch1	8C	107723	107723	35	93	100.0%	T→C				SNP (transition)
ch1	8D	107723	107723	35	95	100.0%	T→C				SNP (transition)
ch1	1A	107919	107918	37	103	89.3%	(GC)4→(GC)5				Insertion (tandem repeat)
ch1	1B	107919	107918	36	144	92.4%	(GC)4→(GC)5				Insertion (tandem repeat)
ch1	1C	107919	107918	36	109	91.7%	(GC)4→(GC)5				Insertion (tandem repeat)
ch1	1D	107919	107918	36	64	92.2%	(GC)4→(GC)5				Insertion (tandem repeat)
ch1	2A	107919	107918	37	106	94.3%	(GC)4→(GC)5				Insertion (tandem repeat)
ch1	2B	107919	107918	36	69	97.1%	(GC)4→(GC)5				Insertion (tandem repeat)
ch1	2C	107919	107918	37	71	87.3%	(GC)4→(GC)5				Insertion (tandem repeat)
ch1	2D	107919	107918	36	95	94.7%	(GC)4→(GC)5				Insertion (tandem repeat)
ch1	3A	107919	107918	36	89	93.3%	(GC)4→(GC)5				Insertion (tandem repeat)
ch1	3B	107919	107918	37	142	93.0%	(GC)4→(GC)5				Insertion (tandem repeat)
ch1	3C	107919	107918	35	73	91.8%	(GC)4→(GC)5				Insertion (tandem repeat)
ch1	3D	107919	107918	37	87	94.3%	(GC)4→(GC)5				Insertion (tandem repeat)
ch1	4A	107919	107918	37	114	91.2%	(GC)4→(GC)5				Insertion (tandem repeat)
ch1	4B	107919	107918	37	74	98.6%	(GC)4→(GC)5				Insertion (tandem repeat)
ch1	4C	107919	107918	36	99	94.9%	(GC)4→(GC)5				Insertion (tandem repeat)
ch1	4D	107919	107918	36	75	89.3%	(GC)4→(GC)5				Insertion (tandem repeat)
ch1	5A	107919	107918	36	99	88.9%	(GC)4→(GC)5				Insertion (tandem repeat)
ch1	5B	107919	107918	36	88	89.8%	(GC)4→(GC)5				Insertion (tandem repeat)
ch1	5C	107919	107918	36	126	90.5%	(GC)4→(GC)5				Insertion (tandem repeat)
ch1	5D	107919	107918	36	100	90.0%	(GC)4→(GC)5				Insertion (tandem repeat)
ch1	6A	107919	107918	37	92	92.4%	(GC)4→(GC)5				Insertion (tandem repeat)
ch1	6B	107919	107918	37	52	90.4%	(GC)4→(GC)5				Insertion (tandem repeat)
ch1	6C	107919	107918	37	72	94.4%	(GC)4→(GC)5				Insertion (tandem repeat)
ch1	6D	107919	107918	37	147	95.2%	(GC)4→(GC)5				Insertion (tandem repeat)
ch1	7A	107919	107918	35	140	95.7%	(GC)4→(GC)5				Insertion (tandem repeat)
ch1	7B	107919	107918	36	166	92.8%	(GC)4→(GC)5				Insertion (tandem repeat)
ch1	7C	107919	107918	35	139	94.2%	(GC)4→(GC)5				Insertion (tandem repeat)
ch1	7D	107919	107918	37	139	95.0%	(GC)4→(GC)5				Insertion (tandem repeat)
ch1	8A	107919	107918	36	108	93.5%	(GC)4→(GC)5				Insertion (tandem repeat)
ch1	8B	107919	107918	36	87	95.4%	(GC)4→(GC)5				Insertion (tandem repeat)
ch1	8C	107919	107918	36	115	88.7%	(GC)4→(GC)5				Insertion (tandem repeat)
ch1	8D	107919	107918	35	111	91.9%	(GC)4→(GC)5				Insertion (tandem repeat)
ch1	3B	110639	110639	34	69	97.1%	G→A	122	P→L	Substitution	SNP (transition)	ALV54838.1	LysR family transcriptional regulator	365	2	CCG→CTG
ch1	3C	110639	110639	36	51	100.0%	G→A	122	P→L	Substitution	SNP (transition)	ALV54838.1	LysR family transcriptional regulator	365	2	CCG→CTG
ch1	3D	110639	110639	35	65	100.0%	G→A	122	P→L	Substitution	SNP (transition)	ALV54838.1	LysR family transcriptional regulator	365	2	CCG→CTG
ch1	2B	118293	118293	36	84	100.0%	T→C	251	V→A	Substitution	SNP (transition)	ALV54844.1	ubiquinone biosynthesis protein	752	2	GTG→GCG
ch1	2C	121558	121558	36	68	100.0%	G→A				SNP (transition)
ch1	2D	124049	124049	33	73	100.0%	T→C	203	T→A	Substitution	SNP (transition)	ALV54850.1	indole-3-glycerol-phosphate synthase	607	1	ACC→GCC
ch1	1A	127744	127744	36	87	100.0%	G→A	31	P→L	Substitution	SNP (transition)	ALV54853.1	anthranilate synthase component I	92	2	CCG→CTG
ch1	1B	127744	127744	35	126	100.0%	G→A	31	P→L	Substitution	SNP (transition)	ALV54853.1	anthranilate synthase component I	92	2	CCG→CTG
ch1	1C	127744	127744	36	95	100.0%	G→A	31	P→L	Substitution	SNP (transition)	ALV54853.1	anthranilate synthase component I	92	2	CCG→CTG
ch1	1D	127744	127744	35	76	100.0%	G→A	31	P→L	Substitution	SNP (transition)	ALV54853.1	anthranilate synthase component I	92	2	CCG→CTG
ch1	3A	127744	127744	36	95	100.0%	G→A	31	P→L	Substitution	SNP (transition)	ALV54853.1	anthranilate synthase component I	92	2	CCG→CTG
ch1	3B	127744	127744	36	138	100.0%	G→A	31	P→L	Substitution	SNP (transition)	ALV54853.1	anthranilate synthase component I	92	2	CCG→CTG
ch1	3C	127744	127744	34	89	98.9%	G→A	31	P→L	Substitution	SNP (transition)	ALV54853.1	anthranilate synthase component I	92	2	CCG→CTG
ch1	3D	127744	127744	35	97	100.0%	G→A	31	P→L	Substitution	SNP (transition)	ALV54853.1	anthranilate synthase component I	92	2	CCG→CTG
ch1	4A	127744	127744	36	101	100.0%	G→A	31	P→L	Substitution	SNP (transition)	ALV54853.1	anthranilate synthase component I	92	2	CCG→CTG
ch1	4B	127744	127744	35	58	100.0%	G→A	31	P→L	Substitution	SNP (transition)	ALV54853.1	anthranilate synthase component I	92	2	CCG→CTG
ch1	4C	127744	127744	35	86	100.0%	G→A	31	P→L	Substitution	SNP (transition)	ALV54853.1	anthranilate synthase component I	92	2	CCG→CTG
ch1	4D	127744	127744	34	80	98.8%	G→A	31	P→L	Substitution	SNP (transition)	ALV54853.1	anthranilate synthase component I	92	2	CCG→CTG
ch1	5A	127744	127744	36	106	100.0%	G→A	31	P→L	Substitution	SNP (transition)	ALV54853.1	anthranilate synthase component I	92	2	CCG→CTG
ch1	5B	127744	127744	34	68	100.0%	G→A	31	P→L	Substitution	SNP (transition)	ALV54853.1	anthranilate synthase component I	92	2	CCG→CTG
ch1	5C	127744	127744	36	117	100.0%	G→A	31	P→L	Substitution	SNP (transition)	ALV54853.1	anthranilate synthase component I	92	2	CCG→CTG
ch1	5D	127744	127744	36	99	100.0%	G→A	31	P→L	Substitution	SNP (transition)	ALV54853.1	anthranilate synthase component I	92	2	CCG→CTG
ch1	6A	127744	127744	36	125	100.0%	G→A	31	P→L	Substitution	SNP (transition)	ALV54853.1	anthranilate synthase component I	92	2	CCG→CTG
ch1	6B	127744	127744	35	38	100.0%	G→A	31	P→L	Substitution	SNP (transition)	ALV54853.1	anthranilate synthase component I	92	2	CCG→CTG
ch1	6C	127744	127744	37	87	100.0%	G→A	31	P→L	Substitution	SNP (transition)	ALV54853.1	anthranilate synthase component I	92	2	CCG→CTG
ch1	6D	127744	127744	37	116	100.0%	G→A	31	P→L	Substitution	SNP (transition)	ALV54853.1	anthranilate synthase component I	92	2	CCG→CTG
ch1	7A	127744	127744	35	119	100.0%	G→A	31	P→L	Substitution	SNP (transition)	ALV54853.1	anthranilate synthase component I	92	2	CCG→CTG
ch1	7B	127744	127744	35	115	99.1%	G→A	31	P→L	Substitution	SNP (transition)	ALV54853.1	anthranilate synthase component I	92	2	CCG→CTG
ch1	7C	127744	127744	36	109	100.0%	G→A	31	P→L	Substitution	SNP (transition)	ALV54853.1	anthranilate synthase component I	92	2	CCG→CTG
ch1	7D	127744	127744	35	111	100.0%	G→A	31	P→L	Substitution	SNP (transition)	ALV54853.1	anthranilate synthase component I	92	2	CCG→CTG
ch1	8A	127744	127744	35	120	100.0%	G→A	31	P→L	Substitution	SNP (transition)	ALV54853.1	anthranilate synthase component I	92	2	CCG→CTG
ch1	8B	127744	127744	36	80	100.0%	G→A	31	P→L	Substitution	SNP (transition)	ALV54853.1	anthranilate synthase component I	92	2	CCG→CTG
ch1	8C	127744	127744	35	113	100.0%	G→A	31	P→L	Substitution	SNP (transition)	ALV54853.1	anthranilate synthase component I	92	2	CCG→CTG
ch1	8D	127744	127744	35	111	100.0%	G→A	31	P→L	Substitution	SNP (transition)	ALV54853.1	anthranilate synthase component I	92	2	CCG→CTG
ch1	7A	135422	135422	35	111	99.1%	C→T	62	E→K	Substitution	SNP (transition)	ALV54860.1	beta-ketoadipyl CoA thiolase	184	1	GAG→AAG
ch1	7B	135422	135422	36	97	100.0%	C→T	62	E→K	Substitution	SNP (transition)	ALV54860.1	beta-ketoadipyl CoA thiolase	184	1	GAG→AAG
ch1	7D	135422	135422	37	100	100.0%	C→T	62	E→K	Substitution	SNP (transition)	ALV54860.1	beta-ketoadipyl CoA thiolase	184	1	GAG→AAG
ch1	2B	136672	136672	36	74	95.9%	A→G	243	V→A	Substitution	SNP (transition)	ALV54861.1	aldehyde dehydrogenase	728	2	GTG→GCG
ch1	2D	145154	145154	34	73	100.0%	T→C	279	V→A	Substitution	SNP (transition)	ALV54863.1	molybdopterin oxidoreductase	836	2	GTC→GCC
ch1	2A	145179	145179	34	101	100.0%	C→A	287		None	SNP (transversion)	ALV54863.1	molybdopterin oxidoreductase	861	3	GCC→GCA
ch1	2B	145179	145179	34	73	100.0%	C→A	287		None	SNP (transversion)	ALV54863.1	molybdopterin oxidoreductase	861	3	GCC→GCA
ch1	2C	145179	145179	33	103	100.0%	C→A	287		None	SNP (transversion)	ALV54863.1	molybdopterin oxidoreductase	861	3	GCC→GCA
ch1	2D	145179	145179	34	63	100.0%	C→A	287		None	SNP (transversion)	ALV54863.1	molybdopterin oxidoreductase	861	3	GCC→GCA
ch1	2D	145280	145279	33	80	91.3%	(G)5→(G)6	321		Frame Shift	Insertion (tandem repeat)	ALV54863.1	molybdopterin oxidoreductase	962	2
ch1	5A	147567	147567	34	149	100.0%	C→G	346	R→G	Substitution	SNP (transversion)	ALV54864.1	long-chain fatty acid--CoA ligase	1,036	1	CGC→GGC
ch1	5B	147567	147567	33	93	100.0%	C→G	346	R→G	Substitution	SNP (transversion)	ALV54864.1	long-chain fatty acid--CoA ligase	1,036	1	CGC→GGC
ch1	5C	147567	147567	34	166	100.0%	C→G	346	R→G	Substitution	SNP (transversion)	ALV54864.1	long-chain fatty acid--CoA ligase	1,036	1	CGC→GGC
ch1	5D	147567	147567	35	145	100.0%	C→G	346	R→G	Substitution	SNP (transversion)	ALV54864.1	long-chain fatty acid--CoA ligase	1,036	1	CGC→GGC
ch1	1A	147736	147736	34	102	100.0%	T→C	402	V→A	Substitution	SNP (transition)	ALV54864.1	long-chain fatty acid--CoA ligase	1,205	2	GTG→GCG
ch1	1B	147736	147736	36	132	100.0%	T→C	402	V→A	Substitution	SNP (transition)	ALV54864.1	long-chain fatty acid--CoA ligase	1,205	2	GTG→GCG
ch1	1C	147736	147736	35	89	100.0%	T→C	402	V→A	Substitution	SNP (transition)	ALV54864.1	long-chain fatty acid--CoA ligase	1,205	2	GTG→GCG
ch1	1D	147736	147736	35	67	100.0%	T→C	402	V→A	Substitution	SNP (transition)	ALV54864.1	long-chain fatty acid--CoA ligase	1,205	2	GTG→GCG
ch1	2A	147736	147736	36	112	100.0%	T→C	402	V→A	Substitution	SNP (transition)	ALV54864.1	long-chain fatty acid--CoA ligase	1,205	2	GTG→GCG
ch1	2B	147736	147736	35	106	100.0%	T→C	402	V→A	Substitution	SNP (transition)	ALV54864.1	long-chain fatty acid--CoA ligase	1,205	2	GTG→GCG
ch1	2C	147736	147736	35	74	100.0%	T→C	402	V→A	Substitution	SNP (transition)	ALV54864.1	long-chain fatty acid--CoA ligase	1,205	2	GTG→GCG
ch1	2D	147736	147736	35	78	100.0%	T→C	402	V→A	Substitution	SNP (transition)	ALV54864.1	long-chain fatty acid--CoA ligase	1,205	2	GTG→GCG
ch1	3A	147736	147736	36	123	100.0%	T→C	402	V→A	Substitution	SNP (transition)	ALV54864.1	long-chain fatty acid--CoA ligase	1,205	2	GTG→GCG
ch1	3B	147736	147736	35	101	100.0%	T→C	402	V→A	Substitution	SNP (transition)	ALV54864.1	long-chain fatty acid--CoA ligase	1,205	2	GTG→GCG
ch1	3C	147736	147736	35	87	100.0%	T→C	402	V→A	Substitution	SNP (transition)	ALV54864.1	long-chain fatty acid--CoA ligase	1,205	2	GTG→GCG
ch1	3D	147736	147736	36	90	100.0%	T→C	402	V→A	Substitution	SNP (transition)	ALV54864.1	long-chain fatty acid--CoA ligase	1,205	2	GTG→GCG
ch1	4A	147736	147736	36	127	100.0%	T→C	402	V→A	Substitution	SNP (transition)	ALV54864.1	long-chain fatty acid--CoA ligase	1,205	2	GTG→GCG
ch1	4B	147736	147736	34	100	100.0%	T→C	402	V→A	Substitution	SNP (transition)	ALV54864.1	long-chain fatty acid--CoA ligase	1,205	2	GTG→GCG
ch1	4C	147736	147736	36	108	99.1%	T→C	402	V→A	Substitution	SNP (transition)	ALV54864.1	long-chain fatty acid--CoA ligase	1,205	2	GTG→GCG
ch1	4D	147736	147736	35	63	100.0%	T→C	402	V→A	Substitution	SNP (transition)	ALV54864.1	long-chain fatty acid--CoA ligase	1,205	2	GTG→GCG
ch1	5A	147736	147736	35	115	99.1%	T→C	402	V→A	Substitution	SNP (transition)	ALV54864.1	long-chain fatty acid--CoA ligase	1,205	2	GTG→GCG
ch1	5B	147736	147736	36	72	100.0%	T→C	402	V→A	Substitution	SNP (transition)	ALV54864.1	long-chain fatty acid--CoA ligase	1,205	2	GTG→GCG
ch1	5C	147736	147736	35	129	100.0%	T→C	402	V→A	Substitution	SNP (transition)	ALV54864.1	long-chain fatty acid--CoA ligase	1,205	2	GTG→GCG
ch1	5D	147736	147736	36	109	100.0%	T→C	402	V→A	Substitution	SNP (transition)	ALV54864.1	long-chain fatty acid--CoA ligase	1,205	2	GTG→GCG
ch1	6A	147736	147736	36	106	100.0%	T→C	402	V→A	Substitution	SNP (transition)	ALV54864.1	long-chain fatty acid--CoA ligase	1,205	2	GTG→GCG
ch1	6B	147736	147736	36	46	100.0%	T→C	402	V→A	Substitution	SNP (transition)	ALV54864.1	long-chain fatty acid--CoA ligase	1,205	2	GTG→GCG
ch1	6C	147736	147736	36	113	100.0%	T→C	402	V→A	Substitution	SNP (transition)	ALV54864.1	long-chain fatty acid--CoA ligase	1,205	2	GTG→GCG
ch1	6D	147736	147736	36	145	100.0%	T→C	402	V→A	Substitution	SNP (transition)	ALV54864.1	long-chain fatty acid--CoA ligase	1,205	2	GTG→GCG
ch1	7A	147736	147736	35	112	100.0%	T→C	402	V→A	Substitution	SNP (transition)	ALV54864.1	long-chain fatty acid--CoA ligase	1,205	2	GTG→GCG
ch1	7B	147736	147736	36	99	100.0%	T→C	402	V→A	Substitution	SNP (transition)	ALV54864.1	long-chain fatty acid--CoA ligase	1,205	2	GTG→GCG
ch1	7C	147736	147736	34	117	100.0%	T→C	402	V→A	Substitution	SNP (transition)	ALV54864.1	long-chain fatty acid--CoA ligase	1,205	2	GTG→GCG
ch1	7D	147736	147736	35	113	99.1%	T→C	402	V→A	Substitution	SNP (transition)	ALV54864.1	long-chain fatty acid--CoA ligase	1,205	2	GTG→GCG
ch1	8A	147736	147736	36	104	100.0%	T→C	402	V→A	Substitution	SNP (transition)	ALV54864.1	long-chain fatty acid--CoA ligase	1,205	2	GTG→GCG
ch1	8B	147736	147736	36	89	100.0%	T→C	402	V→A	Substitution	SNP (transition)	ALV54864.1	long-chain fatty acid--CoA ligase	1,205	2	GTG→GCG
ch1	8C	147736	147736	36	108	99.1%	T→C	402	V→A	Substitution	SNP (transition)	ALV54864.1	long-chain fatty acid--CoA ligase	1,205	2	GTG→GCG
ch1	8D	147736	147736	34	119	100.0%	T→C	402	V→A	Substitution	SNP (transition)	ALV54864.1	long-chain fatty acid--CoA ligase	1,205	2	GTG→GCG
ch1	5A	150721	150721	36	109	100.0%	G→T				SNP (transversion)
ch1	2C	154014	154014	36	96	100.0%	T→C	462	F→L	Substitution	SNP (transition)	ALV54870.1	cell division protein	1,384	1	TTC→CTC
ch1	2D	154014	154014	36	79	100.0%	T→C	462	F→L	Substitution	SNP (transition)	ALV54870.1	cell division protein	1,384	1	TTC→CTC
ch1	1A	159018	159018	36	85	97.6%	G→A	130	A→T	Substitution	SNP (transition)	ALV54874.1	UDP-N-acetylmuramoylalanine--D-glutamate ligase	388	1	GCC→ACC
ch1	1B	159018	159018	35	107	100.0%	G→A	130	A→T	Substitution	SNP (transition)	ALV54874.1	UDP-N-acetylmuramoylalanine--D-glutamate ligase	388	1	GCC→ACC
ch1	1C	159018	159018	35	91	98.9%	G→A	130	A→T	Substitution	SNP (transition)	ALV54874.1	UDP-N-acetylmuramoylalanine--D-glutamate ligase	388	1	GCC→ACC
ch1	1D	159018	159018	35	74	100.0%	G→A	130	A→T	Substitution	SNP (transition)	ALV54874.1	UDP-N-acetylmuramoylalanine--D-glutamate ligase	388	1	GCC→ACC
ch1	3A	159018	159018	36	103	100.0%	G→A	130	A→T	Substitution	SNP (transition)	ALV54874.1	UDP-N-acetylmuramoylalanine--D-glutamate ligase	388	1	GCC→ACC
ch1	3B	159018	159018	36	110	98.2%	G→A	130	A→T	Substitution	SNP (transition)	ALV54874.1	UDP-N-acetylmuramoylalanine--D-glutamate ligase	388	1	GCC→ACC
ch1	3C	159018	159018	35	75	97.3%	G→A	130	A→T	Substitution	SNP (transition)	ALV54874.1	UDP-N-acetylmuramoylalanine--D-glutamate ligase	388	1	GCC→ACC
ch1	3D	159018	159018	35	96	99.0%	G→A	130	A→T	Substitution	SNP (transition)	ALV54874.1	UDP-N-acetylmuramoylalanine--D-glutamate ligase	388	1	GCC→ACC
ch1	4A	159018	159018	36	97	99.0%	G→A	130	A→T	Substitution	SNP (transition)	ALV54874.1	UDP-N-acetylmuramoylalanine--D-glutamate ligase	388	1	GCC→ACC
ch1	4B	159018	159018	35	69	100.0%	G→A	130	A→T	Substitution	SNP (transition)	ALV54874.1	UDP-N-acetylmuramoylalanine--D-glutamate ligase	388	1	GCC→ACC
ch1	4C	159018	159018	34	98	100.0%	G→A	130	A→T	Substitution	SNP (transition)	ALV54874.1	UDP-N-acetylmuramoylalanine--D-glutamate ligase	388	1	GCC→ACC
ch1	4D	159018	159018	36	60	98.3%	G→A	130	A→T	Substitution	SNP (transition)	ALV54874.1	UDP-N-acetylmuramoylalanine--D-glutamate ligase	388	1	GCC→ACC
ch1	5A	159018	159018	35	101	100.0%	G→A	130	A→T	Substitution	SNP (transition)	ALV54874.1	UDP-N-acetylmuramoylalanine--D-glutamate ligase	388	1	GCC→ACC
ch1	5B	159018	159018	35	74	100.0%	G→A	130	A→T	Substitution	SNP (transition)	ALV54874.1	UDP-N-acetylmuramoylalanine--D-glutamate ligase	388	1	GCC→ACC
ch1	5C	159018	159018	35	121	98.3%	G→A	130	A→T	Substitution	SNP (transition)	ALV54874.1	UDP-N-acetylmuramoylalanine--D-glutamate ligase	388	1	GCC→ACC
ch1	5D	159018	159018	35	96	100.0%	G→A	130	A→T	Substitution	SNP (transition)	ALV54874.1	UDP-N-acetylmuramoylalanine--D-glutamate ligase	388	1	GCC→ACC
ch1	6A	159018	159018	35	107	99.1%	G→A	130	A→T	Substitution	SNP (transition)	ALV54874.1	UDP-N-acetylmuramoylalanine--D-glutamate ligase	388	1	GCC→ACC
ch1	6B	159018	159018	35	68	100.0%	G→A	130	A→T	Substitution	SNP (transition)	ALV54874.1	UDP-N-acetylmuramoylalanine--D-glutamate ligase	388	1	GCC→ACC
ch1	6C	159018	159018	36	85	100.0%	G→A	130	A→T	Substitution	SNP (transition)	ALV54874.1	UDP-N-acetylmuramoylalanine--D-glutamate ligase	388	1	GCC→ACC
ch1	6D	159018	159018	35	115	100.0%	G→A	130	A→T	Substitution	SNP (transition)	ALV54874.1	UDP-N-acetylmuramoylalanine--D-glutamate ligase	388	1	GCC→ACC
ch1	7A	159018	159018	34	104	99.0%	G→A	130	A→T	Substitution	SNP (transition)	ALV54874.1	UDP-N-acetylmuramoylalanine--D-glutamate ligase	388	1	GCC→ACC
ch1	7B	159018	159018	35	105	100.0%	G→A	130	A→T	Substitution	SNP (transition)	ALV54874.1	UDP-N-acetylmuramoylalanine--D-glutamate ligase	388	1	GCC→ACC
ch1	7C	159018	159018	35	119	99.2%	G→A	130	A→T	Substitution	SNP (transition)	ALV54874.1	UDP-N-acetylmuramoylalanine--D-glutamate ligase	388	1	GCC→ACC
ch1	7D	159018	159018	34	99	100.0%	G→A	130	A→T	Substitution	SNP (transition)	ALV54874.1	UDP-N-acetylmuramoylalanine--D-glutamate ligase	388	1	GCC→ACC
ch1	8A	159018	159018	36	124	100.0%	G→A	130	A→T	Substitution	SNP (transition)	ALV54874.1	UDP-N-acetylmuramoylalanine--D-glutamate ligase	388	1	GCC→ACC
ch1	8B	159018	159018	36	86	100.0%	G→A	130	A→T	Substitution	SNP (transition)	ALV54874.1	UDP-N-acetylmuramoylalanine--D-glutamate ligase	388	1	GCC→ACC
ch1	8C	159018	159018	35	90	97.8%	G→A	130	A→T	Substitution	SNP (transition)	ALV54874.1	UDP-N-acetylmuramoylalanine--D-glutamate ligase	388	1	GCC→ACC
ch1	8D	159018	159018	35	103	99.0%	G→A	130	A→T	Substitution	SNP (transition)	ALV54874.1	UDP-N-acetylmuramoylalanine--D-glutamate ligase	388	1	GCC→ACC
ch1	2D	162526	162526	35	50	100.0%	A→G	3	H→R	Substitution	SNP (transition)	ALV54877.1	UDP-N-acetylmuramate--alanine ligase	8	2	CAC→CGC
ch1	1A	163408	163408	34	81	100.0%	G→A	297	G→D	Substitution	SNP (transition)	ALV54877.1	UDP-N-acetylmuramate--alanine ligase	890	2	GGC→GAC
ch1	1B	163408	163408	35	106	99.1%	G→A	297	G→D	Substitution	SNP (transition)	ALV54877.1	UDP-N-acetylmuramate--alanine ligase	890	2	GGC→GAC
ch1	1C	163408	163408	34	99	100.0%	G→A	297	G→D	Substitution	SNP (transition)	ALV54877.1	UDP-N-acetylmuramate--alanine ligase	890	2	GGC→GAC
ch1	1D	163408	163408	36	64	100.0%	G→A	297	G→D	Substitution	SNP (transition)	ALV54877.1	UDP-N-acetylmuramate--alanine ligase	890	2	GGC→GAC
ch1	3A	163408	163408	34	111	100.0%	G→A	297	G→D	Substitution	SNP (transition)	ALV54877.1	UDP-N-acetylmuramate--alanine ligase	890	2	GGC→GAC
ch1	3B	163408	163408	36	108	100.0%	G→A	297	G→D	Substitution	SNP (transition)	ALV54877.1	UDP-N-acetylmuramate--alanine ligase	890	2	GGC→GAC
ch1	3C	163408	163408	36	84	100.0%	G→A	297	G→D	Substitution	SNP (transition)	ALV54877.1	UDP-N-acetylmuramate--alanine ligase	890	2	GGC→GAC
ch1	3D	163408	163408	36	91	100.0%	G→A	297	G→D	Substitution	SNP (transition)	ALV54877.1	UDP-N-acetylmuramate--alanine ligase	890	2	GGC→GAC
ch1	4A	163408	163408	36	115	100.0%	G→A	297	G→D	Substitution	SNP (transition)	ALV54877.1	UDP-N-acetylmuramate--alanine ligase	890	2	GGC→GAC
ch1	4B	163408	163408	35	60	100.0%	G→A	297	G→D	Substitution	SNP (transition)	ALV54877.1	UDP-N-acetylmuramate--alanine ligase	890	2	GGC→GAC
ch1	4C	163408	163408	34	86	100.0%	G→A	297	G→D	Substitution	SNP (transition)	ALV54877.1	UDP-N-acetylmuramate--alanine ligase	890	2	GGC→GAC
ch1	4D	163408	163408	34	79	100.0%	G→A	297	G→D	Substitution	SNP (transition)	ALV54877.1	UDP-N-acetylmuramate--alanine ligase	890	2	GGC→GAC
ch1	5A	163408	163408	35	128	100.0%	G→A	297	G→D	Substitution	SNP (transition)	ALV54877.1	UDP-N-acetylmuramate--alanine ligase	890	2	GGC→GAC
ch1	5B	163408	163408	35	78	100.0%	G→A	297	G→D	Substitution	SNP (transition)	ALV54877.1	UDP-N-acetylmuramate--alanine ligase	890	2	GGC→GAC
ch1	5C	163408	163408	35	132	100.0%	G→A	297	G→D	Substitution	SNP (transition)	ALV54877.1	UDP-N-acetylmuramate--alanine ligase	890	2	GGC→GAC
ch1	5D	163408	163408	35	106	100.0%	G→A	297	G→D	Substitution	SNP (transition)	ALV54877.1	UDP-N-acetylmuramate--alanine ligase	890	2	GGC→GAC
ch1	6A	163408	163408	35	132	100.0%	G→A	297	G→D	Substitution	SNP (transition)	ALV54877.1	UDP-N-acetylmuramate--alanine ligase	890	2	GGC→GAC
ch1	6B	163408	163408	35	82	100.0%	G→A	297	G→D	Substitution	SNP (transition)	ALV54877.1	UDP-N-acetylmuramate--alanine ligase	890	2	GGC→GAC
ch1	6C	163408	163408	35	125	100.0%	G→A	297	G→D	Substitution	SNP (transition)	ALV54877.1	UDP-N-acetylmuramate--alanine ligase	890	2	GGC→GAC
ch1	6D	163408	163408	35	141	100.0%	G→A	297	G→D	Substitution	SNP (transition)	ALV54877.1	UDP-N-acetylmuramate--alanine ligase	890	2	GGC→GAC
ch1	7A	163408	163408	35	143	95.8%	G→A	297	G→D	Substitution	SNP (transition)	ALV54877.1	UDP-N-acetylmuramate--alanine ligase	890	2	GGC→GAC
ch1	7B	163408	163408	35	94	98.9%	G→A	297	G→D	Substitution	SNP (transition)	ALV54877.1	UDP-N-acetylmuramate--alanine ligase	890	2	GGC→GAC
ch1	7C	163408	163408	34	152	99.3%	G→A	297	G→D	Substitution	SNP (transition)	ALV54877.1	UDP-N-acetylmuramate--alanine ligase	890	2	GGC→GAC
ch1	7D	163408	163408	36	102	100.0%	G→A	297	G→D	Substitution	SNP (transition)	ALV54877.1	UDP-N-acetylmuramate--alanine ligase	890	2	GGC→GAC
ch1	8A	163408	163408	33	114	100.0%	G→A	297	G→D	Substitution	SNP (transition)	ALV54877.1	UDP-N-acetylmuramate--alanine ligase	890	2	GGC→GAC
ch1	8B	163408	163408	34	119	100.0%	G→A	297	G→D	Substitution	SNP (transition)	ALV54877.1	UDP-N-acetylmuramate--alanine ligase	890	2	GGC→GAC
ch1	8C	163408	163408	32	110	99.1%	G→A	297	G→D	Substitution	SNP (transition)	ALV54877.1	UDP-N-acetylmuramate--alanine ligase	890	2	GGC→GAC
ch1	8D	163408	163408	35	104	100.0%	G→A	297	G→D	Substitution	SNP (transition)	ALV54877.1	UDP-N-acetylmuramate--alanine ligase	890	2	GGC→GAC
ch1	2C	170102	170102	33	74	98.6%	T→C				SNP (transition)
ch1	2A	174228	174228	34	72	100.0%	A→G	136	K→R	Substitution	SNP (transition)	ALV54886.1	ornithine acetyltransferase	407	2	AAG→AGG
ch1	2B	174228	174228	35	69	98.6%	A→G	136	K→R	Substitution	SNP (transition)	ALV54886.1	ornithine acetyltransferase	407	2	AAG→AGG
ch1	2D	175240	175240	33	83	100.0%	C→T	53	A→V	Substitution	SNP (transition)	ALV54887.1	ATPase AAA	158	2	GCC→GTC
ch1	1A	175324	175324	37	109	100.0%	G→A	81	R→Q	Substitution	SNP (transition)	ALV54887.1	ATPase AAA	242	2	CGG→CAG
ch1	1B	175324	175324	36	142	100.0%	G→A	81	R→Q	Substitution	SNP (transition)	ALV54887.1	ATPase AAA	242	2	CGG→CAG
ch1	1C	175324	175324	37	98	99.0%	G→A	81	R→Q	Substitution	SNP (transition)	ALV54887.1	ATPase AAA	242	2	CGG→CAG
ch1	1D	175324	175324	37	95	98.9%	G→A	81	R→Q	Substitution	SNP (transition)	ALV54887.1	ATPase AAA	242	2	CGG→CAG
ch1	2A	175324	175324	37	94	100.0%	G→A	81	R→Q	Substitution	SNP (transition)	ALV54887.1	ATPase AAA	242	2	CGG→CAG
ch1	2B	175324	175324	37	96	100.0%	G→A	81	R→Q	Substitution	SNP (transition)	ALV54887.1	ATPase AAA	242	2	CGG→CAG
ch1	2C	175324	175324	37	88	100.0%	G→A	81	R→Q	Substitution	SNP (transition)	ALV54887.1	ATPase AAA	242	2	CGG→CAG
ch1	2D	175324	175324	37	85	100.0%	G→A	81	R→Q	Substitution	SNP (transition)	ALV54887.1	ATPase AAA	242	2	CGG→CAG
ch1	3A	175324	175324	36	108	100.0%	G→A	81	R→Q	Substitution	SNP (transition)	ALV54887.1	ATPase AAA	242	2	CGG→CAG
ch1	3B	175324	175324	37	127	100.0%	G→A	81	R→Q	Substitution	SNP (transition)	ALV54887.1	ATPase AAA	242	2	CGG→CAG
ch1	3C	175324	175324	37	90	100.0%	G→A	81	R→Q	Substitution	SNP (transition)	ALV54887.1	ATPase AAA	242	2	CGG→CAG
ch1	3D	175324	175324	37	106	98.1%	G→A	81	R→Q	Substitution	SNP (transition)	ALV54887.1	ATPase AAA	242	2	CGG→CAG
ch1	4A	175324	175324	37	137	100.0%	G→A	81	R→Q	Substitution	SNP (transition)	ALV54887.1	ATPase AAA	242	2	CGG→CAG
ch1	4B	175324	175324	36	96	100.0%	G→A	81	R→Q	Substitution	SNP (transition)	ALV54887.1	ATPase AAA	242	2	CGG→CAG
ch1	4C	175324	175324	37	130	100.0%	G→A	81	R→Q	Substitution	SNP (transition)	ALV54887.1	ATPase AAA	242	2	CGG→CAG
ch1	4D	175324	175324	37	69	100.0%	G→A	81	R→Q	Substitution	SNP (transition)	ALV54887.1	ATPase AAA	242	2	CGG→CAG
ch1	5A	175324	175324	36	127	100.0%	G→A	81	R→Q	Substitution	SNP (transition)	ALV54887.1	ATPase AAA	242	2	CGG→CAG
ch1	5B	175324	175324	37	75	98.7%	G→A	81	R→Q	Substitution	SNP (transition)	ALV54887.1	ATPase AAA	242	2	CGG→CAG
ch1	5C	175324	175324	36	134	100.0%	G→A	81	R→Q	Substitution	SNP (transition)	ALV54887.1	ATPase AAA	242	2	CGG→CAG
ch1	5D	175324	175324	36	108	100.0%	G→A	81	R→Q	Substitution	SNP (transition)	ALV54887.1	ATPase AAA	242	2	CGG→CAG
ch1	6A	175324	175324	37	132	100.0%	G→A	81	R→Q	Substitution	SNP (transition)	ALV54887.1	ATPase AAA	242	2	CGG→CAG
ch1	6B	175324	175324	37	79	100.0%	G→A	81	R→Q	Substitution	SNP (transition)	ALV54887.1	ATPase AAA	242	2	CGG→CAG
ch1	6C	175324	175324	37	110	100.0%	G→A	81	R→Q	Substitution	SNP (transition)	ALV54887.1	ATPase AAA	242	2	CGG→CAG
ch1	6D	175324	175324	37	163	100.0%	G→A	81	R→Q	Substitution	SNP (transition)	ALV54887.1	ATPase AAA	242	2	CGG→CAG
ch1	7A	175324	175324	37	138	99.3%	G→A	81	R→Q	Substitution	SNP (transition)	ALV54887.1	ATPase AAA	242	2	CGG→CAG
ch1	7B	175324	175324	37	125	99.2%	G→A	81	R→Q	Substitution	SNP (transition)	ALV54887.1	ATPase AAA	242	2	CGG→CAG
ch1	7C	175324	175324	37	158	99.4%	G→A	81	R→Q	Substitution	SNP (transition)	ALV54887.1	ATPase AAA	242	2	CGG→CAG
ch1	7D	175324	175324	36	124	100.0%	G→A	81	R→Q	Substitution	SNP (transition)	ALV54887.1	ATPase AAA	242	2	CGG→CAG
ch1	8A	175324	175324	37	122	100.0%	G→A	81	R→Q	Substitution	SNP (transition)	ALV54887.1	ATPase AAA	242	2	CGG→CAG
ch1	8B	175324	175324	36	104	100.0%	G→A	81	R→Q	Substitution	SNP (transition)	ALV54887.1	ATPase AAA	242	2	CGG→CAG
ch1	8C	175324	175324	36	113	100.0%	G→A	81	R→Q	Substitution	SNP (transition)	ALV54887.1	ATPase AAA	242	2	CGG→CAG
ch1	8D	175324	175324	37	108	100.0%	G→A	81	R→Q	Substitution	SNP (transition)	ALV54887.1	ATPase AAA	242	2	CGG→CAG
ch1	3B	176843	176843	37	166	99.4%	G→C	199	Q→E	Substitution	SNP (transversion)	ALV54890.1	cell division protein ZapD	595	1	CAA→GAA
ch1	3C	176843	176843	36	131	100.0%	G→C	199	Q→E	Substitution	SNP (transversion)	ALV54890.1	cell division protein ZapD	595	1	CAA→GAA
ch1	3D	176843	176843	37	124	100.0%	G→C	199	Q→E	Substitution	SNP (transversion)	ALV54890.1	cell division protein ZapD	595	1	CAA→GAA
ch1	2C	180340	180340	35	60	98.3%	T→C	421		None	SNP (transition)	ALV54894.1	type II secretion system protein E	1,263	3	ACA→ACG
ch1	2D	180340	180340	35	55	100.0%	T→C	421		None	SNP (transition)	ALV54894.1	type II secretion system protein E	1,263	3	ACA→ACG
ch1	2A	195170	195170	37	84	100.0%	T→C	38	V→A	Substitution	SNP (transition)	ALV54909.1	N-acetyl-anhydromuranmyl-L-alanine amidase	113	2	GTG→GCG
ch1	1A	195233	195233	36	86	100.0%	T→A	59	F→Y	Substitution	SNP (transversion)	ALV54909.1	N-acetyl-anhydromuranmyl-L-alanine amidase	176	2	TTC→TAC
ch1	2C	198159	198159	36	107	99.1%	A→G	684	Y→C	Substitution	SNP (transition)	ALV54910.1	ribonucleotide-diphosphate reductase subunit alpha	2,051	2	TAC→TGC
ch1	2D	198159	198159	35	98	100.0%	A→G	684	Y→C	Substitution	SNP (transition)	ALV54910.1	ribonucleotide-diphosphate reductase subunit alpha	2,051	2	TAC→TGC
ch1	7C	200625	200625	36	222	100.0%	G→A	382		None	SNP (transition)	ALV54911.1	ribonucleotide-diphosphate reductase subunit beta	1,146	3	AAG→AAA
ch1	7C	209347	209347	37	93	100.0%	A→G	99	Y→H	Substitution	SNP (transition)	ALV54921.1	redoxin	295	1	TAC→CAC
ch1	3B	210663	210663	34	155	100.0%	C→T	42	L→F	Substitution	SNP (transition)	ALV54923.1	UDP-N-acetylmuramate:L-alanyl-gamma-D-glutamyl-meso-diaminopimelate ligase	124	1	CTC→TTC
ch1	3C	210663	210663	35	122	100.0%	C→T	42	L→F	Substitution	SNP (transition)	ALV54923.1	UDP-N-acetylmuramate:L-alanyl-gamma-D-glutamyl-meso-diaminopimelate ligase	124	1	CTC→TTC
ch1	3D	210663	210663	35	123	99.2%	C→T	42	L→F	Substitution	SNP (transition)	ALV54923.1	UDP-N-acetylmuramate:L-alanyl-gamma-D-glutamyl-meso-diaminopimelate ligase	124	1	CTC→TTC
ch1	6D	211495	211495	36	69	100.0%	A→G	319	E→G	Substitution	SNP (transition)	ALV54923.1	UDP-N-acetylmuramate:L-alanyl-gamma-D-glutamyl-meso-diaminopimelate ligase	956	2	GAA→GGA
ch1	5D	211547	211547	36	76	100.0%	T→A	336	H→Q	Substitution	SNP (transversion)	ALV54923.1	UDP-N-acetylmuramate:L-alanyl-gamma-D-glutamyl-meso-diaminopimelate ligase	1,008	3	CAT→CAA
ch1	5B	211566	211566	35	52	96.2%	A→G	343	T→A	Substitution	SNP (transition)	ALV54923.1	UDP-N-acetylmuramate:L-alanyl-gamma-D-glutamyl-meso-diaminopimelate ligase	1,027	1	ACG→GCG
ch1	5C	211566	211566	36	78	100.0%	A→G	343	T→A	Substitution	SNP (transition)	ALV54923.1	UDP-N-acetylmuramate:L-alanyl-gamma-D-glutamyl-meso-diaminopimelate ligase	1,027	1	ACG→GCG
ch1	2D	211788	211789	18	48→50	86.0%→89.6%	(CG)5→(CG)4	417		Frame Shift	Deletion (tandem repeat)	ALV54923.1	UDP-N-acetylmuramate:L-alanyl-gamma-D-glutamyl-meso-diaminopimelate ligase	1,249	1
ch1	2A	212884	212884	37	96	100.0%	A→G	105	H→R	Substitution	SNP (transition)	ALV54925.1	ribonuclease II	314	2	CAC→CGC
ch1	2B	212884	212884	36	101	100.0%	A→G	105	H→R	Substitution	SNP (transition)	ALV54925.1	ribonuclease II	314	2	CAC→CGC
ch1	2D	216361	216361	37	84	97.6%	A→G				SNP (transition)
ch1	1D	216645	216645	15	65	80.0%	(G)7→(G)6				Deletion (tandem repeat)
ch1	2A	216645	216645	14	101	84.2%	(G)7→(G)6				Deletion (tandem repeat)
ch1	2C	216645	216645	14	74	81.1%	(G)7→(G)6				Deletion (tandem repeat)
ch1	4D	216645	216645	14	70	84.3%	(G)7→(G)6				Deletion (tandem repeat)
ch1	5A	216645	216645	14	89	83.1%	(G)7→(G)6				Deletion (tandem repeat)
ch1	5C	216645	216645	14	114	81.6%	(G)7→(G)6				Deletion (tandem repeat)
ch1	6A	216645	216645	13	98	81.6%	(G)7→(G)6				Deletion (tandem repeat)
ch1	6B	216645	216645	14	62	82.3%	(G)7→(G)6				Deletion (tandem repeat)
ch1	8B	216645	216645	13	88	81.8%	(G)7→(G)6				Deletion (tandem repeat)
ch1	8D	217767	217767	35	82	100.0%	A→C	357	Q→P	Substitution	SNP (transversion)	ALV54928.1	peptidase S10	1,070	2	CAG→CCG
ch1	2C	222019	222019	35	91	97.8%	C→T	85	P→L	Substitution	SNP (transition)	ALV54933.1	short-chain dehydrogenase	254	2	CCG→CTG
ch1	2C	222421	222421	35	77	98.7%	A→G	219	K→R	Substitution	SNP (transition)	ALV54933.1	short-chain dehydrogenase	656	2	AAG→AGG
ch1	2D	222421	222421	35	80	100.0%	A→G	219	K→R	Substitution	SNP (transition)	ALV54933.1	short-chain dehydrogenase	656	2	AAG→AGG
ch1	7C	222733	222733	36	163	100.0%	G→A	26	G→D	Substitution	SNP (transition)	ALV54934.1	sugar ABC transporter substrate-binding protein	77	2	GGC→GAC
ch1	3A	224378	224378	36	87	98.9%	C→T	28	R→H	Substitution	SNP (transition)	ALV54935.1	hypothetical protein	83	2	CGC→CAC
ch1	1A	225165	225164	36	108	91.7%	(CG)3→(CG)4				Insertion (tandem repeat)
ch1	1B	225165	225164	36	142	93.7%	(CG)3→(CG)4				Insertion (tandem repeat)
ch1	1C	225165	225164	36	122	91.8%	(CG)3→(CG)4				Insertion (tandem repeat)
ch1	1D	225165	225164	35	75	89.3%	(CG)3→(CG)4				Insertion (tandem repeat)
ch1	2A	225165	225164	35	105	91.4%	(CG)3→(CG)4				Insertion (tandem repeat)
ch1	2B	225165	225164	34	75	86.7%	(CG)3→(CG)4				Insertion (tandem repeat)
ch1	2C	225165	225164	35	107	90.7%	(CG)3→(CG)4				Insertion (tandem repeat)
ch1	2D	225165	225164	36	66	86.4%	(CG)3→(CG)4				Insertion (tandem repeat)
ch1	3A	225165	225164	37	83	90.4%	(CG)3→(CG)4				Insertion (tandem repeat)
ch1	3B	225165	225164	36	118	89.8%	(CG)3→(CG)4				Insertion (tandem repeat)
ch1	3C	225165	225164	37	79	94.9%	(CG)3→(CG)4				Insertion (tandem repeat)
ch1	3D	225165	225164	35	101	90.1%	(CG)3→(CG)4				Insertion (tandem repeat)
ch1	4A	225165	225164	36	110	91.8%	(CG)3→(CG)4				Insertion (tandem repeat)
ch1	4B	225165	225164	37	66	87.9%	(CG)3→(CG)4				Insertion (tandem repeat)
ch1	4C	225165	225164	35	94	95.7%	(CG)3→(CG)4				Insertion (tandem repeat)
ch1	4D	225165	225164	35	66	84.8%	(CG)3→(CG)4				Insertion (tandem repeat)
ch1	5A	225165	225164	35	115	86.1%	(CG)3→(CG)4				Insertion (tandem repeat)
ch1	5B	225165	225164	35	80	90.0%	(CG)3→(CG)4				Insertion (tandem repeat)
ch1	5C	225165	225164	35	126	91.3%	(CG)3→(CG)4				Insertion (tandem repeat)
ch1	5D	225165	225164	36	111	95.5%	(CG)3→(CG)4				Insertion (tandem repeat)
ch1	6A	225165	225164	35	111	91.0%	(CG)3→(CG)4				Insertion (tandem repeat)
ch1	6B	225165	225164	35	60	86.7%	(CG)3→(CG)4				Insertion (tandem repeat)
ch1	6C	225165	225164	35	100	92.0%	(CG)3→(CG)4				Insertion (tandem repeat)
ch1	6D	225165	225164	36	103	88.3%	(CG)3→(CG)4				Insertion (tandem repeat)
ch1	7A	225165	225164	35	92	87.0%	(CG)3→(CG)4				Insertion (tandem repeat)
ch1	7B	225165	225164	34	101	89.1%	(CG)3→(CG)4				Insertion (tandem repeat)
ch1	7C	225165	225164	35	114	89.5%	(CG)3→(CG)4				Insertion (tandem repeat)
ch1	7D	225165	225164	34	89	92.1%	(CG)3→(CG)4				Insertion (tandem repeat)
ch1	8A	225165	225164	35	106	87.7%	(CG)3→(CG)4				Insertion (tandem repeat)
ch1	8B	225165	225164	36	81	92.6%	(CG)3→(CG)4				Insertion (tandem repeat)
ch1	8C	225165	225164	36	121	90.1%	(CG)3→(CG)4				Insertion (tandem repeat)
ch1	8D	225165	225164	35	82	93.9%	(CG)3→(CG)4				Insertion (tandem repeat)
ch1	2D	225796	225796	31	45	100.0%	C→T	166		None	SNP (transition)	ALV54937.1	L-arabinose transporter permease	498	3	GTC→GTT
ch1	1A	226486	226486	35	91	98.9%	G→A	48	G→D	Substitution	SNP (transition)	ALV54938.1	3-oxoacyl-ACP reductase	143	2	GGC→GAC
ch1	1B	226486	226486	35	129	99.2%	G→A	48	G→D	Substitution	SNP (transition)	ALV54938.1	3-oxoacyl-ACP reductase	143	2	GGC→GAC
ch1	1C	226486	226486	34	99	99.0%	G→A	48	G→D	Substitution	SNP (transition)	ALV54938.1	3-oxoacyl-ACP reductase	143	2	GGC→GAC
ch1	1D	226486	226486	35	77	100.0%	G→A	48	G→D	Substitution	SNP (transition)	ALV54938.1	3-oxoacyl-ACP reductase	143	2	GGC→GAC
ch1	2A	226486	226486	35	96	100.0%	G→A	48	G→D	Substitution	SNP (transition)	ALV54938.1	3-oxoacyl-ACP reductase	143	2	GGC→GAC
ch1	2B	226486	226486	35	74	100.0%	G→A	48	G→D	Substitution	SNP (transition)	ALV54938.1	3-oxoacyl-ACP reductase	143	2	GGC→GAC
ch1	2C	226486	226486	35	76	100.0%	G→A	48	G→D	Substitution	SNP (transition)	ALV54938.1	3-oxoacyl-ACP reductase	143	2	GGC→GAC
ch1	2D	226486	226486	35	49	100.0%	G→A	48	G→D	Substitution	SNP (transition)	ALV54938.1	3-oxoacyl-ACP reductase	143	2	GGC→GAC
ch1	3A	226486	226486	35	95	98.9%	G→A	48	G→D	Substitution	SNP (transition)	ALV54938.1	3-oxoacyl-ACP reductase	143	2	GGC→GAC
ch1	3B	226486	226486	34	99	99.0%	G→A	48	G→D	Substitution	SNP (transition)	ALV54938.1	3-oxoacyl-ACP reductase	143	2	GGC→GAC
ch1	3C	226486	226486	34	69	100.0%	G→A	48	G→D	Substitution	SNP (transition)	ALV54938.1	3-oxoacyl-ACP reductase	143	2	GGC→GAC
ch1	3D	226486	226486	34	96	100.0%	G→A	48	G→D	Substitution	SNP (transition)	ALV54938.1	3-oxoacyl-ACP reductase	143	2	GGC→GAC
ch1	4A	226486	226486	35	117	100.0%	G→A	48	G→D	Substitution	SNP (transition)	ALV54938.1	3-oxoacyl-ACP reductase	143	2	GGC→GAC
ch1	4B	226486	226486	35	70	98.6%	G→A	48	G→D	Substitution	SNP (transition)	ALV54938.1	3-oxoacyl-ACP reductase	143	2	GGC→GAC
ch1	4C	226486	226486	34	83	100.0%	G→A	48	G→D	Substitution	SNP (transition)	ALV54938.1	3-oxoacyl-ACP reductase	143	2	GGC→GAC
ch1	4D	226486	226486	34	66	98.5%	G→A	48	G→D	Substitution	SNP (transition)	ALV54938.1	3-oxoacyl-ACP reductase	143	2	GGC→GAC
ch1	5A	226486	226486	34	93	98.9%	G→A	48	G→D	Substitution	SNP (transition)	ALV54938.1	3-oxoacyl-ACP reductase	143	2	GGC→GAC
ch1	5B	226486	226486	33	52	100.0%	G→A	48	G→D	Substitution	SNP (transition)	ALV54938.1	3-oxoacyl-ACP reductase	143	2	GGC→GAC
ch1	5C	226486	226486	35	90	100.0%	G→A	48	G→D	Substitution	SNP (transition)	ALV54938.1	3-oxoacyl-ACP reductase	143	2	GGC→GAC
ch1	5D	226486	226486	34	91	100.0%	G→A	48	G→D	Substitution	SNP (transition)	ALV54938.1	3-oxoacyl-ACP reductase	143	2	GGC→GAC
ch1	6A	226486	226486	33	75	100.0%	G→A	48	G→D	Substitution	SNP (transition)	ALV54938.1	3-oxoacyl-ACP reductase	143	2	GGC→GAC
ch1	6B	226486	226486	34	60	98.3%	G→A	48	G→D	Substitution	SNP (transition)	ALV54938.1	3-oxoacyl-ACP reductase	143	2	GGC→GAC
ch1	6C	226486	226486	35	84	100.0%	G→A	48	G→D	Substitution	SNP (transition)	ALV54938.1	3-oxoacyl-ACP reductase	143	2	GGC→GAC
ch1	6D	226486	226486	34	94	100.0%	G→A	48	G→D	Substitution	SNP (transition)	ALV54938.1	3-oxoacyl-ACP reductase	143	2	GGC→GAC
ch1	7A	226486	226486	34	89	100.0%	G→A	48	G→D	Substitution	SNP (transition)	ALV54938.1	3-oxoacyl-ACP reductase	143	2	GGC→GAC
ch1	7B	226486	226486	34	103	98.1%	G→A	48	G→D	Substitution	SNP (transition)	ALV54938.1	3-oxoacyl-ACP reductase	143	2	GGC→GAC
ch1	7C	226486	226486	33	109	100.0%	G→A	48	G→D	Substitution	SNP (transition)	ALV54938.1	3-oxoacyl-ACP reductase	143	2	GGC→GAC
ch1	7D	226486	226486	33	84	100.0%	G→A	48	G→D	Substitution	SNP (transition)	ALV54938.1	3-oxoacyl-ACP reductase	143	2	GGC→GAC
ch1	8A	226486	226486	34	94	100.0%	G→A	48	G→D	Substitution	SNP (transition)	ALV54938.1	3-oxoacyl-ACP reductase	143	2	GGC→GAC
ch1	8B	226486	226486	34	89	98.9%	G→A	48	G→D	Substitution	SNP (transition)	ALV54938.1	3-oxoacyl-ACP reductase	143	2	GGC→GAC
ch1	8C	226486	226486	33	90	98.9%	G→A	48	G→D	Substitution	SNP (transition)	ALV54938.1	3-oxoacyl-ACP reductase	143	2	GGC→GAC
ch1	8D	226486	226486	33	77	100.0%	G→A	48	G→D	Substitution	SNP (transition)	ALV54938.1	3-oxoacyl-ACP reductase	143	2	GGC→GAC
ch1	2C	228584	228584	35	97	95.9%	A→G	95	I→V	Substitution	SNP (transition)	ALV54940.1	orotidine 5'-phosphate decarboxylase	283	1	ATC→GTC
ch1	2D	228584	228584	33	69	100.0%	A→G	95	I→V	Substitution	SNP (transition)	ALV54940.1	orotidine 5'-phosphate decarboxylase	283	1	ATC→GTC
ch1	1A	229293	229293	35	80	100.0%	A→G				SNP (transition)
ch1	7A	231795	231795	36	58	100.0%	C→T	244		None	SNP (transition)	ALV54943.1	thiamine monophosphate kinase	732	3	TCG→TCA
ch1	7B	231795	231795	36	38	100.0%	C→T	244		None	SNP (transition)	ALV54943.1	thiamine monophosphate kinase	732	3	TCG→TCA
ch1	2D	234206	234206	36	92	98.9%	A→G	502	T→A	Substitution	SNP (transition)	ALV54944.1	malate dehydrogenase	1,504	1	ACC→GCC
ch1	2C	236051	236051	36	80	100.0%	T→C	75	V→A	Substitution	SNP (transition)	ALV54946.1	barnase inhibitor	224	2	GTG→GCG
ch1	2C	236551	236551	34	50	100.0%	A→G	255	W→R	Substitution	SNP (transition)	ALV54947.1	16S rRNA methyltransferase	763	1	TGG→CGG
ch1	2D	236551	236551	35	49	100.0%	A→G	255	W→R	Substitution	SNP (transition)	ALV54947.1	16S rRNA methyltransferase	763	1	TGG→CGG
ch1	2A	236772	236772	36	77	100.0%	A→G	181	L→P	Substitution	SNP (transition)	ALV54947.1	16S rRNA methyltransferase	542	2	CTG→CCG
ch1	2B	236772	236772	34	51	100.0%	A→G	181	L→P	Substitution	SNP (transition)	ALV54947.1	16S rRNA methyltransferase	542	2	CTG→CCG
ch1	4C	237044	237044	32	16	87.5%	C→G	90	Q→H	Substitution	SNP (transversion)	ALV54947.1	16S rRNA methyltransferase	270	3	CAG→CAC
ch1	1A	242431	242431	35	82	100.0%	A→T				SNP (transversion)
ch1	1A	242822	242821	35	77	92.2%	(CG)4→(CG)5				Insertion (tandem repeat)
ch1	1B	242822	242821	35	98	82.7%	(CG)4→(CG)5				Insertion (tandem repeat)
ch1	1C	242822	242821	35	88	80.7%	(CG)4→(CG)5				Insertion (tandem repeat)
ch1	1D	242822	242821	35	70	94.3%	(CG)4→(CG)5				Insertion (tandem repeat)
ch1	2A	242822	242821	35	74	91.9%	(CG)4→(CG)5				Insertion (tandem repeat)
ch1	2B	242822	242821	34	72	93.1%	(CG)4→(CG)5				Insertion (tandem repeat)
ch1	2C	242822	242821	33	86	89.5%	(CG)4→(CG)5				Insertion (tandem repeat)
ch1	2D	242822	242821	34	59	86.4%	(CG)4→(CG)5				Insertion (tandem repeat)
ch1	3A	242822	242821	35	80	88.8%	(CG)4→(CG)5				Insertion (tandem repeat)
ch1	3B	242822	242821	35	96	86.5%	(CG)4→(CG)5				Insertion (tandem repeat)
ch1	3C	242822	242821	34	70	87.1%	(CG)4→(CG)5				Insertion (tandem repeat)
ch1	3D	242822	242821	34	77	85.7%	(CG)4→(CG)5				Insertion (tandem repeat)
ch1	4A	242822	242821	34	73	89.0%	(CG)4→(CG)5				Insertion (tandem repeat)
ch1	4B	242822	242821	34	51	90.2%	(CG)4→(CG)5				Insertion (tandem repeat)
ch1	4C	242822	242821	34	94	86.2%	(CG)4→(CG)5				Insertion (tandem repeat)
ch1	4D	242822	242821	34	53	92.5%	(CG)4→(CG)5				Insertion (tandem repeat)
ch1	5A	242822	242821	35	75	90.7%	(CG)4→(CG)5				Insertion (tandem repeat)
ch1	5B	242822	242821	34	65	84.6%	(CG)4→(CG)5				Insertion (tandem repeat)
ch1	5C	242822	242821	34	93	90.3%	(CG)4→(CG)5				Insertion (tandem repeat)
ch1	5D	242822	242821	35	100	89.0%	(CG)4→(CG)5				Insertion (tandem repeat)
ch1	6A	242822	242821	33	81	90.1%	(CG)4→(CG)5				Insertion (tandem repeat)
ch1	6B	242822	242821	35	52	88.5%	(CG)4→(CG)5				Insertion (tandem repeat)
ch1	6C	242822	242821	35	69	85.5%	(CG)4→(CG)5				Insertion (tandem repeat)
ch1	6D	242822	242821	35	89	86.5%	(CG)4→(CG)5				Insertion (tandem repeat)
ch1	7A	242822	242821	34	79	91.1%	(CG)4→(CG)5				Insertion (tandem repeat)
ch1	7B	242822	242821	34	83	80.7%	(CG)4→(CG)5				Insertion (tandem repeat)
ch1	7C	242822	242821	35	88	88.6%	(CG)4→(CG)5				Insertion (tandem repeat)
ch1	7D	242822	242821	34	88	94.3%	(CG)4→(CG)5				Insertion (tandem repeat)
ch1	8A	242822	242821	34	65	86.2%	(CG)4→(CG)5				Insertion (tandem repeat)
ch1	8B	242822	242821	36	58	93.1%	(CG)4→(CG)5				Insertion (tandem repeat)
ch1	8C	242822	242821	34	101	91.1%	(CG)4→(CG)5				Insertion (tandem repeat)
ch1	8D	242822	242821	35	80	90.0%	(CG)4→(CG)5				Insertion (tandem repeat)
ch1	2B	244486	244486	33	56	100.0%	A→G	168		None	SNP (transition)	ALV54952.1	phosphoesterase	504	3	GCA→GCG
ch1	1A	248174	248174	34	107	99.1%	C→T	39	G→E	Substitution	SNP (transition)	ALV54954.1	GntR family transcriptional regulator	116	2	GGG→GAG
ch1	1B	248174	248174	35	127	96.9%	C→T	39	G→E	Substitution	SNP (transition)	ALV54954.1	GntR family transcriptional regulator	116	2	GGG→GAG
ch1	1C	248174	248174	33	92	98.9%	C→T	39	G→E	Substitution	SNP (transition)	ALV54954.1	GntR family transcriptional regulator	116	2	GGG→GAG
ch1	1D	248174	248174	37	74	100.0%	C→T	39	G→E	Substitution	SNP (transition)	ALV54954.1	GntR family transcriptional regulator	116	2	GGG→GAG
ch1	2A	248174	248174	35	91	96.7%	C→T	39	G→E	Substitution	SNP (transition)	ALV54954.1	GntR family transcriptional regulator	116	2	GGG→GAG
ch1	2B	248174	248174	36	76	100.0%	C→T	39	G→E	Substitution	SNP (transition)	ALV54954.1	GntR family transcriptional regulator	116	2	GGG→GAG
ch1	2C	248174	248174	35	62	100.0%	C→T	39	G→E	Substitution	SNP (transition)	ALV54954.1	GntR family transcriptional regulator	116	2	GGG→GAG
ch1	2D	248174	248174	36	45	100.0%	C→T	39	G→E	Substitution	SNP (transition)	ALV54954.1	GntR family transcriptional regulator	116	2	GGG→GAG
ch1	3A	248174	248174	34	109	99.1%	C→T	39	G→E	Substitution	SNP (transition)	ALV54954.1	GntR family transcriptional regulator	116	2	GGG→GAG
ch1	3B	248174	248174	36	93	98.9%	C→T	39	G→E	Substitution	SNP (transition)	ALV54954.1	GntR family transcriptional regulator	116	2	GGG→GAG
ch1	3C	248174	248174	34	71	100.0%	C→T	39	G→E	Substitution	SNP (transition)	ALV54954.1	GntR family transcriptional regulator	116	2	GGG→GAG
ch1	3D	248174	248174	36	93	100.0%	C→T	39	G→E	Substitution	SNP (transition)	ALV54954.1	GntR family transcriptional regulator	116	2	GGG→GAG
ch1	4A	248174	248174	36	103	100.0%	C→T	39	G→E	Substitution	SNP (transition)	ALV54954.1	GntR family transcriptional regulator	116	2	GGG→GAG
ch1	4B	248174	248174	36	60	100.0%	C→T	39	G→E	Substitution	SNP (transition)	ALV54954.1	GntR family transcriptional regulator	116	2	GGG→GAG
ch1	4C	248174	248174	33	109	98.2%	C→T	39	G→E	Substitution	SNP (transition)	ALV54954.1	GntR family transcriptional regulator	116	2	GGG→GAG
ch1	4D	248174	248174	35	76	98.7%	C→T	39	G→E	Substitution	SNP (transition)	ALV54954.1	GntR family transcriptional regulator	116	2	GGG→GAG
ch1	5A	248174	248174	36	101	100.0%	C→T	39	G→E	Substitution	SNP (transition)	ALV54954.1	GntR family transcriptional regulator	116	2	GGG→GAG
ch1	5B	248174	248174	35	56	100.0%	C→T	39	G→E	Substitution	SNP (transition)	ALV54954.1	GntR family transcriptional regulator	116	2	GGG→GAG
ch1	5C	248174	248174	33	121	98.3%	C→T	39	G→E	Substitution	SNP (transition)	ALV54954.1	GntR family transcriptional regulator	116	2	GGG→GAG
ch1	5D	248174	248174	36	103	100.0%	C→T	39	G→E	Substitution	SNP (transition)	ALV54954.1	GntR family transcriptional regulator	116	2	GGG→GAG
ch1	6A	248174	248174	34	126	100.0%	C→T	39	G→E	Substitution	SNP (transition)	ALV54954.1	GntR family transcriptional regulator	116	2	GGG→GAG
ch1	6B	248174	248174	36	74	100.0%	C→T	39	G→E	Substitution	SNP (transition)	ALV54954.1	GntR family transcriptional regulator	116	2	GGG→GAG
ch1	6C	248174	248174	34	109	100.0%	C→T	39	G→E	Substitution	SNP (transition)	ALV54954.1	GntR family transcriptional regulator	116	2	GGG→GAG
ch1	6D	248174	248174	35	128	100.0%	C→T	39	G→E	Substitution	SNP (transition)	ALV54954.1	GntR family transcriptional regulator	116	2	GGG→GAG
ch1	7A	248174	248174	35	95	97.9%	C→T	39	G→E	Substitution	SNP (transition)	ALV54954.1	GntR family transcriptional regulator	116	2	GGG→GAG
ch1	7B	248174	248174	35	75	100.0%	C→T	39	G→E	Substitution	SNP (transition)	ALV54954.1	GntR family transcriptional regulator	116	2	GGG→GAG
ch1	7C	248174	248174	34	123	97.6%	C→T	39	G→E	Substitution	SNP (transition)	ALV54954.1	GntR family transcriptional regulator	116	2	GGG→GAG
ch1	7D	248174	248174	36	100	99.0%	C→T	39	G→E	Substitution	SNP (transition)	ALV54954.1	GntR family transcriptional regulator	116	2	GGG→GAG
ch1	8A	248174	248174	36	106	100.0%	C→T	39	G→E	Substitution	SNP (transition)	ALV54954.1	GntR family transcriptional regulator	116	2	GGG→GAG
ch1	8B	248174	248174	34	80	100.0%	C→T	39	G→E	Substitution	SNP (transition)	ALV54954.1	GntR family transcriptional regulator	116	2	GGG→GAG
ch1	8C	248174	248174	33	118	98.3%	C→T	39	G→E	Substitution	SNP (transition)	ALV54954.1	GntR family transcriptional regulator	116	2	GGG→GAG
ch1	8D	248174	248174	34	103	100.0%	C→T	39	G→E	Substitution	SNP (transition)	ALV54954.1	GntR family transcriptional regulator	116	2	GGG→GAG
ch1	2D	250734	250734	17	51	94.1%	(T)3→(T)2	260		Frame Shift	Deletion (tandem repeat)	ALV54955.1	allantoicase	779	2
ch1	2A	250972	250972	36	80	100.0%	A→G				SNP (transition)
ch1	2B	250972	250972	35	71	100.0%	A→G				SNP (transition)
ch1	2C	250972	250972	34	79	100.0%	A→G				SNP (transition)
ch1	2D	250972	250972	34	77	100.0%	A→G				SNP (transition)
ch1	2C	251811	251811	35	86	100.0%	C→T	75	G→D	Substitution	SNP (transition)	ALV54957.1	Fur family transcriptional regulator	224	2	GGC→GAC
ch1	2D	251811	251811	36	84	100.0%	C→T	75	G→D	Substitution	SNP (transition)	ALV54957.1	Fur family transcriptional regulator	224	2	GGC→GAC
ch1	2A	251952	251952	36	150	99.3%	C→T	28	S→N	Substitution	SNP (transition)	ALV54957.1	Fur family transcriptional regulator	83	2	AGC→AAC
ch1	2B	251952	251952	36	100	99.0%	C→T	28	S→N	Substitution	SNP (transition)	ALV54957.1	Fur family transcriptional regulator	83	2	AGC→AAC
ch1	2D	253681	253681	36	126	100.0%	A→G	215	T→A	Substitution	SNP (transition)	ALV54959.1	4-hydroxy-tetrahydrodipicolinate reductase	643	1	ACC→GCC
ch1	7C	256384	256384	36	151	100.0%	A→G	372	T→A	Substitution	SNP (transition)	ALV54962.1	leucine--tRNA ligase	1,114	1	ACA→GCA
ch1	4D	259725	259738	16	56→59	81.4%→85.7%	(CCCGGGTGGCCGTC)3→(CCCGGGTGGCCGTC)2				Deletion (tandem repeat)
ch1	6D	259725	259738	17	117→122	81.1%→84.6%	(CCCGGGTGGCCGTC)3→(CCCGGGTGGCCGTC)2				Deletion (tandem repeat)
ch1	2A	260483	260483	36	73	100.0%	A→G	231	H→R	Substitution	SNP (transition)	ALV54965.1	gamma-glutamyl phosphate reductase	692	2	CAC→CGC
ch1	2B	260483	260483	36	71	100.0%	A→G	231	H→R	Substitution	SNP (transition)	ALV54965.1	gamma-glutamyl phosphate reductase	692	2	CAC→CGC
ch1	1A	260630	260630	34	80	100.0%	G→A	280	R→K	Substitution	SNP (transition)	ALV54965.1	gamma-glutamyl phosphate reductase	839	2	AGG→AAG
ch1	1B	260630	260630	33	80	100.0%	G→A	280	R→K	Substitution	SNP (transition)	ALV54965.1	gamma-glutamyl phosphate reductase	839	2	AGG→AAG
ch1	1C	260630	260630	34	92	100.0%	G→A	280	R→K	Substitution	SNP (transition)	ALV54965.1	gamma-glutamyl phosphate reductase	839	2	AGG→AAG
ch1	1D	260630	260630	35	62	98.4%	G→A	280	R→K	Substitution	SNP (transition)	ALV54965.1	gamma-glutamyl phosphate reductase	839	2	AGG→AAG
ch1	2A	260630	260630	35	81	100.0%	G→A	280	R→K	Substitution	SNP (transition)	ALV54965.1	gamma-glutamyl phosphate reductase	839	2	AGG→AAG
ch1	2B	260630	260630	36	69	100.0%	G→A	280	R→K	Substitution	SNP (transition)	ALV54965.1	gamma-glutamyl phosphate reductase	839	2	AGG→AAG
ch1	2C	260630	260630	34	86	100.0%	G→A	280	R→K	Substitution	SNP (transition)	ALV54965.1	gamma-glutamyl phosphate reductase	839	2	AGG→AAG
ch1	2D	260630	260630	34	65	100.0%	G→A	280	R→K	Substitution	SNP (transition)	ALV54965.1	gamma-glutamyl phosphate reductase	839	2	AGG→AAG
ch1	3A	260630	260630	34	85	100.0%	G→A	280	R→K	Substitution	SNP (transition)	ALV54965.1	gamma-glutamyl phosphate reductase	839	2	AGG→AAG
ch1	3B	260630	260630	35	94	100.0%	G→A	280	R→K	Substitution	SNP (transition)	ALV54965.1	gamma-glutamyl phosphate reductase	839	2	AGG→AAG
ch1	3C	260630	260630	34	66	98.5%	G→A	280	R→K	Substitution	SNP (transition)	ALV54965.1	gamma-glutamyl phosphate reductase	839	2	AGG→AAG
ch1	3D	260630	260630	35	92	97.8%	G→A	280	R→K	Substitution	SNP (transition)	ALV54965.1	gamma-glutamyl phosphate reductase	839	2	AGG→AAG
ch1	4A	260630	260630	35	100	100.0%	G→A	280	R→K	Substitution	SNP (transition)	ALV54965.1	gamma-glutamyl phosphate reductase	839	2	AGG→AAG
ch1	4B	260630	260630	35	75	100.0%	G→A	280	R→K	Substitution	SNP (transition)	ALV54965.1	gamma-glutamyl phosphate reductase	839	2	AGG→AAG
ch1	4C	260630	260630	34	72	100.0%	G→A	280	R→K	Substitution	SNP (transition)	ALV54965.1	gamma-glutamyl phosphate reductase	839	2	AGG→AAG
ch1	4D	260630	260630	35	70	100.0%	G→A	280	R→K	Substitution	SNP (transition)	ALV54965.1	gamma-glutamyl phosphate reductase	839	2	AGG→AAG
ch1	5A	260630	260630	34	93	98.9%	G→A	280	R→K	Substitution	SNP (transition)	ALV54965.1	gamma-glutamyl phosphate reductase	839	2	AGG→AAG
ch1	5B	260630	260630	34	63	100.0%	G→A	280	R→K	Substitution	SNP (transition)	ALV54965.1	gamma-glutamyl phosphate reductase	839	2	AGG→AAG
ch1	5C	260630	260630	32	82	100.0%	G→A	280	R→K	Substitution	SNP (transition)	ALV54965.1	gamma-glutamyl phosphate reductase	839	2	AGG→AAG
ch1	5D	260630	260630	34	79	100.0%	G→A	280	R→K	Substitution	SNP (transition)	ALV54965.1	gamma-glutamyl phosphate reductase	839	2	AGG→AAG
ch1	6A	260630	260630	36	93	98.9%	G→A	280	R→K	Substitution	SNP (transition)	ALV54965.1	gamma-glutamyl phosphate reductase	839	2	AGG→AAG
ch1	6B	260630	260630	36	54	100.0%	G→A	280	R→K	Substitution	SNP (transition)	ALV54965.1	gamma-glutamyl phosphate reductase	839	2	AGG→AAG
ch1	6C	260630	260630	35	100	100.0%	G→A	280	R→K	Substitution	SNP (transition)	ALV54965.1	gamma-glutamyl phosphate reductase	839	2	AGG→AAG
ch1	6D	260630	260630	36	121	100.0%	G→A	280	R→K	Substitution	SNP (transition)	ALV54965.1	gamma-glutamyl phosphate reductase	839	2	AGG→AAG
ch1	7A	260630	260630	35	87	100.0%	G→A	280	R→K	Substitution	SNP (transition)	ALV54965.1	gamma-glutamyl phosphate reductase	839	2	AGG→AAG
ch1	7B	260630	260630	34	70	100.0%	G→A	280	R→K	Substitution	SNP (transition)	ALV54965.1	gamma-glutamyl phosphate reductase	839	2	AGG→AAG
ch1	7C	260630	260630	35	81	98.8%	G→A	280	R→K	Substitution	SNP (transition)	ALV54965.1	gamma-glutamyl phosphate reductase	839	2	AGG→AAG
ch1	7D	260630	260630	34	79	100.0%	G→A	280	R→K	Substitution	SNP (transition)	ALV54965.1	gamma-glutamyl phosphate reductase	839	2	AGG→AAG
ch1	8A	260630	260630	34	83	100.0%	G→A	280	R→K	Substitution	SNP (transition)	ALV54965.1	gamma-glutamyl phosphate reductase	839	2	AGG→AAG
ch1	8B	260630	260630	34	85	100.0%	G→A	280	R→K	Substitution	SNP (transition)	ALV54965.1	gamma-glutamyl phosphate reductase	839	2	AGG→AAG
ch1	8C	260630	260630	34	93	100.0%	G→A	280	R→K	Substitution	SNP (transition)	ALV54965.1	gamma-glutamyl phosphate reductase	839	2	AGG→AAG
ch1	8D	260630	260630	33	75	98.7%	G→A	280	R→K	Substitution	SNP (transition)	ALV54965.1	gamma-glutamyl phosphate reductase	839	2	AGG→AAG
ch1	1A	261262	261262	36	118	100.0%	C→T	57	A→V	Substitution	SNP (transition)	ALV54966.1	membrane protein	170	2	GCG→GTG
ch1	1B	261262	261262	36	163	99.4%	C→T	57	A→V	Substitution	SNP (transition)	ALV54966.1	membrane protein	170	2	GCG→GTG
ch1	1C	261262	261262	36	119	100.0%	C→T	57	A→V	Substitution	SNP (transition)	ALV54966.1	membrane protein	170	2	GCG→GTG
ch1	1D	261262	261262	35	103	99.0%	C→T	57	A→V	Substitution	SNP (transition)	ALV54966.1	membrane protein	170	2	GCG→GTG
ch1	3A	261262	261262	36	140	99.3%	C→T	57	A→V	Substitution	SNP (transition)	ALV54966.1	membrane protein	170	2	GCG→GTG
ch1	3B	261262	261262	35	141	99.3%	C→T	57	A→V	Substitution	SNP (transition)	ALV54966.1	membrane protein	170	2	GCG→GTG
ch1	3C	261262	261262	35	102	99.0%	C→T	57	A→V	Substitution	SNP (transition)	ALV54966.1	membrane protein	170	2	GCG→GTG
ch1	3D	261262	261262	36	121	100.0%	C→T	57	A→V	Substitution	SNP (transition)	ALV54966.1	membrane protein	170	2	GCG→GTG
ch1	4A	261262	261262	36	182	100.0%	C→T	57	A→V	Substitution	SNP (transition)	ALV54966.1	membrane protein	170	2	GCG→GTG
ch1	4B	261262	261262	36	121	100.0%	C→T	57	A→V	Substitution	SNP (transition)	ALV54966.1	membrane protein	170	2	GCG→GTG
ch1	4C	261262	261262	35	152	100.0%	C→T	57	A→V	Substitution	SNP (transition)	ALV54966.1	membrane protein	170	2	GCG→GTG
ch1	4D	261262	261262	35	87	98.9%	C→T	57	A→V	Substitution	SNP (transition)	ALV54966.1	membrane protein	170	2	GCG→GTG
ch1	5A	261262	261262	36	166	99.4%	C→T	57	A→V	Substitution	SNP (transition)	ALV54966.1	membrane protein	170	2	GCG→GTG
ch1	5B	261262	261262	36	74	100.0%	C→T	57	A→V	Substitution	SNP (transition)	ALV54966.1	membrane protein	170	2	GCG→GTG
ch1	5C	261262	261262	35	147	100.0%	C→T	57	A→V	Substitution	SNP (transition)	ALV54966.1	membrane protein	170	2	GCG→GTG
ch1	5D	261262	261262	35	150	100.0%	C→T	57	A→V	Substitution	SNP (transition)	ALV54966.1	membrane protein	170	2	GCG→GTG
ch1	6A	261262	261262	35	134	98.5%	C→T	57	A→V	Substitution	SNP (transition)	ALV54966.1	membrane protein	170	2	GCG→GTG
ch1	6B	261262	261262	36	83	100.0%	C→T	57	A→V	Substitution	SNP (transition)	ALV54966.1	membrane protein	170	2	GCG→GTG
ch1	6C	261262	261262	36	143	100.0%	C→T	57	A→V	Substitution	SNP (transition)	ALV54966.1	membrane protein	170	2	GCG→GTG
ch1	6D	261262	261262	36	181	100.0%	C→T	57	A→V	Substitution	SNP (transition)	ALV54966.1	membrane protein	170	2	GCG→GTG
ch1	7A	261262	261262	35	194	99.5%	C→T	57	A→V	Substitution	SNP (transition)	ALV54966.1	membrane protein	170	2	GCG→GTG
ch1	7B	261262	261262	35	185	100.0%	C→T	57	A→V	Substitution	SNP (transition)	ALV54966.1	membrane protein	170	2	GCG→GTG
ch1	7C	261262	261262	35	174	100.0%	C→T	57	A→V	Substitution	SNP (transition)	ALV54966.1	membrane protein	170	2	GCG→GTG
ch1	7D	261262	261262	36	164	100.0%	C→T	57	A→V	Substitution	SNP (transition)	ALV54966.1	membrane protein	170	2	GCG→GTG
ch1	8A	261262	261262	36	137	99.3%	C→T	57	A→V	Substitution	SNP (transition)	ALV54966.1	membrane protein	170	2	GCG→GTG
ch1	8B	261262	261262	35	94	100.0%	C→T	57	A→V	Substitution	SNP (transition)	ALV54966.1	membrane protein	170	2	GCG→GTG
ch1	8C	261262	261262	36	144	100.0%	C→T	57	A→V	Substitution	SNP (transition)	ALV54966.1	membrane protein	170	2	GCG→GTG
ch1	8D	261262	261262	35	138	100.0%	C→T	57	A→V	Substitution	SNP (transition)	ALV54966.1	membrane protein	170	2	GCG→GTG
ch1	2A	261349	261349	34	101	99.0%	T→C	86	V→A	Substitution	SNP (transition)	ALV54966.1	membrane protein	257	2	GTG→GCG
ch1	2B	261349	261349	34	57	98.2%	T→C	86	V→A	Substitution	SNP (transition)	ALV54966.1	membrane protein	257	2	GTG→GCG
ch1	8D	264620	264623	36	10→18	100.0%	TCAT→CTCC				Substitution
ch1	1A	266031	266031	36	152	100.0%	G→A				SNP (transition)
ch1	1B	266031	266031	37	196	100.0%	G→A				SNP (transition)
ch1	1C	266031	266031	37	142	100.0%	G→A				SNP (transition)
ch1	1D	266031	266031	37	115	100.0%	G→A				SNP (transition)
ch1	2A	266031	266031	37	121	99.2%	G→A				SNP (transition)
ch1	2B	266031	266031	35	65	100.0%	G→A				SNP (transition)
ch1	2C	266031	266031	37	69	100.0%	G→A				SNP (transition)
ch1	2D	266031	266031	37	57	98.2%	G→A				SNP (transition)
ch1	3A	266031	266031	37	193	100.0%	G→A				SNP (transition)
ch1	3B	266031	266031	37	187	100.0%	G→A				SNP (transition)
ch1	3C	266031	266031	36	114	100.0%	G→A				SNP (transition)
ch1	3D	266031	266031	38	144	100.0%	G→A				SNP (transition)
ch1	4A	266031	266031	37	201	100.0%	G→A				SNP (transition)
ch1	4B	266031	266031	37	133	100.0%	G→A				SNP (transition)
ch1	4C	266031	266031	36	123	100.0%	G→A				SNP (transition)
ch1	4D	266031	266031	36	111	100.0%	G→A				SNP (transition)
ch1	5A	266031	266031	37	177	99.4%	G→A				SNP (transition)
ch1	5B	266031	266031	37	121	100.0%	G→A				SNP (transition)
ch1	5C	266031	266031	37	175	100.0%	G→A				SNP (transition)
ch1	5D	266031	266031	37	123	100.0%	G→A				SNP (transition)
ch1	6A	266031	266031	37	133	100.0%	G→A				SNP (transition)
ch1	6B	266031	266031	36	114	100.0%	G→A				SNP (transition)
ch1	6C	266031	266031	37	187	100.0%	G→A				SNP (transition)
ch1	6D	266031	266031	37	202	100.0%	G→A				SNP (transition)
ch1	7A	266031	266031	37	145	99.3%	G→A				SNP (transition)
ch1	7B	266031	266031	37	122	100.0%	G→A				SNP (transition)
ch1	7C	266031	266031	36	241	100.0%	G→A				SNP (transition)
ch1	8A	266031	266031	37	154	100.0%	G→A				SNP (transition)
ch1	8B	266031	266031	37	121	100.0%	G→A				SNP (transition)
ch1	8C	266031	266031	36	181	100.0%	G→A				SNP (transition)
ch1	8D	266031	266031	37	156	100.0%	G→A				SNP (transition)
ch1	2C	266712	266711	34	68	88.2%	(C)6→(C)7				Insertion (tandem repeat)
ch1	1A	266973	266973	16	199	80.4%	(C)7→(C)6				Deletion (tandem repeat)
ch1	1C	266973	266973	16	180	87.8%	(C)7→(C)6				Deletion (tandem repeat)
ch1	1D	266973	266973	17	145	82.8%	(C)7→(C)6				Deletion (tandem repeat)
ch1	2A	266973	266973	17	181	85.1%	(C)7→(C)6				Deletion (tandem repeat)
ch1	2B	266973	266973	17	110	84.5%	(C)7→(C)6				Deletion (tandem repeat)
ch1	3A	266973	266973	17	246	80.5%	(C)7→(C)6				Deletion (tandem repeat)
ch1	3C	266973	266973	16	157	85.4%	(C)7→(C)6				Deletion (tandem repeat)
ch1	3D	266973	266973	17	192	88.5%	(C)7→(C)6				Deletion (tandem repeat)
ch1	4A	266973	266973	17	206	80.6%	(C)7→(C)6				Deletion (tandem repeat)
ch1	4C	266973	266973	16	192	83.3%	(C)7→(C)6				Deletion (tandem repeat)
ch1	5B	266973	266973	16	141	83.7%	(C)7→(C)6				Deletion (tandem repeat)
ch1	6B	266973	266973	17	160	86.3%	(C)7→(C)6				Deletion (tandem repeat)
ch1	6C	266973	266973	17	196	84.7%	(C)7→(C)6				Deletion (tandem repeat)
ch1	6D	266973	266973	17	255	80.0%	(C)7→(C)6				Deletion (tandem repeat)
ch1	7C	266973	266973	17	329	82.7%	(C)7→(C)6				Deletion (tandem repeat)
ch1	8B	266973	266973	17	177	81.4%	(C)7→(C)6				Deletion (tandem repeat)
ch1	8D	266973	266973	16	216	85.6%	(C)7→(C)6				Deletion (tandem repeat)
ch1	2A	272442	272442	16	148	89.2%	(C)7→(C)6	134		Frame Shift	Deletion (tandem repeat)	ALV54971.1	aldehyde dismutase	402	3
ch1	2B	272442	272442	16	89	91.0%	(C)7→(C)6	134		Frame Shift	Deletion (tandem repeat)	ALV54971.1	aldehyde dismutase	402	3
ch1	2C	272442	272442	16	99	86.9%	(C)7→(C)6	134		Frame Shift	Deletion (tandem repeat)	ALV54971.1	aldehyde dismutase	402	3
ch1	2C	273197	273197	34	126	100.0%	G→A				SNP (transition)
ch1	3A	273937	273937	31	16	93.8%	C→G				SNP (transversion)
ch1	6D	280154	280154	36	25	84.0%	A→G				SNP (transition)
ch1	6D	280156	280156	35	25	84.0%	G→C				SNP (transversion)
ch1	1A	282914	282914	37	185	100.0%	G→A	7	P→L	Substitution	SNP (transition)	ALV54974.1	LysR family transcriptional regulator	20	2	CCA→CTA
ch1	1B	282914	282914	37	234	100.0%	G→A	7	P→L	Substitution	SNP (transition)	ALV54974.1	LysR family transcriptional regulator	20	2	CCA→CTA
ch1	1C	282914	282914	37	138	100.0%	G→A	7	P→L	Substitution	SNP (transition)	ALV54974.1	LysR family transcriptional regulator	20	2	CCA→CTA
ch1	1D	282914	282914	37	122	100.0%	G→A	7	P→L	Substitution	SNP (transition)	ALV54974.1	LysR family transcriptional regulator	20	2	CCA→CTA
ch1	2A	282914	282914	37	136	100.0%	G→A	7	P→L	Substitution	SNP (transition)	ALV54974.1	LysR family transcriptional regulator	20	2	CCA→CTA
ch1	2B	282914	282914	37	109	100.0%	G→A	7	P→L	Substitution	SNP (transition)	ALV54974.1	LysR family transcriptional regulator	20	2	CCA→CTA
ch1	2C	282914	282914	37	151	100.0%	G→A	7	P→L	Substitution	SNP (transition)	ALV54974.1	LysR family transcriptional regulator	20	2	CCA→CTA
ch1	3A	282914	282914	37	209	100.0%	G→A	7	P→L	Substitution	SNP (transition)	ALV54974.1	LysR family transcriptional regulator	20	2	CCA→CTA
ch1	3B	282914	282914	37	79	100.0%	G→A	7	P→L	Substitution	SNP (transition)	ALV54974.1	LysR family transcriptional regulator	20	2	CCA→CTA
ch1	3C	282914	282914	38	25	100.0%	G→A	7	P→L	Substitution	SNP (transition)	ALV54974.1	LysR family transcriptional regulator	20	2	CCA→CTA
ch1	3D	282914	282914	36	53	100.0%	G→A	7	P→L	Substitution	SNP (transition)	ALV54974.1	LysR family transcriptional regulator	20	2	CCA→CTA
ch1	4A	282914	282914	37	181	100.0%	G→A	7	P→L	Substitution	SNP (transition)	ALV54974.1	LysR family transcriptional regulator	20	2	CCA→CTA
ch1	4B	282914	282914	37	125	100.0%	G→A	7	P→L	Substitution	SNP (transition)	ALV54974.1	LysR family transcriptional regulator	20	2	CCA→CTA
ch1	4C	282914	282914	36	196	100.0%	G→A	7	P→L	Substitution	SNP (transition)	ALV54974.1	LysR family transcriptional regulator	20	2	CCA→CTA
ch1	4D	282914	282914	36	150	100.0%	G→A	7	P→L	Substitution	SNP (transition)	ALV54974.1	LysR family transcriptional regulator	20	2	CCA→CTA
ch1	5A	282914	282914	38	161	100.0%	G→A	7	P→L	Substitution	SNP (transition)	ALV54974.1	LysR family transcriptional regulator	20	2	CCA→CTA
ch1	5B	282914	282914	36	151	100.0%	G→A	7	P→L	Substitution	SNP (transition)	ALV54974.1	LysR family transcriptional regulator	20	2	CCA→CTA
ch1	5C	282914	282914	37	203	100.0%	G→A	7	P→L	Substitution	SNP (transition)	ALV54974.1	LysR family transcriptional regulator	20	2	CCA→CTA
ch1	5D	282914	282914	37	165	100.0%	G→A	7	P→L	Substitution	SNP (transition)	ALV54974.1	LysR family transcriptional regulator	20	2	CCA→CTA
ch1	6A	282914	282914	37	166	100.0%	G→A	7	P→L	Substitution	SNP (transition)	ALV54974.1	LysR family transcriptional regulator	20	2	CCA→CTA
ch1	6B	282914	282914	37	118	100.0%	G→A	7	P→L	Substitution	SNP (transition)	ALV54974.1	LysR family transcriptional regulator	20	2	CCA→CTA
ch1	6C	282914	282914	38	202	100.0%	G→A	7	P→L	Substitution	SNP (transition)	ALV54974.1	LysR family transcriptional regulator	20	2	CCA→CTA
ch1	6D	282914	282914	38	242	100.0%	G→A	7	P→L	Substitution	SNP (transition)	ALV54974.1	LysR family transcriptional regulator	20	2	CCA→CTA
ch1	7A	282914	282914	37	178	100.0%	G→A	7	P→L	Substitution	SNP (transition)	ALV54974.1	LysR family transcriptional regulator	20	2	CCA→CTA
ch1	7B	282914	282914	37	192	100.0%	G→A	7	P→L	Substitution	SNP (transition)	ALV54974.1	LysR family transcriptional regulator	20	2	CCA→CTA
ch1	7C	282914	282914	37	262	100.0%	G→A	7	P→L	Substitution	SNP (transition)	ALV54974.1	LysR family transcriptional regulator	20	2	CCA→CTA
ch1	8A	282914	282914	38	186	100.0%	G→A	7	P→L	Substitution	SNP (transition)	ALV54974.1	LysR family transcriptional regulator	20	2	CCA→CTA
ch1	8B	282914	282914	37	140	100.0%	G→A	7	P→L	Substitution	SNP (transition)	ALV54974.1	LysR family transcriptional regulator	20	2	CCA→CTA
ch1	8C	282914	282914	37	186	99.5%	G→A	7	P→L	Substitution	SNP (transition)	ALV54974.1	LysR family transcriptional regulator	20	2	CCA→CTA
ch1	8D	282914	282914	37	204	100.0%	G→A	7	P→L	Substitution	SNP (transition)	ALV54974.1	LysR family transcriptional regulator	20	2	CCA→CTA
ch1	2C	283516	283516	35	134	100.0%	T→C	7	V→A	Substitution	SNP (transition)	ALV54976.1	GNAT family acetyltransferase	20	2	GTG→GCG
ch1	1B	287235	287236	26	25	88.0%	AC→GT				Substitution
ch1	1B	287241	287240	29	24	87.5%	+G				Insertion
ch1	1B	287244	287244	30	17	94.1%	C→A				SNP (transversion)
ch1	1B	287246	287246	31	20	80.0%	C→A				SNP (transversion)
ch1	1C	287246	287246	27	17	100.0%	C→A				SNP (transversion)
ch1	1B	287255	287255	32	18	94.4%	G→C				SNP (transversion)
ch1	7D	287881	287881	32	15	100.0%	G→A				SNP (transition)
ch1	7D	287883	287883	34	20	100.0%	G→C				SNP (transversion)
ch1	2C	289329	289329	35	92	97.8%	C→T	203	A→V	Substitution	SNP (transition)	ALV54982.1	Egg lysin	608	2	GCG→GTG
ch1	1A	291405	291405	35	122	100.0%	G→A	148		None	SNP (transition)	ALV54984.1	NADH dehydrogenase	444	3	GAG→GAA
ch1	1B	291405	291405	36	175	100.0%	G→A	148		None	SNP (transition)	ALV54984.1	NADH dehydrogenase	444	3	GAG→GAA
ch1	1C	291405	291405	36	119	100.0%	G→A	148		None	SNP (transition)	ALV54984.1	NADH dehydrogenase	444	3	GAG→GAA
ch1	1D	291405	291405	37	96	100.0%	G→A	148		None	SNP (transition)	ALV54984.1	NADH dehydrogenase	444	3	GAG→GAA
ch1	3A	291405	291405	35	176	100.0%	G→A	148		None	SNP (transition)	ALV54984.1	NADH dehydrogenase	444	3	GAG→GAA
ch1	3B	291405	291405	36	167	100.0%	G→A	148		None	SNP (transition)	ALV54984.1	NADH dehydrogenase	444	3	GAG→GAA
ch1	3C	291405	291405	35	82	100.0%	G→A	148		None	SNP (transition)	ALV54984.1	NADH dehydrogenase	444	3	GAG→GAA
ch1	3D	291405	291405	36	135	100.0%	G→A	148		None	SNP (transition)	ALV54984.1	NADH dehydrogenase	444	3	GAG→GAA
ch1	4A	291405	291405	36	155	100.0%	G→A	148		None	SNP (transition)	ALV54984.1	NADH dehydrogenase	444	3	GAG→GAA
ch1	4B	291405	291405	35	115	100.0%	G→A	148		None	SNP (transition)	ALV54984.1	NADH dehydrogenase	444	3	GAG→GAA
ch1	4C	291405	291405	35	128	100.0%	G→A	148		None	SNP (transition)	ALV54984.1	NADH dehydrogenase	444	3	GAG→GAA
ch1	4D	291405	291405	35	108	100.0%	G→A	148		None	SNP (transition)	ALV54984.1	NADH dehydrogenase	444	3	GAG→GAA
ch1	5A	291405	291405	36	170	100.0%	G→A	148		None	SNP (transition)	ALV54984.1	NADH dehydrogenase	444	3	GAG→GAA
ch1	5B	291405	291405	36	108	99.1%	G→A	148		None	SNP (transition)	ALV54984.1	NADH dehydrogenase	444	3	GAG→GAA
ch1	5C	291405	291405	36	173	100.0%	G→A	148		None	SNP (transition)	ALV54984.1	NADH dehydrogenase	444	3	GAG→GAA
ch1	5D	291405	291405	36	123	100.0%	G→A	148		None	SNP (transition)	ALV54984.1	NADH dehydrogenase	444	3	GAG→GAA
ch1	6A	291405	291405	36	152	100.0%	G→A	148		None	SNP (transition)	ALV54984.1	NADH dehydrogenase	444	3	GAG→GAA
ch1	6B	291405	291405	36	99	100.0%	G→A	148		None	SNP (transition)	ALV54984.1	NADH dehydrogenase	444	3	GAG→GAA
ch1	6C	291405	291405	36	151	100.0%	G→A	148		None	SNP (transition)	ALV54984.1	NADH dehydrogenase	444	3	GAG→GAA
ch1	6D	291405	291405	37	204	99.0%	G→A	148		None	SNP (transition)	ALV54984.1	NADH dehydrogenase	444	3	GAG→GAA
ch1	7A	291405	291405	35	160	100.0%	G→A	148		None	SNP (transition)	ALV54984.1	NADH dehydrogenase	444	3	GAG→GAA
ch1	7B	291405	291405	36	150	100.0%	G→A	148		None	SNP (transition)	ALV54984.1	NADH dehydrogenase	444	3	GAG→GAA
ch1	7C	291405	291405	36	179	100.0%	G→A	148		None	SNP (transition)	ALV54984.1	NADH dehydrogenase	444	3	GAG→GAA
ch1	7D	291405	291405	36	116	100.0%	G→A	148		None	SNP (transition)	ALV54984.1	NADH dehydrogenase	444	3	GAG→GAA
ch1	8A	291405	291405	37	133	100.0%	G→A	148		None	SNP (transition)	ALV54984.1	NADH dehydrogenase	444	3	GAG→GAA
ch1	8B	291405	291405	35	116	100.0%	G→A	148		None	SNP (transition)	ALV54984.1	NADH dehydrogenase	444	3	GAG→GAA
ch1	8C	291405	291405	35	169	100.0%	G→A	148		None	SNP (transition)	ALV54984.1	NADH dehydrogenase	444	3	GAG→GAA
ch1	8D	291405	291405	35	159	99.4%	G→A	148		None	SNP (transition)	ALV54984.1	NADH dehydrogenase	444	3	GAG→GAA
ch1	1B	291420	291420	36	168	100.0%	C→T	153		None	SNP (transition)	ALV54984.1	NADH dehydrogenase	459	3	AGC→AGT
ch1	1C	291420	291420	36	121	100.0%	C→T	153		None	SNP (transition)	ALV54984.1	NADH dehydrogenase	459	3	AGC→AGT
ch1	1D	291420	291420	35	103	100.0%	C→T	153		None	SNP (transition)	ALV54984.1	NADH dehydrogenase	459	3	AGC→AGT
ch1	2C	292626	292626	36	58	100.0%	T→C				SNP (transition)
ch1	1A	292735	292737	23	99	89.9%	GGG→A				Deletion
ch1	1B	292735	292737	23	121→122	89.3%→90.2%	GGG→A				Deletion
ch1	1C	292735	292737	24	66→67	85.1%→86.4%	GGG→A				Deletion
ch1	1D	292735	292737	24	61	95.1%	GGG→A				Deletion
ch1	2A	292735	292737	24	77→78	92.2%→92.3%	GGG→A				Deletion
ch1	2B	292735	292737	24	55→57	85.7%→87.7%	GGG→A				Deletion
ch1	3A	292735	292737	23	93→95	86.2%→87.1%	GGG→A				Deletion
ch1	3B	292735	292737	23	82	91.5%	GGG→A				Deletion
ch1	3C	292735	292737	23	85	88.2%	GGG→A				Deletion
ch1	3D	292735	292737	24	87→90	82.0%→83.9%	GGG→A				Deletion
ch1	4A	292735	292737	24	109	90.8%	GGG→A				Deletion
ch1	4B	292735	292737	23	70→73	91.5%→92.9%	GGG→A				Deletion
ch1	4C	292735	292737	23	66	89.4%	GGG→A				Deletion
ch1	4D	292735	292737	23	58→60	88.1%→89.7%	GGG→A				Deletion
ch1	5A	292735	292737	23	98→99	87.8%→87.9%	GGG→A				Deletion
ch1	5B	292735	292737	22	72	84.7%	GGG→A				Deletion
ch1	5C	292735	292737	23	90	90.0%	GGG→A				Deletion
ch1	5D	292735	292737	22	86→87	87.2%→87.4%	GGG→A				Deletion
ch1	6A	292735	292737	23	74→76	88.2%→90.5%	GGG→A				Deletion
ch1	6B	292735	292737	22	72→73	84.9%→86.1%	GGG→A				Deletion
ch1	6C	292735	292737	24	108→110	88.9%→89.1%	GGG→A				Deletion
ch1	6D	292735	292737	24	92	85.9%	GGG→A				Deletion
ch1	7A	292735	292737	23	101→102	86.3%→87.1%	GGG→A				Deletion
ch1	7B	292735	292737	22	106	92.5%	GGG→A				Deletion
ch1	7C	292735	292737	23	146	91.1%	GGG→A				Deletion
ch1	7D	292735	292737	23	100→101	89.1%→90.0%	GGG→A				Deletion
ch1	8A	292735	292737	23	88→89	86.5%→87.5%	GGG→A				Deletion
ch1	8B	292735	292737	23	62	88.7%	GGG→A				Deletion
ch1	8C	292735	292737	22	123→125	86.4%→87.8%	GGG→A				Deletion
ch1	8D	292735	292737	23	105→106	87.6%→87.7%	GGG→A				Deletion
ch1	2C	296149	296148	34	109	90.8%	(C)6→(C)7	190		Frame Shift	Insertion (tandem repeat)	ALV54986.1	excinuclease ABC subunit A	568	1
ch1	3B	299817	299817	36	165	100.0%	G→A	114		None	SNP (transition)	ALV54987.1	relaxase	342	3	CCC→CCT
ch1	3C	299817	299817	35	88	100.0%	G→A	114		None	SNP (transition)	ALV54987.1	relaxase	342	3	CCC→CCT
ch1	3D	299817	299817	36	117	100.0%	G→A	114		None	SNP (transition)	ALV54987.1	relaxase	342	3	CCC→CCT
ch1	2B	300191	300190	35	63	85.7%	(G)6→(G)7				Insertion (tandem repeat)
ch1	7C	301562	301563	34	14→15	100.0%	AC→GG	99	N→R	Substitution	Substitution	ALV54990.1	hypothetical protein	296	2	AAC→AGG
ch1	2B	302336	302336	37	63	100.0%	C→T				SNP (transition)
ch1	1A	314291	314291	35	100	99.0%	C→T	230	A→T	Substitution	SNP (transition)	ALV55001.1	hypothetical protein	688	1	GCC→ACC
ch1	3A	314291	314291	36	217	99.1%	C→T	230	A→T	Substitution	SNP (transition)	ALV55001.1	hypothetical protein	688	1	GCC→ACC
ch1	3B	314291	314291	34	93	100.0%	C→T	230	A→T	Substitution	SNP (transition)	ALV55001.1	hypothetical protein	688	1	GCC→ACC
ch1	3C	314291	314291	35	63	100.0%	C→T	230	A→T	Substitution	SNP (transition)	ALV55001.1	hypothetical protein	688	1	GCC→ACC
ch1	3D	314291	314291	36	72	95.8%	C→T	230	A→T	Substitution	SNP (transition)	ALV55001.1	hypothetical protein	688	1	GCC→ACC
ch1	4A	314291	314291	35	82	100.0%	C→T	230	A→T	Substitution	SNP (transition)	ALV55001.1	hypothetical protein	688	1	GCC→ACC
ch1	4B	314291	314291	35	66	100.0%	C→T	230	A→T	Substitution	SNP (transition)	ALV55001.1	hypothetical protein	688	1	GCC→ACC
ch1	4C	314291	314291	33	103	99.0%	C→T	230	A→T	Substitution	SNP (transition)	ALV55001.1	hypothetical protein	688	1	GCC→ACC
ch1	4D	314291	314291	33	51	100.0%	C→T	230	A→T	Substitution	SNP (transition)	ALV55001.1	hypothetical protein	688	1	GCC→ACC
ch1	5A	314291	314291	36	96	99.0%	C→T	230	A→T	Substitution	SNP (transition)	ALV55001.1	hypothetical protein	688	1	GCC→ACC
ch1	5B	314291	314291	35	43	97.7%	C→T	230	A→T	Substitution	SNP (transition)	ALV55001.1	hypothetical protein	688	1	GCC→ACC
ch1	5C	314291	314291	35	105	100.0%	C→T	230	A→T	Substitution	SNP (transition)	ALV55001.1	hypothetical protein	688	1	GCC→ACC
ch1	5D	314291	314291	35	100	100.0%	C→T	230	A→T	Substitution	SNP (transition)	ALV55001.1	hypothetical protein	688	1	GCC→ACC
ch1	6A	314291	314291	36	94	100.0%	C→T	230	A→T	Substitution	SNP (transition)	ALV55001.1	hypothetical protein	688	1	GCC→ACC
ch1	6B	314291	314291	35	71	100.0%	C→T	230	A→T	Substitution	SNP (transition)	ALV55001.1	hypothetical protein	688	1	GCC→ACC
ch1	6C	314291	314291	36	93	100.0%	C→T	230	A→T	Substitution	SNP (transition)	ALV55001.1	hypothetical protein	688	1	GCC→ACC
ch1	6D	314291	314291	36	111	98.2%	C→T	230	A→T	Substitution	SNP (transition)	ALV55001.1	hypothetical protein	688	1	GCC→ACC
ch1	7A	314291	314291	35	85	97.6%	C→T	230	A→T	Substitution	SNP (transition)	ALV55001.1	hypothetical protein	688	1	GCC→ACC
ch1	7B	314291	314291	36	97	97.9%	C→T	230	A→T	Substitution	SNP (transition)	ALV55001.1	hypothetical protein	688	1	GCC→ACC
ch1	7D	314291	314291	35	84	98.8%	C→T	230	A→T	Substitution	SNP (transition)	ALV55001.1	hypothetical protein	688	1	GCC→ACC
ch1	8A	314291	314291	36	97	97.9%	C→T	230	A→T	Substitution	SNP (transition)	ALV55001.1	hypothetical protein	688	1	GCC→ACC
ch1	8B	314291	314291	37	84	98.8%	C→T	230	A→T	Substitution	SNP (transition)	ALV55001.1	hypothetical protein	688	1	GCC→ACC
ch1	8C	314291	314291	35	82	98.8%	C→T	230	A→T	Substitution	SNP (transition)	ALV55001.1	hypothetical protein	688	1	GCC→ACC
ch1	8D	314291	314291	35	78	98.7%	C→T	230	A→T	Substitution	SNP (transition)	ALV55001.1	hypothetical protein	688	1	GCC→ACC
ch1	2C	315675	315674	32	72	94.4%	(C)6→(C)7	133		Frame Shift	Insertion (tandem repeat)	ALV55003.1	hypothetical protein	398	2
ch1	4A	316045	316045	29	120	100.0%	A→C	9		None	SNP (transversion)	ALV55003.1	hypothetical protein	27	3	GCT→GCG
ch1	2C	320391	320391	36	123	97.6%	T→C	67	Y→H	Substitution	SNP (transition)	ALV55010.1	ATPase	199	1	TAC→CAC
ch1	2C	321885	321885	36	96	100.0%	T→C	565	Y→H	Substitution	SNP (transition)	ALV55010.1	ATPase	1,693	1	TAC→CAC
ch1	2A	322348	322348	37	109	100.0%	A→G	719	H→R	Substitution	SNP (transition)	ALV55010.1	ATPase	2,156	2	CAC→CGC
ch1	2B	322348	322348	36	76	100.0%	A→G	719	H→R	Substitution	SNP (transition)	ALV55010.1	ATPase	2,156	2	CAC→CGC
ch1	2C	322348	322348	37	73	100.0%	A→G	719	H→R	Substitution	SNP (transition)	ALV55010.1	ATPase	2,156	2	CAC→CGC
ch1	2D	322348	322348	36	83	100.0%	A→G	719	H→R	Substitution	SNP (transition)	ALV55010.1	ATPase	2,156	2	CAC→CGC
ch1	2D	323546	323546	35	85	100.0%	G→A	17		None	SNP (transition)	ALV55011.1	membrane protein	51	3	GGC→GGT
ch1	2A	324779	324779	35	122	100.0%	A→G	334	L→P	Substitution	SNP (transition)	ALV55012.1	conjugal transfer protein TraG	1,001	2	CTG→CCG
ch1	2B	324779	324779	36	87	100.0%	A→G	334	L→P	Substitution	SNP (transition)	ALV55012.1	conjugal transfer protein TraG	1,001	2	CTG→CCG
ch1	1A	325234	325234	36	95	100.0%	A→G	182		None	SNP (transition)	ALV55012.1	conjugal transfer protein TraG	546	3	AGT→AGC
ch1	2A	325234	325234	37	86	100.0%	A→G	182		None	SNP (transition)	ALV55012.1	conjugal transfer protein TraG	546	3	AGT→AGC
ch1	2B	325234	325234	35	59	100.0%	A→G	182		None	SNP (transition)	ALV55012.1	conjugal transfer protein TraG	546	3	AGT→AGC
ch1	2C	325234	325234	35	101	100.0%	A→G	182		None	SNP (transition)	ALV55012.1	conjugal transfer protein TraG	546	3	AGT→AGC
ch1	2D	325234	325234	35	74	100.0%	A→G	182		None	SNP (transition)	ALV55012.1	conjugal transfer protein TraG	546	3	AGT→AGC
ch1	3A	325234	325234	35	111	100.0%	A→G	182		None	SNP (transition)	ALV55012.1	conjugal transfer protein TraG	546	3	AGT→AGC
ch1	3B	325234	325234	35	115	100.0%	A→G	182		None	SNP (transition)	ALV55012.1	conjugal transfer protein TraG	546	3	AGT→AGC
ch1	3C	325234	325234	34	82	100.0%	A→G	182		None	SNP (transition)	ALV55012.1	conjugal transfer protein TraG	546	3	AGT→AGC
ch1	3D	325234	325234	36	105	98.1%	A→G	182		None	SNP (transition)	ALV55012.1	conjugal transfer protein TraG	546	3	AGT→AGC
ch1	4A	325234	325234	36	125	100.0%	A→G	182		None	SNP (transition)	ALV55012.1	conjugal transfer protein TraG	546	3	AGT→AGC
ch1	4B	325234	325234	36	80	100.0%	A→G	182		None	SNP (transition)	ALV55012.1	conjugal transfer protein TraG	546	3	AGT→AGC
ch1	4C	325234	325234	35	111	100.0%	A→G	182		None	SNP (transition)	ALV55012.1	conjugal transfer protein TraG	546	3	AGT→AGC
ch1	4D	325234	325234	35	69	100.0%	A→G	182		None	SNP (transition)	ALV55012.1	conjugal transfer protein TraG	546	3	AGT→AGC
ch1	5A	325234	325234	36	85	100.0%	A→G	182		None	SNP (transition)	ALV55012.1	conjugal transfer protein TraG	546	3	AGT→AGC
ch1	5B	325234	325234	35	69	100.0%	A→G	182		None	SNP (transition)	ALV55012.1	conjugal transfer protein TraG	546	3	AGT→AGC
ch1	5C	325234	325234	35	114	100.0%	A→G	182		None	SNP (transition)	ALV55012.1	conjugal transfer protein TraG	546	3	AGT→AGC
ch1	5D	325234	325234	35	84	100.0%	A→G	182		None	SNP (transition)	ALV55012.1	conjugal transfer protein TraG	546	3	AGT→AGC
ch1	6A	325234	325234	35	108	100.0%	A→G	182		None	SNP (transition)	ALV55012.1	conjugal transfer protein TraG	546	3	AGT→AGC
ch1	6C	325234	325234	36	94	100.0%	A→G	182		None	SNP (transition)	ALV55012.1	conjugal transfer protein TraG	546	3	AGT→AGC
ch1	6D	325234	325234	36	119	100.0%	A→G	182		None	SNP (transition)	ALV55012.1	conjugal transfer protein TraG	546	3	AGT→AGC
ch1	7A	325234	325234	36	93	100.0%	A→G	182		None	SNP (transition)	ALV55012.1	conjugal transfer protein TraG	546	3	AGT→AGC
ch1	7B	325234	325234	36	91	100.0%	A→G	182		None	SNP (transition)	ALV55012.1	conjugal transfer protein TraG	546	3	AGT→AGC
ch1	7D	325234	325234	37	77	100.0%	A→G	182		None	SNP (transition)	ALV55012.1	conjugal transfer protein TraG	546	3	AGT→AGC
ch1	8C	325234	325234	36	135	100.0%	A→G	182		None	SNP (transition)	ALV55012.1	conjugal transfer protein TraG	546	3	AGT→AGC
ch1	1A	325692	325692	36	112	98.2%	G→A	30	P→S	Substitution	SNP (transition)	ALV55012.1	conjugal transfer protein TraG	88	1	CCC→TCC
ch1	3A	325692	325692	36	112	100.0%	G→A	30	P→S	Substitution	SNP (transition)	ALV55012.1	conjugal transfer protein TraG	88	1	CCC→TCC
ch1	3B	325692	325692	34	105	98.1%	G→A	30	P→S	Substitution	SNP (transition)	ALV55012.1	conjugal transfer protein TraG	88	1	CCC→TCC
ch1	3C	325692	325692	35	74	98.6%	G→A	30	P→S	Substitution	SNP (transition)	ALV55012.1	conjugal transfer protein TraG	88	1	CCC→TCC
ch1	3D	325692	325692	35	80	100.0%	G→A	30	P→S	Substitution	SNP (transition)	ALV55012.1	conjugal transfer protein TraG	88	1	CCC→TCC
ch1	4A	325692	325692	35	108	100.0%	G→A	30	P→S	Substitution	SNP (transition)	ALV55012.1	conjugal transfer protein TraG	88	1	CCC→TCC
ch1	4B	325692	325692	34	73	97.3%	G→A	30	P→S	Substitution	SNP (transition)	ALV55012.1	conjugal transfer protein TraG	88	1	CCC→TCC
ch1	4C	325692	325692	34	111	99.1%	G→A	30	P→S	Substitution	SNP (transition)	ALV55012.1	conjugal transfer protein TraG	88	1	CCC→TCC
ch1	4D	325692	325692	35	79	100.0%	G→A	30	P→S	Substitution	SNP (transition)	ALV55012.1	conjugal transfer protein TraG	88	1	CCC→TCC
ch1	5A	325692	325692	35	93	98.9%	G→A	30	P→S	Substitution	SNP (transition)	ALV55012.1	conjugal transfer protein TraG	88	1	CCC→TCC
ch1	5B	325692	325692	35	69	100.0%	G→A	30	P→S	Substitution	SNP (transition)	ALV55012.1	conjugal transfer protein TraG	88	1	CCC→TCC
ch1	5C	325692	325692	35	96	100.0%	G→A	30	P→S	Substitution	SNP (transition)	ALV55012.1	conjugal transfer protein TraG	88	1	CCC→TCC
ch1	5D	325692	325692	36	76	100.0%	G→A	30	P→S	Substitution	SNP (transition)	ALV55012.1	conjugal transfer protein TraG	88	1	CCC→TCC
ch1	6A	325692	325692	35	111	100.0%	G→A	30	P→S	Substitution	SNP (transition)	ALV55012.1	conjugal transfer protein TraG	88	1	CCC→TCC
ch1	6C	325692	325692	36	114	100.0%	G→A	30	P→S	Substitution	SNP (transition)	ALV55012.1	conjugal transfer protein TraG	88	1	CCC→TCC
ch1	6D	325692	325692	35	138	100.0%	G→A	30	P→S	Substitution	SNP (transition)	ALV55012.1	conjugal transfer protein TraG	88	1	CCC→TCC
ch1	7A	325692	325692	34	94	98.9%	G→A	30	P→S	Substitution	SNP (transition)	ALV55012.1	conjugal transfer protein TraG	88	1	CCC→TCC
ch1	7B	325692	325692	36	96	100.0%	G→A	30	P→S	Substitution	SNP (transition)	ALV55012.1	conjugal transfer protein TraG	88	1	CCC→TCC
ch1	7D	325692	325692	36	94	98.9%	G→A	30	P→S	Substitution	SNP (transition)	ALV55012.1	conjugal transfer protein TraG	88	1	CCC→TCC
ch1	8C	325692	325692	35	122	98.4%	G→A	30	P→S	Substitution	SNP (transition)	ALV55012.1	conjugal transfer protein TraG	88	1	CCC→TCC
ch1	2C	326444	326443	33	77	89.6%	(C)6→(C)7	159		Frame Shift	Insertion (tandem repeat)	ALV55014.1	lytic transglycosylase	477	3
ch1	2A	329791	329790	36	162	83.3%	(G)6→(G)7	228		Frame Shift	Insertion (tandem repeat)	ALV55017.1	ATP-dependent endonuclease	682	1
ch1	2B	329791	329790	34	124	90.3%	(G)6→(G)7	228		Frame Shift	Insertion (tandem repeat)	ALV55017.1	ATP-dependent endonuclease	682	1
ch1	2C	329791	329790	33	118	89.8%	(G)6→(G)7	228		Frame Shift	Insertion (tandem repeat)	ALV55017.1	ATP-dependent endonuclease	682	1
ch1	2A	334651	334651	37	128	100.0%	G→A				SNP (transition)
ch1	2D	334651	334651	35	108	99.1%	G→A				SNP (transition)
ch1	3B	334651	334651	36	186	100.0%	G→A				SNP (transition)
ch1	3C	334651	334651	36	154	99.4%	G→A				SNP (transition)
ch1	3D	334651	334651	36	175	99.4%	G→A				SNP (transition)
ch1	4A	334651	334651	36	204	100.0%	G→A				SNP (transition)
ch1	4B	334651	334651	36	127	100.0%	G→A				SNP (transition)
ch1	4C	334651	334651	36	160	99.4%	G→A				SNP (transition)
ch1	4D	334651	334651	36	153	100.0%	G→A				SNP (transition)
ch1	5A	334651	334651	37	218	99.5%	G→A				SNP (transition)
ch1	5B	334651	334651	36	134	100.0%	G→A				SNP (transition)
ch1	6A	334651	334651	37	186	100.0%	G→A				SNP (transition)
ch1	6C	334651	334651	37	200	100.0%	G→A				SNP (transition)
ch1	6D	334651	334651	36	224	100.0%	G→A				SNP (transition)
ch1	8C	334651	334651	36	240	99.6%	G→A				SNP (transition)
ch1	3A	338368	338368	32	17	88.2%	G→C	323	T→R	Substitution	SNP (transversion)	ALV55024.1	methyltransferase	968	2	ACG→AGG
ch1	7A	338368	338368	30	15	100.0%	G→C	323	T→R	Substitution	SNP (transversion)	ALV55024.1	methyltransferase	968	2	ACG→AGG
ch1	7B	338368	338368	32	17	100.0%	G→C	323	T→R	Substitution	SNP (transversion)	ALV55024.1	methyltransferase	968	2	ACG→AGG
ch1	8C	338613	338613	34	54	100.0%	C→T	241		None	SNP (transition)	ALV55024.1	methyltransferase	723	3	CCG→CCA
ch1	8C	338625	338625	30	46	100.0%	A→G	237		None	SNP (transition)	ALV55024.1	methyltransferase	711	3	AGT→AGC
ch1	2A	340036	340036	36	122	100.0%	A→G	5		None	SNP (transition)	ALV55025.1	hypothetical protein	15	3	ACT→ACC
ch1	2B	340036	340036	36	75	100.0%	A→G	5		None	SNP (transition)	ALV55025.1	hypothetical protein	15	3	ACT→ACC
ch1	2A	342796	342796	36	92	100.0%	G→A	57		None	SNP (transition)	ALV55030.1	hypothetical protein	169	1	CTG→TTG
ch1	2B	342796	342796	36	69	100.0%	G→A	57		None	SNP (transition)	ALV55030.1	hypothetical protein	169	1	CTG→TTG
ch1	2C	342796	342796	34	63	100.0%	G→A	57		None	SNP (transition)	ALV55030.1	hypothetical protein	169	1	CTG→TTG
ch1	3A	342796	342796	36	92	100.0%	G→A	57		None	SNP (transition)	ALV55030.1	hypothetical protein	169	1	CTG→TTG
ch1	4A	342796	342796	36	90	100.0%	G→A	57		None	SNP (transition)	ALV55030.1	hypothetical protein	169	1	CTG→TTG
ch1	4B	342796	342796	35	54	100.0%	G→A	57		None	SNP (transition)	ALV55030.1	hypothetical protein	169	1	CTG→TTG
ch1	4C	342796	342796	35	88	98.9%	G→A	57		None	SNP (transition)	ALV55030.1	hypothetical protein	169	1	CTG→TTG
ch1	4D	342796	342796	34	63	100.0%	G→A	57		None	SNP (transition)	ALV55030.1	hypothetical protein	169	1	CTG→TTG
ch1	5A	342796	342796	36	68	97.1%	G→A	57		None	SNP (transition)	ALV55030.1	hypothetical protein	169	1	CTG→TTG
ch1	5B	342796	342796	34	74	97.3%	G→A	57		None	SNP (transition)	ALV55030.1	hypothetical protein	169	1	CTG→TTG
ch1	6B	342796	342796	36	56	100.0%	G→A	57		None	SNP (transition)	ALV55030.1	hypothetical protein	169	1	CTG→TTG
ch1	7A	342796	342796	35	81	100.0%	G→A	57		None	SNP (transition)	ALV55030.1	hypothetical protein	169	1	CTG→TTG
ch1	7B	342796	342796	36	80	100.0%	G→A	57		None	SNP (transition)	ALV55030.1	hypothetical protein	169	1	CTG→TTG
ch1	2A	342798	342798	36	89	100.0%	T→C	56	K→R	Substitution	SNP (transition)	ALV55030.1	hypothetical protein	167	2	AAG→AGG
ch1	2B	342798	342798	36	65	100.0%	T→C	56	K→R	Substitution	SNP (transition)	ALV55030.1	hypothetical protein	167	2	AAG→AGG
ch1	2C	342798	342798	35	61	100.0%	T→C	56	K→R	Substitution	SNP (transition)	ALV55030.1	hypothetical protein	167	2	AAG→AGG
ch1	3A	342798	342798	36	88	100.0%	T→C	56	K→R	Substitution	SNP (transition)	ALV55030.1	hypothetical protein	167	2	AAG→AGG
ch1	4A	342798	342798	35	87	100.0%	T→C	56	K→R	Substitution	SNP (transition)	ALV55030.1	hypothetical protein	167	2	AAG→AGG
ch1	4B	342798	342798	37	48	100.0%	T→C	56	K→R	Substitution	SNP (transition)	ALV55030.1	hypothetical protein	167	2	AAG→AGG
ch1	4C	342798	342798	35	87	100.0%	T→C	56	K→R	Substitution	SNP (transition)	ALV55030.1	hypothetical protein	167	2	AAG→AGG
ch1	4D	342798	342798	36	60	100.0%	T→C	56	K→R	Substitution	SNP (transition)	ALV55030.1	hypothetical protein	167	2	AAG→AGG
ch1	5A	342798	342798	36	67	97.0%	T→C	56	K→R	Substitution	SNP (transition)	ALV55030.1	hypothetical protein	167	2	AAG→AGG
ch1	5B	342798	342798	35	73	95.9%	T→C	56	K→R	Substitution	SNP (transition)	ALV55030.1	hypothetical protein	167	2	AAG→AGG
ch1	6B	342798	342798	36	56	100.0%	T→C	56	K→R	Substitution	SNP (transition)	ALV55030.1	hypothetical protein	167	2	AAG→AGG
ch1	7A	342798	342798	35	81	100.0%	T→C	56	K→R	Substitution	SNP (transition)	ALV55030.1	hypothetical protein	167	2	AAG→AGG
ch1	7B	342798	342798	37	79	100.0%	T→C	56	K→R	Substitution	SNP (transition)	ALV55030.1	hypothetical protein	167	2	AAG→AGG
ch1	2A	342810	342811	36	87→88	100.0%	GT→AC	52	T→V	Substitution	Substitution	ALV55030.1	hypothetical protein	154	1	ACC→GTC
ch1	2B	342810	342811	36	66	98.5%	GT→AC	52	T→V	Substitution	Substitution	ALV55030.1	hypothetical protein	154	1	ACC→GTC
ch1	2C	342810	342811	35	58	100.0%	GT→AC	52	T→V	Substitution	Substitution	ALV55030.1	hypothetical protein	154	1	ACC→GTC
ch1	3A	342810	342811	36	83→84	100.0%	GT→AC	52	T→V	Substitution	Substitution	ALV55030.1	hypothetical protein	154	1	ACC→GTC
ch1	4A	342810	342811	36	78	100.0%	GT→AC	52	T→V	Substitution	Substitution	ALV55030.1	hypothetical protein	154	1	ACC→GTC
ch1	4B	342810	342811	36	43	100.0%	GT→AC	52	T→V	Substitution	Substitution	ALV55030.1	hypothetical protein	154	1	ACC→GTC
ch1	4C	342810	342811	36	85	100.0%	GT→AC	52	T→V	Substitution	Substitution	ALV55030.1	hypothetical protein	154	1	ACC→GTC
ch1	4D	342810	342811	36	56→57	96.4%→96.5%	GT→AC	52	T→V	Substitution	Substitution	ALV55030.1	hypothetical protein	154	1	ACC→GTC
ch1	5A	342810	342811	36	61→62	96.7%→96.8%	GT→AC	52	T→V	Substitution	Substitution	ALV55030.1	hypothetical protein	154	1	ACC→GTC
ch1	5B	342810	342811	35	77	97.4%	GT→AC	52	T→V	Substitution	Substitution	ALV55030.1	hypothetical protein	154	1	ACC→GTC
ch1	6B	342810	342811	36	46→47	100.0%	GT→AC	52	T→V	Substitution	Substitution	ALV55030.1	hypothetical protein	154	1	ACC→GTC
ch1	7A	342810	342811	35	75→76	100.0%	GT→AC	52	T→V	Substitution	Substitution	ALV55030.1	hypothetical protein	154	1	ACC→GTC
ch1	7B	342810	342811	36	74→75	100.0%	GT→AC	52	T→V	Substitution	Substitution	ALV55030.1	hypothetical protein	154	1	ACC→GTC
ch1	2A	342854	342854	37	94	100.0%	T→C	37		None	SNP (transition)	ALV55030.1	hypothetical protein	111	3	CCA→CCG
ch1	2B	342854	342854	37	56	98.2%	T→C	37		None	SNP (transition)	ALV55030.1	hypothetical protein	111	3	CCA→CCG
ch1	2C	342854	342854	37	69	100.0%	T→C	37		None	SNP (transition)	ALV55030.1	hypothetical protein	111	3	CCA→CCG
ch1	3A	342854	342854	37	109	100.0%	T→C	37		None	SNP (transition)	ALV55030.1	hypothetical protein	111	3	CCA→CCG
ch1	4A	342854	342854	37	80	97.5%	T→C	37		None	SNP (transition)	ALV55030.1	hypothetical protein	111	3	CCA→CCG
ch1	4B	342854	342854	36	71	100.0%	T→C	37		None	SNP (transition)	ALV55030.1	hypothetical protein	111	3	CCA→CCG
ch1	4C	342854	342854	37	112	100.0%	T→C	37		None	SNP (transition)	ALV55030.1	hypothetical protein	111	3	CCA→CCG
ch1	4D	342854	342854	37	82	97.6%	T→C	37		None	SNP (transition)	ALV55030.1	hypothetical protein	111	3	CCA→CCG
ch1	5A	342854	342854	37	87	97.7%	T→C	37		None	SNP (transition)	ALV55030.1	hypothetical protein	111	3	CCA→CCG
ch1	5B	342854	342854	37	63	96.8%	T→C	37		None	SNP (transition)	ALV55030.1	hypothetical protein	111	3	CCA→CCG
ch1	6B	342854	342854	37	59	100.0%	T→C	37		None	SNP (transition)	ALV55030.1	hypothetical protein	111	3	CCA→CCG
ch1	7A	342854	342854	37	84	100.0%	T→C	37		None	SNP (transition)	ALV55030.1	hypothetical protein	111	3	CCA→CCG
ch1	7B	342854	342854	37	103	98.1%	T→C	37		None	SNP (transition)	ALV55030.1	hypothetical protein	111	3	CCA→CCG
ch1	2A	342866	342866	36	89	100.0%	G→A	33		None	SNP (transition)	ALV55030.1	hypothetical protein	99	3	TTC→TTT
ch1	2B	342866	342866	36	59	100.0%	G→A	33		None	SNP (transition)	ALV55030.1	hypothetical protein	99	3	TTC→TTT
ch1	2C	342866	342866	35	75	100.0%	G→A	33		None	SNP (transition)	ALV55030.1	hypothetical protein	99	3	TTC→TTT
ch1	3A	342866	342866	36	105	100.0%	G→A	33		None	SNP (transition)	ALV55030.1	hypothetical protein	99	3	TTC→TTT
ch1	4A	342866	342866	36	94	97.9%	G→A	33		None	SNP (transition)	ALV55030.1	hypothetical protein	99	3	TTC→TTT
ch1	4B	342866	342866	36	69	100.0%	G→A	33		None	SNP (transition)	ALV55030.1	hypothetical protein	99	3	TTC→TTT
ch1	4C	342866	342866	36	109	100.0%	G→A	33		None	SNP (transition)	ALV55030.1	hypothetical protein	99	3	TTC→TTT
ch1	4D	342866	342866	35	87	97.7%	G→A	33		None	SNP (transition)	ALV55030.1	hypothetical protein	99	3	TTC→TTT
ch1	5A	342866	342866	37	93	97.8%	G→A	33		None	SNP (transition)	ALV55030.1	hypothetical protein	99	3	TTC→TTT
ch1	5B	342866	342866	36	68	97.1%	G→A	33		None	SNP (transition)	ALV55030.1	hypothetical protein	99	3	TTC→TTT
ch1	6B	342866	342866	36	63	100.0%	G→A	33		None	SNP (transition)	ALV55030.1	hypothetical protein	99	3	TTC→TTT
ch1	7A	342866	342866	36	91	100.0%	G→A	33		None	SNP (transition)	ALV55030.1	hypothetical protein	99	3	TTC→TTT
ch1	7B	342866	342866	37	95	97.9%	G→A	33		None	SNP (transition)	ALV55030.1	hypothetical protein	99	3	TTC→TTT
ch1	2A	342875	342875	38	83	100.0%	C→G	30		None	SNP (transversion)	ALV55030.1	hypothetical protein	90	3	CCG→CCC
ch1	2B	342875	342875	35	55	100.0%	C→G	30		None	SNP (transversion)	ALV55030.1	hypothetical protein	90	3	CCG→CCC
ch1	2C	342875	342875	35	70	100.0%	C→G	30		None	SNP (transversion)	ALV55030.1	hypothetical protein	90	3	CCG→CCC
ch1	3A	342875	342875	36	105	100.0%	C→G	30		None	SNP (transversion)	ALV55030.1	hypothetical protein	90	3	CCG→CCC
ch1	4A	342875	342875	36	93	97.8%	C→G	30		None	SNP (transversion)	ALV55030.1	hypothetical protein	90	3	CCG→CCC
ch1	4B	342875	342875	36	69	100.0%	C→G	30		None	SNP (transversion)	ALV55030.1	hypothetical protein	90	3	CCG→CCC
ch1	4C	342875	342875	36	107	100.0%	C→G	30		None	SNP (transversion)	ALV55030.1	hypothetical protein	90	3	CCG→CCC
ch1	4D	342875	342875	36	78	97.4%	C→G	30		None	SNP (transversion)	ALV55030.1	hypothetical protein	90	3	CCG→CCC
ch1	5A	342875	342875	36	92	97.8%	C→G	30		None	SNP (transversion)	ALV55030.1	hypothetical protein	90	3	CCG→CCC
ch1	5B	342875	342875	36	68	97.1%	C→G	30		None	SNP (transversion)	ALV55030.1	hypothetical protein	90	3	CCG→CCC
ch1	6B	342875	342875	36	59	100.0%	C→G	30		None	SNP (transversion)	ALV55030.1	hypothetical protein	90	3	CCG→CCC
ch1	7A	342875	342875	36	85	100.0%	C→G	30		None	SNP (transversion)	ALV55030.1	hypothetical protein	90	3	CCG→CCC
ch1	7B	342875	342875	37	94	97.9%	C→G	30		None	SNP (transversion)	ALV55030.1	hypothetical protein	90	3	CCG→CCC
ch1	2A	342881	342881	37	87	100.0%	G→A	28		None	SNP (transition)	ALV55030.1	hypothetical protein	84	3	GTC→GTT
ch1	2B	342881	342881	35	57	100.0%	G→A	28		None	SNP (transition)	ALV55030.1	hypothetical protein	84	3	GTC→GTT
ch1	2C	342881	342881	36	71	100.0%	G→A	28		None	SNP (transition)	ALV55030.1	hypothetical protein	84	3	GTC→GTT
ch1	3A	342881	342881	37	108	100.0%	G→A	28		None	SNP (transition)	ALV55030.1	hypothetical protein	84	3	GTC→GTT
ch1	4A	342881	342881	36	97	97.9%	G→A	28		None	SNP (transition)	ALV55030.1	hypothetical protein	84	3	GTC→GTT
ch1	4B	342881	342881	37	71	100.0%	G→A	28		None	SNP (transition)	ALV55030.1	hypothetical protein	84	3	GTC→GTT
ch1	4C	342881	342881	36	111	100.0%	G→A	28		None	SNP (transition)	ALV55030.1	hypothetical protein	84	3	GTC→GTT
ch1	4D	342881	342881	37	80	97.5%	G→A	28		None	SNP (transition)	ALV55030.1	hypothetical protein	84	3	GTC→GTT
ch1	5A	342881	342881	37	99	98.0%	G→A	28		None	SNP (transition)	ALV55030.1	hypothetical protein	84	3	GTC→GTT
ch1	5B	342881	342881	35	75	97.3%	G→A	28		None	SNP (transition)	ALV55030.1	hypothetical protein	84	3	GTC→GTT
ch1	6B	342881	342881	36	63	100.0%	G→A	28		None	SNP (transition)	ALV55030.1	hypothetical protein	84	3	GTC→GTT
ch1	7A	342881	342881	36	90	100.0%	G→A	28		None	SNP (transition)	ALV55030.1	hypothetical protein	84	3	GTC→GTT
ch1	7B	342881	342881	36	107	98.1%	G→A	28		None	SNP (transition)	ALV55030.1	hypothetical protein	84	3	GTC→GTT
ch1	2A	342893	342893	36	96	100.0%	G→A	24		None	SNP (transition)	ALV55030.1	hypothetical protein	72	3	CGC→CGT
ch1	2B	342893	342893	36	65	100.0%	G→A	24		None	SNP (transition)	ALV55030.1	hypothetical protein	72	3	CGC→CGT
ch1	2C	342893	342893	36	76	100.0%	G→A	24		None	SNP (transition)	ALV55030.1	hypothetical protein	72	3	CGC→CGT
ch1	3A	342893	342893	36	123	100.0%	G→A	24		None	SNP (transition)	ALV55030.1	hypothetical protein	72	3	CGC→CGT
ch1	4A	342893	342893	36	112	98.2%	G→A	24		None	SNP (transition)	ALV55030.1	hypothetical protein	72	3	CGC→CGT
ch1	4B	342893	342893	34	81	100.0%	G→A	24		None	SNP (transition)	ALV55030.1	hypothetical protein	72	3	CGC→CGT
ch1	4C	342893	342893	36	122	100.0%	G→A	24		None	SNP (transition)	ALV55030.1	hypothetical protein	72	3	CGC→CGT
ch1	4D	342893	342893	36	90	100.0%	G→A	24		None	SNP (transition)	ALV55030.1	hypothetical protein	72	3	CGC→CGT
ch1	5A	342893	342893	36	117	98.3%	G→A	24		None	SNP (transition)	ALV55030.1	hypothetical protein	72	3	CGC→CGT
ch1	5B	342893	342893	36	78	97.4%	G→A	24		None	SNP (transition)	ALV55030.1	hypothetical protein	72	3	CGC→CGT
ch1	6B	342893	342893	36	77	100.0%	G→A	24		None	SNP (transition)	ALV55030.1	hypothetical protein	72	3	CGC→CGT
ch1	7A	342893	342893	35	103	100.0%	G→A	24		None	SNP (transition)	ALV55030.1	hypothetical protein	72	3	CGC→CGT
ch1	7B	342893	342893	36	121	98.3%	G→A	24		None	SNP (transition)	ALV55030.1	hypothetical protein	72	3	CGC→CGT
ch1	8C	343152	343152	35	22	100.0%	C→G	299	E→Q	Substitution	SNP (transversion)	ALV55031.1	hypothetical protein	895	1	GAG→CAG
ch1	8C	343158	343160	35	30	100.0%	CAC→GCG	296	GE→AQ	Substitution	Substitution	ALV55031.1	hypothetical protein	887	2	GGT,GAA→GCG,CAA
ch1	2A	343907	343907	36	115	100.0%	A→G	47	V→A	Substitution	SNP (transition)	ALV55031.1	hypothetical protein	140	2	GTC→GCC
ch1	2B	343907	343907	36	79	100.0%	A→G	47	V→A	Substitution	SNP (transition)	ALV55031.1	hypothetical protein	140	2	GTC→GCC
ch1	2C	343907	343907	36	115	100.0%	A→G	47	V→A	Substitution	SNP (transition)	ALV55031.1	hypothetical protein	140	2	GTC→GCC
ch1	2A	344505	344505	37	132	100.0%	T→C	56	N→D	Substitution	SNP (transition)	ALV55032.1	uridylate kinase	166	1	AAC→GAC
ch1	2B	344505	344505	37	112	100.0%	T→C	56	N→D	Substitution	SNP (transition)	ALV55032.1	uridylate kinase	166	1	AAC→GAC
ch1	2C	344505	344505	37	93	100.0%	T→C	56	N→D	Substitution	SNP (transition)	ALV55032.1	uridylate kinase	166	1	AAC→GAC
ch1	3A	344505	344505	37	146	100.0%	T→C	56	N→D	Substitution	SNP (transition)	ALV55032.1	uridylate kinase	166	1	AAC→GAC
ch1	4A	344505	344505	37	172	100.0%	T→C	56	N→D	Substitution	SNP (transition)	ALV55032.1	uridylate kinase	166	1	AAC→GAC
ch1	4B	344505	344505	37	102	100.0%	T→C	56	N→D	Substitution	SNP (transition)	ALV55032.1	uridylate kinase	166	1	AAC→GAC
ch1	4C	344505	344505	36	135	100.0%	T→C	56	N→D	Substitution	SNP (transition)	ALV55032.1	uridylate kinase	166	1	AAC→GAC
ch1	4D	344505	344505	38	105	100.0%	T→C	56	N→D	Substitution	SNP (transition)	ALV55032.1	uridylate kinase	166	1	AAC→GAC
ch1	5A	344505	344505	36	150	100.0%	T→C	56	N→D	Substitution	SNP (transition)	ALV55032.1	uridylate kinase	166	1	AAC→GAC
ch1	5B	344505	344505	37	111	100.0%	T→C	56	N→D	Substitution	SNP (transition)	ALV55032.1	uridylate kinase	166	1	AAC→GAC
ch1	6B	344505	344505	37	88	98.9%	T→C	56	N→D	Substitution	SNP (transition)	ALV55032.1	uridylate kinase	166	1	AAC→GAC
ch1	7A	344505	344505	37	158	100.0%	T→C	56	N→D	Substitution	SNP (transition)	ALV55032.1	uridylate kinase	166	1	AAC→GAC
ch1	7B	344505	344505	37	124	100.0%	T→C	56	N→D	Substitution	SNP (transition)	ALV55032.1	uridylate kinase	166	1	AAC→GAC
ch1	8C	344505	344505	36	134	100.0%	T→C	56	N→D	Substitution	SNP (transition)	ALV55032.1	uridylate kinase	166	1	AAC→GAC
ch1	6D	345038	345039	8	15→16	81.3%→86.7%	-AG				Deletion
ch1	2C	348272	348272	34	120	99.2%	G→A	11		None	SNP (transition)	ALV55036.1	arsenic transporter	33	3	GCG→GCA
ch1	2C	348997	348997	34	107	98.1%	A→G	253	E→G	Substitution	SNP (transition)	ALV55036.1	arsenic transporter	758	2	GAG→GGG
ch1	2B	350079	350079	35	93	100.0%	T→C	256	V→A	Substitution	SNP (transition)	ALV55037.1	MFS transporter	767	2	GTC→GCC
ch1	2C	350202	350202	35	98	100.0%	T→C	297	L→P	Substitution	SNP (transition)	ALV55037.1	MFS transporter	890	2	CTG→CCG
ch1	2C	351071	351071	34	102	100.0%	C→T	39	L→F	Substitution	SNP (transition)	ALV57936.1	NADPH-dependent FMN reductase	115	1	CTC→TTC
ch1	2D	352078	352078	36	114	100.0%	C→T				SNP (transition)
ch1	7D	353129	353142	17	226→245	84.5%→91.6%	-CCCGCGCTGCGGCG	84		Frame Shift	Deletion	ALV55039.1	diguanylate cyclase	250	1
ch1	2A	354138	354138	33	85	89.4%	C→T	420	A→V	Substitution	SNP (transition)	ALV55039.1	diguanylate cyclase	1,259	2	GCA→GTA
ch1	2B	354138	354138	33	97	93.8%	C→T	420	A→V	Substitution	SNP (transition)	ALV55039.1	diguanylate cyclase	1,259	2	GCA→GTA
ch1	2C	354138	354138	32	78	96.2%	C→T	420	A→V	Substitution	SNP (transition)	ALV55039.1	diguanylate cyclase	1,259	2	GCA→GTA
ch1	2D	354138	354138	34	57	93.0%	C→T	420	A→V	Substitution	SNP (transition)	ALV55039.1	diguanylate cyclase	1,259	2	GCA→GTA
ch1	6B	357794	357794	35	81	100.0%	A→G	208	M→V	Substitution	SNP (transition)	ALV55044.1	methionine aminopeptidase	622	1	ATG→GTG
ch1	2B	358689	358689	36	100	100.0%	T→C				SNP (transition)
ch1	2B	366554	366554	37	53	100.0%	T→C	164	V→A	Substitution	SNP (transition)	ALV55054.1	trehalose phosphatase	491	2	GTG→GCG
ch1	2C	367241	367242	18	86→91	87.9%→93.0%	(CG)5→(CG)4	143		Frame Shift	Deletion (tandem repeat)	ALV55055.1	trehalose-6-phosphate synthase	429	3
ch1	8D	368399	368401	18	91	95.6%	-TCG	569	ID→I	Deletion	Deletion	ALV55056.1	ABC transporter	1,707	3	ATC,GAC→ATC
ch1	1A	368674	368674	36	118	100.0%	T→C	478	I→M	Substitution	SNP (transition)	ALV55056.1	ABC transporter	1,434	3	ATA→ATG
ch1	1B	368674	368674	36	115	100.0%	T→C	478	I→M	Substitution	SNP (transition)	ALV55056.1	ABC transporter	1,434	3	ATA→ATG
ch1	1C	368674	368674	36	105	100.0%	T→C	478	I→M	Substitution	SNP (transition)	ALV55056.1	ABC transporter	1,434	3	ATA→ATG
ch1	1D	368674	368674	36	69	100.0%	T→C	478	I→M	Substitution	SNP (transition)	ALV55056.1	ABC transporter	1,434	3	ATA→ATG
ch1	3A	368674	368674	35	101	100.0%	T→C	478	I→M	Substitution	SNP (transition)	ALV55056.1	ABC transporter	1,434	3	ATA→ATG
ch1	3B	368674	368674	35	105	100.0%	T→C	478	I→M	Substitution	SNP (transition)	ALV55056.1	ABC transporter	1,434	3	ATA→ATG
ch1	3C	368674	368674	35	74	100.0%	T→C	478	I→M	Substitution	SNP (transition)	ALV55056.1	ABC transporter	1,434	3	ATA→ATG
ch1	3D	368674	368674	35	89	100.0%	T→C	478	I→M	Substitution	SNP (transition)	ALV55056.1	ABC transporter	1,434	3	ATA→ATG
ch1	4A	368674	368674	36	104	100.0%	T→C	478	I→M	Substitution	SNP (transition)	ALV55056.1	ABC transporter	1,434	3	ATA→ATG
ch1	4B	368674	368674	36	59	100.0%	T→C	478	I→M	Substitution	SNP (transition)	ALV55056.1	ABC transporter	1,434	3	ATA→ATG
ch1	4C	368674	368674	36	87	100.0%	T→C	478	I→M	Substitution	SNP (transition)	ALV55056.1	ABC transporter	1,434	3	ATA→ATG
ch1	4D	368674	368674	35	69	100.0%	T→C	478	I→M	Substitution	SNP (transition)	ALV55056.1	ABC transporter	1,434	3	ATA→ATG
ch1	5A	368674	368674	36	106	100.0%	T→C	478	I→M	Substitution	SNP (transition)	ALV55056.1	ABC transporter	1,434	3	ATA→ATG
ch1	5B	368674	368674	36	70	100.0%	T→C	478	I→M	Substitution	SNP (transition)	ALV55056.1	ABC transporter	1,434	3	ATA→ATG
ch1	5C	368674	368674	36	113	99.1%	T→C	478	I→M	Substitution	SNP (transition)	ALV55056.1	ABC transporter	1,434	3	ATA→ATG
ch1	5D	368674	368674	35	105	100.0%	T→C	478	I→M	Substitution	SNP (transition)	ALV55056.1	ABC transporter	1,434	3	ATA→ATG
ch1	6A	368674	368674	36	116	100.0%	T→C	478	I→M	Substitution	SNP (transition)	ALV55056.1	ABC transporter	1,434	3	ATA→ATG
ch1	6B	368674	368674	35	56	100.0%	T→C	478	I→M	Substitution	SNP (transition)	ALV55056.1	ABC transporter	1,434	3	ATA→ATG
ch1	6C	368674	368674	36	101	100.0%	T→C	478	I→M	Substitution	SNP (transition)	ALV55056.1	ABC transporter	1,434	3	ATA→ATG
ch1	6D	368674	368674	36	125	100.0%	T→C	478	I→M	Substitution	SNP (transition)	ALV55056.1	ABC transporter	1,434	3	ATA→ATG
ch1	7A	368674	368674	34	86	100.0%	T→C	478	I→M	Substitution	SNP (transition)	ALV55056.1	ABC transporter	1,434	3	ATA→ATG
ch1	7B	368674	368674	36	98	100.0%	T→C	478	I→M	Substitution	SNP (transition)	ALV55056.1	ABC transporter	1,434	3	ATA→ATG
ch1	7C	368674	368674	36	122	100.0%	T→C	478	I→M	Substitution	SNP (transition)	ALV55056.1	ABC transporter	1,434	3	ATA→ATG
ch1	7D	368674	368674	35	160	100.0%	T→C	478	I→M	Substitution	SNP (transition)	ALV55056.1	ABC transporter	1,434	3	ATA→ATG
ch1	8A	368674	368674	35	89	100.0%	T→C	478	I→M	Substitution	SNP (transition)	ALV55056.1	ABC transporter	1,434	3	ATA→ATG
ch1	8B	368674	368674	36	95	100.0%	T→C	478	I→M	Substitution	SNP (transition)	ALV55056.1	ABC transporter	1,434	3	ATA→ATG
ch1	8C	368674	368674	34	112	100.0%	T→C	478	I→M	Substitution	SNP (transition)	ALV55056.1	ABC transporter	1,434	3	ATA→ATG
ch1	8D	368674	368674	36	87	100.0%	T→C	478	I→M	Substitution	SNP (transition)	ALV55056.1	ABC transporter	1,434	3	ATA→ATG
ch1	1A	369314	369314	36	121	100.0%	A→C	265	L→R	Substitution	SNP (transversion)	ALV55056.1	ABC transporter	794	2	CTG→CGG
ch1	1B	369314	369314	35	134	100.0%	A→C	265	L→R	Substitution	SNP (transversion)	ALV55056.1	ABC transporter	794	2	CTG→CGG
ch1	1C	369314	369314	36	97	100.0%	A→C	265	L→R	Substitution	SNP (transversion)	ALV55056.1	ABC transporter	794	2	CTG→CGG
ch1	1D	369314	369314	34	65	100.0%	A→C	265	L→R	Substitution	SNP (transversion)	ALV55056.1	ABC transporter	794	2	CTG→CGG
ch1	3A	369314	369314	35	144	100.0%	A→C	265	L→R	Substitution	SNP (transversion)	ALV55056.1	ABC transporter	794	2	CTG→CGG
ch1	3B	369314	369314	35	119	100.0%	A→C	265	L→R	Substitution	SNP (transversion)	ALV55056.1	ABC transporter	794	2	CTG→CGG
ch1	3C	369314	369314	34	103	99.0%	A→C	265	L→R	Substitution	SNP (transversion)	ALV55056.1	ABC transporter	794	2	CTG→CGG
ch1	3D	369314	369314	37	110	100.0%	A→C	265	L→R	Substitution	SNP (transversion)	ALV55056.1	ABC transporter	794	2	CTG→CGG
ch1	4A	369314	369314	36	103	100.0%	A→C	265	L→R	Substitution	SNP (transversion)	ALV55056.1	ABC transporter	794	2	CTG→CGG
ch1	4B	369314	369314	35	80	100.0%	A→C	265	L→R	Substitution	SNP (transversion)	ALV55056.1	ABC transporter	794	2	CTG→CGG
ch1	4C	369314	369314	36	88	100.0%	A→C	265	L→R	Substitution	SNP (transversion)	ALV55056.1	ABC transporter	794	2	CTG→CGG
ch1	4D	369314	369314	35	84	100.0%	A→C	265	L→R	Substitution	SNP (transversion)	ALV55056.1	ABC transporter	794	2	CTG→CGG
ch1	7A	369314	369314	37	96	99.0%	A→C	265	L→R	Substitution	SNP (transversion)	ALV55056.1	ABC transporter	794	2	CTG→CGG
ch1	7B	369314	369314	35	85	100.0%	A→C	265	L→R	Substitution	SNP (transversion)	ALV55056.1	ABC transporter	794	2	CTG→CGG
ch1	7D	369314	369314	36	225	99.6%	A→C	265	L→R	Substitution	SNP (transversion)	ALV55056.1	ABC transporter	794	2	CTG→CGG
ch1	8A	369314	369314	36	118	99.2%	A→C	265	L→R	Substitution	SNP (transversion)	ALV55056.1	ABC transporter	794	2	CTG→CGG
ch1	8B	369314	369314	36	98	100.0%	A→C	265	L→R	Substitution	SNP (transversion)	ALV55056.1	ABC transporter	794	2	CTG→CGG
ch1	8C	369314	369314	34	99	100.0%	A→C	265	L→R	Substitution	SNP (transversion)	ALV55056.1	ABC transporter	794	2	CTG→CGG
ch1	8D	369314	369314	35	122	100.0%	A→C	265	L→R	Substitution	SNP (transversion)	ALV55056.1	ABC transporter	794	2	CTG→CGG
ch1	6A	369507	369507	36	99	99.0%	C→T	201	G→S	Substitution	SNP (transition)	ALV55056.1	ABC transporter	601	1	GGC→AGC
ch1	6C	370192	370191	36	89	93.3%	+T				Insertion
ch1	2D	370283	370283	33	36	97.2%	A→G				SNP (transition)
ch1	1A	373846	373846	37	116	100.0%	T→C	289		None	SNP (transition)	ALV55060.1	glucarate dehydratase	867	3	CTA→CTG
ch1	1B	373846	373846	36	158	99.4%	T→C	289		None	SNP (transition)	ALV55060.1	glucarate dehydratase	867	3	CTA→CTG
ch1	1C	373846	373846	36	94	100.0%	T→C	289		None	SNP (transition)	ALV55060.1	glucarate dehydratase	867	3	CTA→CTG
ch1	1D	373846	373846	37	70	100.0%	T→C	289		None	SNP (transition)	ALV55060.1	glucarate dehydratase	867	3	CTA→CTG
ch1	3A	373846	373846	36	113	100.0%	T→C	289		None	SNP (transition)	ALV55060.1	glucarate dehydratase	867	3	CTA→CTG
ch1	3B	373846	373846	36	142	100.0%	T→C	289		None	SNP (transition)	ALV55060.1	glucarate dehydratase	867	3	CTA→CTG
ch1	3C	373846	373846	35	71	100.0%	T→C	289		None	SNP (transition)	ALV55060.1	glucarate dehydratase	867	3	CTA→CTG
ch1	3D	373846	373846	37	95	100.0%	T→C	289		None	SNP (transition)	ALV55060.1	glucarate dehydratase	867	3	CTA→CTG
ch1	4A	373846	373846	36	115	100.0%	T→C	289		None	SNP (transition)	ALV55060.1	glucarate dehydratase	867	3	CTA→CTG
ch1	4B	373846	373846	37	55	100.0%	T→C	289		None	SNP (transition)	ALV55060.1	glucarate dehydratase	867	3	CTA→CTG
ch1	4C	373846	373846	35	110	100.0%	T→C	289		None	SNP (transition)	ALV55060.1	glucarate dehydratase	867	3	CTA→CTG
ch1	4D	373846	373846	36	76	100.0%	T→C	289		None	SNP (transition)	ALV55060.1	glucarate dehydratase	867	3	CTA→CTG
ch1	5A	373846	373846	36	92	100.0%	T→C	289		None	SNP (transition)	ALV55060.1	glucarate dehydratase	867	3	CTA→CTG
ch1	5B	373846	373846	36	84	100.0%	T→C	289		None	SNP (transition)	ALV55060.1	glucarate dehydratase	867	3	CTA→CTG
ch1	5C	373846	373846	36	108	100.0%	T→C	289		None	SNP (transition)	ALV55060.1	glucarate dehydratase	867	3	CTA→CTG
ch1	5D	373846	373846	36	123	100.0%	T→C	289		None	SNP (transition)	ALV55060.1	glucarate dehydratase	867	3	CTA→CTG
ch1	6A	373846	373846	36	108	100.0%	T→C	289		None	SNP (transition)	ALV55060.1	glucarate dehydratase	867	3	CTA→CTG
ch1	6B	373846	373846	36	65	100.0%	T→C	289		None	SNP (transition)	ALV55060.1	glucarate dehydratase	867	3	CTA→CTG
ch1	6C	373846	373846	36	107	100.0%	T→C	289		None	SNP (transition)	ALV55060.1	glucarate dehydratase	867	3	CTA→CTG
ch1	6D	373846	373846	36	127	100.0%	T→C	289		None	SNP (transition)	ALV55060.1	glucarate dehydratase	867	3	CTA→CTG
ch1	7A	373846	373846	37	102	100.0%	T→C	289		None	SNP (transition)	ALV55060.1	glucarate dehydratase	867	3	CTA→CTG
ch1	7B	373846	373846	36	81	100.0%	T→C	289		None	SNP (transition)	ALV55060.1	glucarate dehydratase	867	3	CTA→CTG
ch1	7C	373846	373846	35	128	100.0%	T→C	289		None	SNP (transition)	ALV55060.1	glucarate dehydratase	867	3	CTA→CTG
ch1	7D	373846	373846	36	174	100.0%	T→C	289		None	SNP (transition)	ALV55060.1	glucarate dehydratase	867	3	CTA→CTG
ch1	8A	373846	373846	36	106	100.0%	T→C	289		None	SNP (transition)	ALV55060.1	glucarate dehydratase	867	3	CTA→CTG
ch1	8B	373846	373846	36	94	98.9%	T→C	289		None	SNP (transition)	ALV55060.1	glucarate dehydratase	867	3	CTA→CTG
ch1	8C	373846	373846	35	120	100.0%	T→C	289		None	SNP (transition)	ALV55060.1	glucarate dehydratase	867	3	CTA→CTG
ch1	8D	373846	373846	35	104	100.0%	T→C	289		None	SNP (transition)	ALV55060.1	glucarate dehydratase	867	3	CTA→CTG
ch1	1A	383067	383067	36	108	100.0%	T→C				SNP (transition)
ch1	1B	383067	383067	36	142	100.0%	T→C				SNP (transition)
ch1	1C	383067	383067	35	120	100.0%	T→C				SNP (transition)
ch1	1D	383067	383067	35	87	100.0%	T→C				SNP (transition)
ch1	2A	383067	383067	37	88	100.0%	T→C				SNP (transition)
ch1	2B	383067	383067	36	87	100.0%	T→C				SNP (transition)
ch1	2C	383067	383067	36	90	98.9%	T→C				SNP (transition)
ch1	2D	383067	383067	37	77	98.7%	T→C				SNP (transition)
ch1	3A	383067	383067	35	138	100.0%	T→C				SNP (transition)
ch1	3B	383067	383067	35	144	100.0%	T→C				SNP (transition)
ch1	3C	383067	383067	36	112	100.0%	T→C				SNP (transition)
ch1	3D	383067	383067	36	136	100.0%	T→C				SNP (transition)
ch1	4A	383067	383067	36	115	99.1%	T→C				SNP (transition)
ch1	4B	383067	383067	35	89	100.0%	T→C				SNP (transition)
ch1	4C	383067	383067	35	111	100.0%	T→C				SNP (transition)
ch1	4D	383067	383067	35	93	100.0%	T→C				SNP (transition)
ch1	5A	383067	383067	35	145	99.3%	T→C				SNP (transition)
ch1	5B	383067	383067	36	98	100.0%	T→C				SNP (transition)
ch1	5C	383067	383067	36	159	100.0%	T→C				SNP (transition)
ch1	5D	383067	383067	36	131	100.0%	T→C				SNP (transition)
ch1	6A	383067	383067	37	117	100.0%	T→C				SNP (transition)
ch1	6B	383067	383067	35	100	100.0%	T→C				SNP (transition)
ch1	6C	383067	383067	37	131	100.0%	T→C				SNP (transition)
ch1	6D	383067	383067	36	164	100.0%	T→C				SNP (transition)
ch1	7A	383067	383067	35	145	100.0%	T→C				SNP (transition)
ch1	7B	383067	383067	36	126	100.0%	T→C				SNP (transition)
ch1	7C	383067	383067	35	149	100.0%	T→C				SNP (transition)
ch1	7D	383067	383067	36	253	100.0%	T→C				SNP (transition)
ch1	8A	383067	383067	36	130	100.0%	T→C				SNP (transition)
ch1	8B	383067	383067	35	100	100.0%	T→C				SNP (transition)
ch1	8C	383067	383067	35	155	100.0%	T→C				SNP (transition)
ch1	8D	383067	383067	35	162	100.0%	T→C				SNP (transition)
ch1	7C	389188	389188	36	165	98.8%	T→A				SNP (transversion)
ch1	6D	391948	391949	33	21	100.0%	AC→GG	110	T→G	Substitution	Substitution	ALV55075.1	AraC family transcriptional regulator	328	1	ACG→GGG
ch1	2B	407520	407520	36	67	100.0%	A→G	321		None	SNP (transition)	ALV55087.1	histidine kinase	963	3	CGT→CGC
ch1	2C	413741	413741	33	39	100.0%	C→T	104	R→H	Substitution	SNP (transition)	ALV55092.1	glyoxalase/bleomycin resistance protein/dioxygenase	311	2	CGC→CAC
ch1	2C	413858	413858	29	45	100.0%	A→G	65	L→P	Substitution	SNP (transition)	ALV55092.1	glyoxalase/bleomycin resistance protein/dioxygenase	194	2	CTG→CCG
ch1	2B	415036	415036	37	59	100.0%	A→G	104	T→A	Substitution	SNP (transition)	ALV55094.1	acylaldehyde oxidase	310	1	ACG→GCG
ch1	2B	418091	418091	33	72	100.0%	G→A	358	G→S	Substitution	SNP (transition)	ALV55095.1	membrane protein	1,072	1	GGC→AGC
ch1	2C	422050	422050	37	66	100.0%	C→T	397	G→S	Substitution	SNP (transition)	ALV55098.1	nodulation protein	1,189	1	GGC→AGC
ch1	7C	422144	422144	36	155	100.0%	C→T	365		None	SNP (transition)	ALV55098.1	nodulation protein	1,095	3	GCG→GCA
ch1	2C	427949	427949	32	66	100.0%	T→C				SNP (transition)
ch1	2C	429433	429433	35	80	98.8%	G→A				SNP (transition)
ch1	2D	429433	429433	36	75	98.7%	G→A				SNP (transition)
ch1	2B	430123	430123	36	93	100.0%	C→T	428		None	SNP (transition)	ALV55102.1	alkaline phosphatase	1,284	3	GCG→GCA
ch1	1A	430617	430617	34	128	100.0%	T→C	264	S→G	Substitution	SNP (transition)	ALV55102.1	alkaline phosphatase	790	1	AGC→GGC
ch1	1B	430617	430617	35	154	100.0%	T→C	264	S→G	Substitution	SNP (transition)	ALV55102.1	alkaline phosphatase	790	1	AGC→GGC
ch1	1C	430617	430617	36	123	100.0%	T→C	264	S→G	Substitution	SNP (transition)	ALV55102.1	alkaline phosphatase	790	1	AGC→GGC
ch1	1D	430617	430617	34	109	100.0%	T→C	264	S→G	Substitution	SNP (transition)	ALV55102.1	alkaline phosphatase	790	1	AGC→GGC
ch1	2A	430617	430617	36	123	100.0%	T→C	264	S→G	Substitution	SNP (transition)	ALV55102.1	alkaline phosphatase	790	1	AGC→GGC
ch1	2B	430617	430617	35	109	100.0%	T→C	264	S→G	Substitution	SNP (transition)	ALV55102.1	alkaline phosphatase	790	1	AGC→GGC
ch1	2C	430617	430617	34	90	100.0%	T→C	264	S→G	Substitution	SNP (transition)	ALV55102.1	alkaline phosphatase	790	1	AGC→GGC
ch1	2D	430617	430617	34	93	100.0%	T→C	264	S→G	Substitution	SNP (transition)	ALV55102.1	alkaline phosphatase	790	1	AGC→GGC
ch1	3A	430617	430617	35	143	100.0%	T→C	264	S→G	Substitution	SNP (transition)	ALV55102.1	alkaline phosphatase	790	1	AGC→GGC
ch1	3B	430617	430617	35	154	100.0%	T→C	264	S→G	Substitution	SNP (transition)	ALV55102.1	alkaline phosphatase	790	1	AGC→GGC
ch1	3C	430617	430617	35	115	100.0%	T→C	264	S→G	Substitution	SNP (transition)	ALV55102.1	alkaline phosphatase	790	1	AGC→GGC
ch1	3D	430617	430617	35	126	100.0%	T→C	264	S→G	Substitution	SNP (transition)	ALV55102.1	alkaline phosphatase	790	1	AGC→GGC
ch1	4A	430617	430617	36	152	100.0%	T→C	264	S→G	Substitution	SNP (transition)	ALV55102.1	alkaline phosphatase	790	1	AGC→GGC
ch1	4B	430617	430617	34	95	100.0%	T→C	264	S→G	Substitution	SNP (transition)	ALV55102.1	alkaline phosphatase	790	1	AGC→GGC
ch1	4C	430617	430617	34	100	100.0%	T→C	264	S→G	Substitution	SNP (transition)	ALV55102.1	alkaline phosphatase	790	1	AGC→GGC
ch1	4D	430617	430617	34	92	100.0%	T→C	264	S→G	Substitution	SNP (transition)	ALV55102.1	alkaline phosphatase	790	1	AGC→GGC
ch1	5A	430617	430617	35	117	100.0%	T→C	264	S→G	Substitution	SNP (transition)	ALV55102.1	alkaline phosphatase	790	1	AGC→GGC
ch1	5B	430617	430617	36	88	100.0%	T→C	264	S→G	Substitution	SNP (transition)	ALV55102.1	alkaline phosphatase	790	1	AGC→GGC
ch1	5C	430617	430617	35	150	100.0%	T→C	264	S→G	Substitution	SNP (transition)	ALV55102.1	alkaline phosphatase	790	1	AGC→GGC
ch1	5D	430617	430617	36	163	100.0%	T→C	264	S→G	Substitution	SNP (transition)	ALV55102.1	alkaline phosphatase	790	1	AGC→GGC
ch1	6A	430617	430617	35	139	100.0%	T→C	264	S→G	Substitution	SNP (transition)	ALV55102.1	alkaline phosphatase	790	1	AGC→GGC
ch1	6B	430617	430617	35	107	100.0%	T→C	264	S→G	Substitution	SNP (transition)	ALV55102.1	alkaline phosphatase	790	1	AGC→GGC
ch1	6C	430617	430617	36	152	100.0%	T→C	264	S→G	Substitution	SNP (transition)	ALV55102.1	alkaline phosphatase	790	1	AGC→GGC
ch1	6D	430617	430617	35	161	100.0%	T→C	264	S→G	Substitution	SNP (transition)	ALV55102.1	alkaline phosphatase	790	1	AGC→GGC
ch1	7A	430617	430617	36	146	99.3%	T→C	264	S→G	Substitution	SNP (transition)	ALV55102.1	alkaline phosphatase	790	1	AGC→GGC
ch1	7B	430617	430617	35	148	100.0%	T→C	264	S→G	Substitution	SNP (transition)	ALV55102.1	alkaline phosphatase	790	1	AGC→GGC
ch1	7C	430617	430617	35	208	100.0%	T→C	264	S→G	Substitution	SNP (transition)	ALV55102.1	alkaline phosphatase	790	1	AGC→GGC
ch1	7D	430617	430617	36	185	100.0%	T→C	264	S→G	Substitution	SNP (transition)	ALV55102.1	alkaline phosphatase	790	1	AGC→GGC
ch1	8A	430617	430617	36	169	99.4%	T→C	264	S→G	Substitution	SNP (transition)	ALV55102.1	alkaline phosphatase	790	1	AGC→GGC
ch1	8B	430617	430617	35	143	100.0%	T→C	264	S→G	Substitution	SNP (transition)	ALV55102.1	alkaline phosphatase	790	1	AGC→GGC
ch1	8C	430617	430617	34	146	100.0%	T→C	264	S→G	Substitution	SNP (transition)	ALV55102.1	alkaline phosphatase	790	1	AGC→GGC
ch1	8D	430617	430617	34	149	98.7%	T→C	264	S→G	Substitution	SNP (transition)	ALV55102.1	alkaline phosphatase	790	1	AGC→GGC
ch1	1A	431555	431555	17	99	94.9%	(G)6→(G)5				Deletion (tandem repeat)
ch1	1B	431555	431555	17	114	94.7%	(G)6→(G)5				Deletion (tandem repeat)
ch1	1C	431555	431555	17	80	96.3%	(G)6→(G)5				Deletion (tandem repeat)
ch1	1D	431555	431555	17	70	98.6%	(G)6→(G)5				Deletion (tandem repeat)
ch1	2A	431555	431555	17	79	94.9%	(G)6→(G)5				Deletion (tandem repeat)
ch1	2B	431555	431555	17	70	92.9%	(G)6→(G)5				Deletion (tandem repeat)
ch1	2C	431555	431555	16	71	93.0%	(G)6→(G)5				Deletion (tandem repeat)
ch1	2D	431555	431555	17	66	100.0%	(G)6→(G)5				Deletion (tandem repeat)
ch1	3A	431555	431555	17	83	95.2%	(G)6→(G)5				Deletion (tandem repeat)
ch1	3B	431555	431555	17	89	88.8%	(G)6→(G)5				Deletion (tandem repeat)
ch1	3C	431555	431555	17	74	94.6%	(G)6→(G)5				Deletion (tandem repeat)
ch1	3D	431555	431555	17	66	93.9%	(G)6→(G)5				Deletion (tandem repeat)
ch1	4A	431555	431555	17	83	96.4%	(G)6→(G)5				Deletion (tandem repeat)
ch1	4B	431555	431555	17	55	94.5%	(G)6→(G)5				Deletion (tandem repeat)
ch1	4C	431555	431555	16	58	94.8%	(G)6→(G)5				Deletion (tandem repeat)
ch1	4D	431555	431555	17	62	98.4%	(G)6→(G)5				Deletion (tandem repeat)
ch1	5A	431555	431555	17	86	93.0%	(G)6→(G)5				Deletion (tandem repeat)
ch1	5B	431555	431555	16	55	100.0%	(G)6→(G)5				Deletion (tandem repeat)
ch1	5C	431555	431555	16	100	97.0%	(G)6→(G)5				Deletion (tandem repeat)
ch1	5D	431555	431555	17	61	98.4%	(G)6→(G)5				Deletion (tandem repeat)
ch1	6A	431555	431555	18	76	97.4%	(G)6→(G)5				Deletion (tandem repeat)
ch1	6B	431555	431555	17	42	92.9%	(G)6→(G)5				Deletion (tandem repeat)
ch1	6C	431555	431555	17	98	90.8%	(G)6→(G)5				Deletion (tandem repeat)
ch1	6D	431555	431555	17	116	95.7%	(G)6→(G)5				Deletion (tandem repeat)
ch1	7A	431555	431555	16	80	92.5%	(G)6→(G)5				Deletion (tandem repeat)
ch1	7B	431555	431555	17	85	98.8%	(G)6→(G)5				Deletion (tandem repeat)
ch1	7C	431555	431555	16	123	96.7%	(G)6→(G)5				Deletion (tandem repeat)
ch1	7D	431555	431555	17	98	96.9%	(G)6→(G)5				Deletion (tandem repeat)
ch1	8A	431555	431555	18	81	97.5%	(G)6→(G)5				Deletion (tandem repeat)
ch1	8B	431555	431555	18	76	96.1%	(G)6→(G)5				Deletion (tandem repeat)
ch1	8C	431555	431555	16	73	90.4%	(G)6→(G)5				Deletion (tandem repeat)
ch1	8D	431555	431555	16	90	95.6%	(G)6→(G)5				Deletion (tandem repeat)
ch1	2C	433733	433733	32	74	100.0%	C→T	62	A→V	Substitution	SNP (transition)	ALV55105.1	hypothetical protein	185	2	GCG→GTG
ch1	2A	434626	434625	34	65	96.9%	(T)7→(T)8				Insertion (tandem repeat)
ch1	2B	434626	434625	35	55	96.4%	(T)7→(T)8				Insertion (tandem repeat)
ch1	5D	436997	436997	37	73	97.3%	G→A	517	P→L	Substitution	SNP (transition)	ALV55110.1	iron ABC transporter permease	1,550	2	CCG→CTG
ch1	2A	447244	447244	36	54	100.0%	C→T	991	A→V	Substitution	SNP (transition)	ALV55114.1	exodeoxyribonuclease V subunit gamma	2,972	2	GCG→GTG
ch1	2B	447244	447244	37	51	100.0%	C→T	991	A→V	Substitution	SNP (transition)	ALV55114.1	exodeoxyribonuclease V subunit gamma	2,972	2	GCG→GTG
ch1	1A	456518	456518	35	78	100.0%	T→C	93		None	SNP (transition)	ALV55118.1	multidrug DMT transporter permease	279	3	CTA→CTG
ch1	1B	456518	456518	36	90	100.0%	T→C	93		None	SNP (transition)	ALV55118.1	multidrug DMT transporter permease	279	3	CTA→CTG
ch1	1C	456518	456518	35	76	100.0%	T→C	93		None	SNP (transition)	ALV55118.1	multidrug DMT transporter permease	279	3	CTA→CTG
ch1	1D	456518	456518	36	56	100.0%	T→C	93		None	SNP (transition)	ALV55118.1	multidrug DMT transporter permease	279	3	CTA→CTG
ch1	2A	456518	456518	36	67	100.0%	T→C	93		None	SNP (transition)	ALV55118.1	multidrug DMT transporter permease	279	3	CTA→CTG
ch1	2B	456518	456518	35	48	100.0%	T→C	93		None	SNP (transition)	ALV55118.1	multidrug DMT transporter permease	279	3	CTA→CTG
ch1	2C	456518	456518	36	58	100.0%	T→C	93		None	SNP (transition)	ALV55118.1	multidrug DMT transporter permease	279	3	CTA→CTG
ch1	2D	456518	456518	36	56	100.0%	T→C	93		None	SNP (transition)	ALV55118.1	multidrug DMT transporter permease	279	3	CTA→CTG
ch1	3A	456518	456518	36	103	100.0%	T→C	93		None	SNP (transition)	ALV55118.1	multidrug DMT transporter permease	279	3	CTA→CTG
ch1	3B	456518	456518	35	95	100.0%	T→C	93		None	SNP (transition)	ALV55118.1	multidrug DMT transporter permease	279	3	CTA→CTG
ch1	3C	456518	456518	36	54	100.0%	T→C	93		None	SNP (transition)	ALV55118.1	multidrug DMT transporter permease	279	3	CTA→CTG
ch1	3D	456518	456518	36	69	100.0%	T→C	93		None	SNP (transition)	ALV55118.1	multidrug DMT transporter permease	279	3	CTA→CTG
ch1	4A	456518	456518	36	63	100.0%	T→C	93		None	SNP (transition)	ALV55118.1	multidrug DMT transporter permease	279	3	CTA→CTG
ch1	4B	456518	456518	35	50	100.0%	T→C	93		None	SNP (transition)	ALV55118.1	multidrug DMT transporter permease	279	3	CTA→CTG
ch1	4C	456518	456518	35	80	100.0%	T→C	93		None	SNP (transition)	ALV55118.1	multidrug DMT transporter permease	279	3	CTA→CTG
ch1	4D	456518	456518	36	50	100.0%	T→C	93		None	SNP (transition)	ALV55118.1	multidrug DMT transporter permease	279	3	CTA→CTG
ch1	5A	456518	456518	35	88	100.0%	T→C	93		None	SNP (transition)	ALV55118.1	multidrug DMT transporter permease	279	3	CTA→CTG
ch1	5B	456518	456518	36	51	100.0%	T→C	93		None	SNP (transition)	ALV55118.1	multidrug DMT transporter permease	279	3	CTA→CTG
ch1	5C	456518	456518	35	86	100.0%	T→C	93		None	SNP (transition)	ALV55118.1	multidrug DMT transporter permease	279	3	CTA→CTG
ch1	5D	456518	456518	36	62	100.0%	T→C	93		None	SNP (transition)	ALV55118.1	multidrug DMT transporter permease	279	3	CTA→CTG
ch1	6A	456518	456518	36	64	100.0%	T→C	93		None	SNP (transition)	ALV55118.1	multidrug DMT transporter permease	279	3	CTA→CTG
ch1	6B	456518	456518	36	55	100.0%	T→C	93		None	SNP (transition)	ALV55118.1	multidrug DMT transporter permease	279	3	CTA→CTG
ch1	6C	456518	456518	36	78	100.0%	T→C	93		None	SNP (transition)	ALV55118.1	multidrug DMT transporter permease	279	3	CTA→CTG
ch1	6D	456518	456518	36	99	100.0%	T→C	93		None	SNP (transition)	ALV55118.1	multidrug DMT transporter permease	279	3	CTA→CTG
ch1	7A	456518	456518	36	83	100.0%	T→C	93		None	SNP (transition)	ALV55118.1	multidrug DMT transporter permease	279	3	CTA→CTG
ch1	7B	456518	456518	36	78	100.0%	T→C	93		None	SNP (transition)	ALV55118.1	multidrug DMT transporter permease	279	3	CTA→CTG
ch1	7C	456518	456518	34	91	100.0%	T→C	93		None	SNP (transition)	ALV55118.1	multidrug DMT transporter permease	279	3	CTA→CTG
ch1	7D	456518	456518	36	60	100.0%	T→C	93		None	SNP (transition)	ALV55118.1	multidrug DMT transporter permease	279	3	CTA→CTG
ch1	8A	456518	456518	35	75	100.0%	T→C	93		None	SNP (transition)	ALV55118.1	multidrug DMT transporter permease	279	3	CTA→CTG
ch1	8B	456518	456518	34	91	100.0%	T→C	93		None	SNP (transition)	ALV55118.1	multidrug DMT transporter permease	279	3	CTA→CTG
ch1	8C	456518	456518	35	74	100.0%	T→C	93		None	SNP (transition)	ALV55118.1	multidrug DMT transporter permease	279	3	CTA→CTG
ch1	8D	456518	456518	36	57	100.0%	T→C	93		None	SNP (transition)	ALV55118.1	multidrug DMT transporter permease	279	3	CTA→CTG
ch1	1A	456909	456913	16	94→105	81.0%→90.4%	-GGGGG				Deletion
ch1	1C	456909	456913	16	88→92	89.1%→93.2%	-GGGGG				Deletion
ch1	3A	456909	456913	17	90→99	82.8%→91.1%	-GGGGG				Deletion
ch1	3C	456909	456913	17	78→82	85.4%→89.7%	-GGGGG				Deletion
ch1	3D	456909	456913	17	69→75	85.3%→92.8%	-GGGGG				Deletion
ch1	4A	456909	456913	16	74→85	80.0%→91.9%	-GGGGG				Deletion
ch1	4B	456909	456913	17	51→54	85.2%→90.2%	-GGGGG				Deletion
ch1	4C	456909	456913	17	76→82	85.4%→92.1%	-GGGGG				Deletion
ch1	4D	456909	456913	17	54→60	88.3%→98.1%	-GGGGG				Deletion
ch1	5A	456909	456913	16	84→88	88.6%→92.9%	-GGGGG				Deletion
ch1	6A	456909	456913	17	98→108	83.3%→91.8%	-GGGGG				Deletion
ch1	6D	456909	456913	17	111→116	86.2%→90.1%	-GGGGG				Deletion
ch1	7A	456909	456913	17	110→119	84.0%→90.9%	-GGGGG				Deletion
ch1	7B	456909	456913	17	93→96	80.2%→82.8%	-GGGGG				Deletion
ch1	7D	456909	456913	17	87→91	87.9%→92.0%	-GGGGG				Deletion
ch1	8C	456909	456913	16	102→110	85.5%→92.2%	-GGGGG				Deletion
ch1	8D	456909	456913	16	83→91	83.5%→91.6%	-GGGGG				Deletion
ch1	4A	460719	460720	34	117→126	98.3%→98.4%	GT→AC	39	V→T	Substitution	Substitution	ALV55123.1	cytochrome B561	115	1	GTG→ACG
ch1	7D	460719	460720	33	124→130	98.4%→98.5%	GT→AC	39	V→T	Substitution	Substitution	ALV55123.1	cytochrome B561	115	1	GTG→ACG
ch1	1A	460720	460720	32	90	97.8%	T→C	39	V→A	Substitution	SNP (transition)	ALV55123.1	cytochrome B561	116	2	GTG→GCG
ch1	1B	460720	460720	34	136	98.5%	T→C	39	V→A	Substitution	SNP (transition)	ALV55123.1	cytochrome B561	116	2	GTG→GCG
ch1	1C	460720	460720	33	132	99.2%	T→C	39	V→A	Substitution	SNP (transition)	ALV55123.1	cytochrome B561	116	2	GTG→GCG
ch1	1D	460720	460720	34	87	98.9%	T→C	39	V→A	Substitution	SNP (transition)	ALV55123.1	cytochrome B561	116	2	GTG→GCG
ch1	3A	460720	460720	33	127	99.2%	T→C	39	V→A	Substitution	SNP (transition)	ALV55123.1	cytochrome B561	116	2	GTG→GCG
ch1	3B	460720	460720	32	145	99.3%	T→C	39	V→A	Substitution	SNP (transition)	ALV55123.1	cytochrome B561	116	2	GTG→GCG
ch1	3C	460720	460720	32	113	100.0%	T→C	39	V→A	Substitution	SNP (transition)	ALV55123.1	cytochrome B561	116	2	GTG→GCG
ch1	3D	460720	460720	33	125	100.0%	T→C	39	V→A	Substitution	SNP (transition)	ALV55123.1	cytochrome B561	116	2	GTG→GCG
ch1	4B	460720	460720	32	106	100.0%	T→C	39	V→A	Substitution	SNP (transition)	ALV55123.1	cytochrome B561	116	2	GTG→GCG
ch1	4C	460720	460720	32	106	99.1%	T→C	39	V→A	Substitution	SNP (transition)	ALV55123.1	cytochrome B561	116	2	GTG→GCG
ch1	4D	460720	460720	32	77	97.4%	T→C	39	V→A	Substitution	SNP (transition)	ALV55123.1	cytochrome B561	116	2	GTG→GCG
ch1	5A	460720	460720	34	136	98.5%	T→C	39	V→A	Substitution	SNP (transition)	ALV55123.1	cytochrome B561	116	2	GTG→GCG
ch1	5B	460720	460720	33	96	97.9%	T→C	39	V→A	Substitution	SNP (transition)	ALV55123.1	cytochrome B561	116	2	GTG→GCG
ch1	5C	460720	460720	33	118	98.3%	T→C	39	V→A	Substitution	SNP (transition)	ALV55123.1	cytochrome B561	116	2	GTG→GCG
ch1	5D	460720	460720	33	111	100.0%	T→C	39	V→A	Substitution	SNP (transition)	ALV55123.1	cytochrome B561	116	2	GTG→GCG
ch1	6A	460720	460720	33	131	98.5%	T→C	39	V→A	Substitution	SNP (transition)	ALV55123.1	cytochrome B561	116	2	GTG→GCG
ch1	6B	460720	460720	33	74	100.0%	T→C	39	V→A	Substitution	SNP (transition)	ALV55123.1	cytochrome B561	116	2	GTG→GCG
ch1	6C	460720	460720	35	139	100.0%	T→C	39	V→A	Substitution	SNP (transition)	ALV55123.1	cytochrome B561	116	2	GTG→GCG
ch1	6D	460720	460720	34	154	99.4%	T→C	39	V→A	Substitution	SNP (transition)	ALV55123.1	cytochrome B561	116	2	GTG→GCG
ch1	7A	460720	460720	32	146	98.6%	T→C	39	V→A	Substitution	SNP (transition)	ALV55123.1	cytochrome B561	116	2	GTG→GCG
ch1	7B	460720	460720	33	122	99.2%	T→C	39	V→A	Substitution	SNP (transition)	ALV55123.1	cytochrome B561	116	2	GTG→GCG
ch1	7C	460720	460720	32	163	99.4%	T→C	39	V→A	Substitution	SNP (transition)	ALV55123.1	cytochrome B561	116	2	GTG→GCG
ch1	8A	460720	460720	34	131	99.2%	T→C	39	V→A	Substitution	SNP (transition)	ALV55123.1	cytochrome B561	116	2	GTG→GCG
ch1	8B	460720	460720	35	113	100.0%	T→C	39	V→A	Substitution	SNP (transition)	ALV55123.1	cytochrome B561	116	2	GTG→GCG
ch1	8C	460720	460720	33	114	99.1%	T→C	39	V→A	Substitution	SNP (transition)	ALV55123.1	cytochrome B561	116	2	GTG→GCG
ch1	8D	460720	460720	34	120	100.0%	T→C	39	V→A	Substitution	SNP (transition)	ALV55123.1	cytochrome B561	116	2	GTG→GCG
ch1	2A	462858	462857	34	80	91.3%	(G)6→(G)7				Insertion (tandem repeat)
ch1	2B	462858	462857	35	72	80.6%	(G)6→(G)7				Insertion (tandem repeat)
ch1	2C	462858	462857	34	55	89.1%	(G)6→(G)7				Insertion (tandem repeat)
ch1	2D	462858	462857	30	71	80.3%	(G)6→(G)7				Insertion (tandem repeat)
ch1	2C	463043	463042	34	44	93.2%	(T)8→(T)9				Insertion (tandem repeat)
ch1	2D	463043	463042	35	59	96.6%	(T)8→(T)9				Insertion (tandem repeat)
ch1	1B	464011	464011	36	55	100.0%	G→A	267	V→M	Substitution	SNP (transition)	ALV55127.1	multidrug DMT transporter permease	799	1	GTG→ATG
ch1	1C	464011	464011	34	50	100.0%	G→A	267	V→M	Substitution	SNP (transition)	ALV55127.1	multidrug DMT transporter permease	799	1	GTG→ATG
ch1	1D	464011	464011	37	44	100.0%	G→A	267	V→M	Substitution	SNP (transition)	ALV55127.1	multidrug DMT transporter permease	799	1	GTG→ATG
ch1	2A	464041	464040	36	32	96.9%	+A	277		Frame Shift	Insertion	ALV55127.1	multidrug DMT transporter permease	829	1
ch1	2B	464041	464040	35	38	100.0%	+A	277		Frame Shift	Insertion	ALV55127.1	multidrug DMT transporter permease	829	1
ch1	2A	465341	465341	36	58	98.3%	A→G	90	L→P	Substitution	SNP (transition)	ALV57939.1	MFS transporter	269	2	CTG→CCG
ch1	2B	465341	465341	35	47	100.0%	A→G	90	L→P	Substitution	SNP (transition)	ALV57939.1	MFS transporter	269	2	CTG→CCG
ch1	2C	465341	465341	34	59	100.0%	A→G	90	L→P	Substitution	SNP (transition)	ALV57939.1	MFS transporter	269	2	CTG→CCG
ch1	2D	465341	465341	35	36	97.2%	A→G	90	L→P	Substitution	SNP (transition)	ALV57939.1	MFS transporter	269	2	CTG→CCG
ch1	2A	467276	467277	17	90	96.7%	(GC)5→(GC)4	150		Frame Shift	Deletion (tandem repeat)	ALV55129.1	ABC transporter ATP-binding protein	448	1
ch1	2B	467276	467277	17	60→62	88.7%→91.7%	(GC)5→(GC)4	150		Frame Shift	Deletion (tandem repeat)	ALV55129.1	ABC transporter ATP-binding protein	448	1
ch1	2D	468454	468454	37	50	98.0%	C→T	63	G→R	Substitution	SNP (transition)	ALV55130.1	ABC transporter permease	187	1	GGG→AGG
ch1	2D	469051	469051	35	46	100.0%	A→G	142	V→A	Substitution	SNP (transition)	ALV55131.1	ABC transporter permease	425	2	GTG→GCG
ch1	5D	469754	469754	34	131	100.0%	C→G	256		None	SNP (transversion)	ALV55132.1	ABC transporter substrate-binding protein	768	3	GTG→GTC
ch1	2C	474050	474050	34	80	100.0%	A→G	169	L→P	Substitution	SNP (transition)	ALV55135.1	alcohol dehydrogenase	506	2	CTC→CCC
ch1	1A	476392	476392	36	76	100.0%	A→G				SNP (transition)
ch1	1B	476392	476392	36	109	99.1%	A→G				SNP (transition)
ch1	1C	476392	476392	35	100	100.0%	A→G				SNP (transition)
ch1	1D	476392	476392	36	70	100.0%	A→G				SNP (transition)
ch1	3A	476392	476392	37	100	100.0%	A→G				SNP (transition)
ch1	3B	476392	476392	36	90	98.9%	A→G				SNP (transition)
ch1	3C	476392	476392	36	92	100.0%	A→G				SNP (transition)
ch1	3D	476392	476392	36	97	100.0%	A→G				SNP (transition)
ch1	4A	476392	476392	37	111	100.0%	A→G				SNP (transition)
ch1	4B	476392	476392	37	69	100.0%	A→G				SNP (transition)
ch1	4C	476392	476392	35	85	98.8%	A→G				SNP (transition)
ch1	4D	476392	476392	35	56	100.0%	A→G				SNP (transition)
ch1	5A	476392	476392	35	79	100.0%	A→G				SNP (transition)
ch1	5B	476392	476392	36	61	100.0%	A→G				SNP (transition)
ch1	5C	476392	476392	36	90	100.0%	A→G				SNP (transition)
ch1	5D	476392	476392	36	70	100.0%	A→G				SNP (transition)
ch1	6A	476392	476392	36	103	100.0%	A→G				SNP (transition)
ch1	6B	476392	476392	37	55	100.0%	A→G				SNP (transition)
ch1	6C	476392	476392	37	85	100.0%	A→G				SNP (transition)
ch1	6D	476392	476392	37	126	100.0%	A→G				SNP (transition)
ch1	7A	476392	476392	37	85	100.0%	A→G				SNP (transition)
ch1	7B	476392	476392	37	80	100.0%	A→G				SNP (transition)
ch1	7C	476392	476392	36	124	100.0%	A→G				SNP (transition)
ch1	7D	476392	476392	35	91	100.0%	A→G				SNP (transition)
ch1	8A	476392	476392	37	98	100.0%	A→G				SNP (transition)
ch1	8B	476392	476392	36	82	100.0%	A→G				SNP (transition)
ch1	8C	476392	476392	35	97	100.0%	A→G				SNP (transition)
ch1	8D	476392	476392	35	89	100.0%	A→G				SNP (transition)
ch1	7A	479566	479566	36	115	100.0%	C→T	354		None	SNP (transition)	ALV55140.1	2-oxoisovalerate dehydrogenase	1,062	3	CAC→CAT
ch1	7B	479566	479566	36	114	99.1%	C→T	354		None	SNP (transition)	ALV55140.1	2-oxoisovalerate dehydrogenase	1,062	3	CAC→CAT
ch1	7D	479566	479566	36	100	100.0%	C→T	354		None	SNP (transition)	ALV55140.1	2-oxoisovalerate dehydrogenase	1,062	3	CAC→CAT
ch1	2B	485265	485265	34	78	96.2%	T→C	40	S→G	Substitution	SNP (transition)	ALV55145.1	LysR family transcriptional regulator	118	1	AGC→GGC
ch1	6A	490764	490764	37	93	100.0%	G→A	119		None	SNP (transition)	ALV55150.1	LysR family transcriptional regulator	357	3	GAC→GAT
ch1	2C	492340	492340	37	64	100.0%	T→C	343	C→R	Substitution	SNP (transition)	ALV55151.1	LysR family transcriptional regulator	1,027	1	TGC→CGC
ch1	2D	495264	495264	34	61	98.4%	A→G	341	V→A	Substitution	SNP (transition)	ALV55153.1	MFS transporter	1,022	2	GTC→GCC
ch1	2D	499040	499040	33	45	100.0%	C→T				SNP (transition)
ch1	6C	499229	499229	25	15	86.7%	G→A				SNP (transition)
ch1	6D	499229	499229	25	24	91.7%	G→A				SNP (transition)
ch1	8A	499229	499229	29	19	89.5%	G→A				SNP (transition)
ch1	4A	506249	506249	36	123	99.2%	G→C				SNP (transversion)
ch1	4B	506249	506249	36	71	98.6%	G→C				SNP (transversion)
ch1	4C	506249	506249	35	111	100.0%	G→C				SNP (transversion)
ch1	4D	506249	506249	35	94	100.0%	G→C				SNP (transversion)
ch1	2B	507342	507342	34	70	100.0%	A→C	140	T→P	Substitution	SNP (transversion)	ALV55166.1	malonate transporter	418	1	ACG→CCG
ch1	2D	508040	508040	36	69	100.0%	A→G	72	H→R	Substitution	SNP (transition)	ALV55167.1	malonate decarboxylase subunit alpha	215	2	CAC→CGC
ch1	4D	508388	508388	35	57	100.0%	A→G	188	D→G	Substitution	SNP (transition)	ALV55167.1	malonate decarboxylase subunit alpha	563	2	GAC→GGC
ch1	2C	514519	514519	37	68	100.0%	C→T				SNP (transition)
ch1	2D	514519	514519	36	79	100.0%	C→T				SNP (transition)
ch1	1A	526324	526324	36	92	100.0%	C→T				SNP (transition)
ch1	1B	526324	526324	36	123	100.0%	C→T				SNP (transition)
ch1	1C	526324	526324	35	98	100.0%	C→T				SNP (transition)
ch1	1D	526324	526324	36	73	100.0%	C→T				SNP (transition)
ch1	3A	526324	526324	34	94	100.0%	C→T				SNP (transition)
ch1	3B	526324	526324	36	108	99.1%	C→T				SNP (transition)
ch1	3C	526324	526324	35	81	100.0%	C→T				SNP (transition)
ch1	3D	526324	526324	35	94	100.0%	C→T				SNP (transition)
ch1	4A	526324	526324	35	108	100.0%	C→T				SNP (transition)
ch1	4B	526324	526324	35	63	100.0%	C→T				SNP (transition)
ch1	4C	526324	526324	35	77	100.0%	C→T				SNP (transition)
ch1	4D	526324	526324	35	82	100.0%	C→T				SNP (transition)
ch1	5A	526324	526324	35	102	99.0%	C→T				SNP (transition)
ch1	5B	526324	526324	35	67	100.0%	C→T				SNP (transition)
ch1	5C	526324	526324	34	125	100.0%	C→T				SNP (transition)
ch1	5D	526324	526324	35	95	98.9%	C→T				SNP (transition)
ch1	6A	526324	526324	36	100	99.0%	C→T				SNP (transition)
ch1	6B	526324	526324	34	89	98.9%	C→T				SNP (transition)
ch1	6C	526324	526324	35	95	100.0%	C→T				SNP (transition)
ch1	6D	526324	526324	35	120	100.0%	C→T				SNP (transition)
ch1	7A	526324	526324	36	100	99.0%	C→T				SNP (transition)
ch1	7B	526324	526324	35	101	100.0%	C→T				SNP (transition)
ch1	7C	526324	526324	35	153	100.0%	C→T				SNP (transition)
ch1	7D	526324	526324	36	97	100.0%	C→T				SNP (transition)
ch1	8A	526324	526324	35	104	99.0%	C→T				SNP (transition)
ch1	8B	526324	526324	35	74	98.6%	C→T				SNP (transition)
ch1	8C	526324	526324	35	100	100.0%	C→T				SNP (transition)
ch1	8D	526324	526324	34	117	100.0%	C→T				SNP (transition)
ch1	2A	527230	527230	34	100	99.0%	A→G	233	D→G	Substitution	SNP (transition)	ALV55186.1	carbamoyl phosphate synthase small subunit	698	2	GAC→GGC
ch1	2C	538920	538920	36	93	100.0%	C→T				SNP (transition)
ch1	7B	539046	539046	18	94	95.7%	-A				Deletion
ch1	2B	541339	541339	33	48	100.0%	T→C	57	V→A	Substitution	SNP (transition)	ALV55198.1	phosphate transporter permease subunit PtsA	170	2	GTG→GCG
ch1	2B	543213	543213	36	75	98.7%	A→G	90	K→E	Substitution	SNP (transition)	ALV55200.1	transcriptional regulator PhoU	268	1	AAA→GAA
ch1	2C	544091	544091	34	79	100.0%	T→C	137	L→P	Substitution	SNP (transition)	ALV57942.1	chemotaxis protein CheY	410	2	CTG→CCG
ch1	2D	544091	544091	34	80	98.8%	T→C	137	L→P	Substitution	SNP (transition)	ALV57942.1	chemotaxis protein CheY	410	2	CTG→CCG
ch1	1A	544791	544791	35	149	100.0%	T→C	117		None	SNP (transition)	ALV55201.1	histidine kinase	351	3	CAT→CAC
ch1	1B	544791	544791	34	167	100.0%	T→C	117		None	SNP (transition)	ALV55201.1	histidine kinase	351	3	CAT→CAC
ch1	1C	544791	544791	35	134	100.0%	T→C	117		None	SNP (transition)	ALV55201.1	histidine kinase	351	3	CAT→CAC
ch1	1D	544791	544791	34	106	100.0%	T→C	117		None	SNP (transition)	ALV55201.1	histidine kinase	351	3	CAT→CAC
ch1	2A	544791	544791	36	129	100.0%	T→C	117		None	SNP (transition)	ALV55201.1	histidine kinase	351	3	CAT→CAC
ch1	2B	544791	544791	36	96	100.0%	T→C	117		None	SNP (transition)	ALV55201.1	histidine kinase	351	3	CAT→CAC
ch1	2C	544791	544791	35	99	100.0%	T→C	117		None	SNP (transition)	ALV55201.1	histidine kinase	351	3	CAT→CAC
ch1	2D	544791	544791	35	112	100.0%	T→C	117		None	SNP (transition)	ALV55201.1	histidine kinase	351	3	CAT→CAC
ch1	3A	544791	544791	34	148	100.0%	T→C	117		None	SNP (transition)	ALV55201.1	histidine kinase	351	3	CAT→CAC
ch1	3B	544791	544791	35	163	100.0%	T→C	117		None	SNP (transition)	ALV55201.1	histidine kinase	351	3	CAT→CAC
ch1	3C	544791	544791	35	118	100.0%	T→C	117		None	SNP (transition)	ALV55201.1	histidine kinase	351	3	CAT→CAC
ch1	3D	544791	544791	35	139	100.0%	T→C	117		None	SNP (transition)	ALV55201.1	histidine kinase	351	3	CAT→CAC
ch1	4A	544791	544791	35	152	100.0%	T→C	117		None	SNP (transition)	ALV55201.1	histidine kinase	351	3	CAT→CAC
ch1	4B	544791	544791	34	91	100.0%	T→C	117		None	SNP (transition)	ALV55201.1	histidine kinase	351	3	CAT→CAC
ch1	4C	544791	544791	35	121	100.0%	T→C	117		None	SNP (transition)	ALV55201.1	histidine kinase	351	3	CAT→CAC
ch1	4D	544791	544791	34	96	100.0%	T→C	117		None	SNP (transition)	ALV55201.1	histidine kinase	351	3	CAT→CAC
ch1	5A	544791	544791	35	117	100.0%	T→C	117		None	SNP (transition)	ALV55201.1	histidine kinase	351	3	CAT→CAC
ch1	5B	544791	544791	34	99	100.0%	T→C	117		None	SNP (transition)	ALV55201.1	histidine kinase	351	3	CAT→CAC
ch1	5C	544791	544791	34	186	100.0%	T→C	117		None	SNP (transition)	ALV55201.1	histidine kinase	351	3	CAT→CAC
ch1	5D	544791	544791	35	133	100.0%	T→C	117		None	SNP (transition)	ALV55201.1	histidine kinase	351	3	CAT→CAC
ch1	6A	544791	544791	35	145	100.0%	T→C	117		None	SNP (transition)	ALV55201.1	histidine kinase	351	3	CAT→CAC
ch1	6B	544791	544791	36	74	100.0%	T→C	117		None	SNP (transition)	ALV55201.1	histidine kinase	351	3	CAT→CAC
ch1	6C	544791	544791	35	129	100.0%	T→C	117		None	SNP (transition)	ALV55201.1	histidine kinase	351	3	CAT→CAC
ch1	6D	544791	544791	36	170	100.0%	T→C	117		None	SNP (transition)	ALV55201.1	histidine kinase	351	3	CAT→CAC
ch1	7A	544791	544791	35	149	100.0%	T→C	117		None	SNP (transition)	ALV55201.1	histidine kinase	351	3	CAT→CAC
ch1	7B	544791	544791	35	158	99.4%	T→C	117		None	SNP (transition)	ALV55201.1	histidine kinase	351	3	CAT→CAC
ch1	7C	544791	544791	35	203	100.0%	T→C	117		None	SNP (transition)	ALV55201.1	histidine kinase	351	3	CAT→CAC
ch1	7D	544791	544791	35	194	100.0%	T→C	117		None	SNP (transition)	ALV55201.1	histidine kinase	351	3	CAT→CAC
ch1	8A	544791	544791	35	155	100.0%	T→C	117		None	SNP (transition)	ALV55201.1	histidine kinase	351	3	CAT→CAC
ch1	8B	544791	544791	34	126	99.2%	T→C	117		None	SNP (transition)	ALV55201.1	histidine kinase	351	3	CAT→CAC
ch1	8C	544791	544791	34	139	99.3%	T→C	117		None	SNP (transition)	ALV55201.1	histidine kinase	351	3	CAT→CAC
ch1	8D	544791	544791	35	157	100.0%	T→C	117		None	SNP (transition)	ALV55201.1	histidine kinase	351	3	CAT→CAC
ch1	1A	550790	550790	35	102	99.0%	A→G	28	D→G	Substitution	SNP (transition)	ALV55205.1	phosphohistidine phosphatase	83	2	GAC→GGC
ch1	1B	550790	550790	34	128	100.0%	A→G	28	D→G	Substitution	SNP (transition)	ALV55205.1	phosphohistidine phosphatase	83	2	GAC→GGC
ch1	1C	550790	550790	35	110	99.1%	A→G	28	D→G	Substitution	SNP (transition)	ALV55205.1	phosphohistidine phosphatase	83	2	GAC→GGC
ch1	1D	550790	550790	36	73	100.0%	A→G	28	D→G	Substitution	SNP (transition)	ALV55205.1	phosphohistidine phosphatase	83	2	GAC→GGC
ch1	2A	550790	550790	34	99	100.0%	A→G	28	D→G	Substitution	SNP (transition)	ALV55205.1	phosphohistidine phosphatase	83	2	GAC→GGC
ch1	2B	550790	550790	35	75	100.0%	A→G	28	D→G	Substitution	SNP (transition)	ALV55205.1	phosphohistidine phosphatase	83	2	GAC→GGC
ch1	2C	550790	550790	35	88	100.0%	A→G	28	D→G	Substitution	SNP (transition)	ALV55205.1	phosphohistidine phosphatase	83	2	GAC→GGC
ch1	2D	550790	550790	33	94	100.0%	A→G	28	D→G	Substitution	SNP (transition)	ALV55205.1	phosphohistidine phosphatase	83	2	GAC→GGC
ch1	3A	550790	550790	34	117	100.0%	A→G	28	D→G	Substitution	SNP (transition)	ALV55205.1	phosphohistidine phosphatase	83	2	GAC→GGC
ch1	3B	550790	550790	35	140	100.0%	A→G	28	D→G	Substitution	SNP (transition)	ALV55205.1	phosphohistidine phosphatase	83	2	GAC→GGC
ch1	3C	550790	550790	35	123	98.4%	A→G	28	D→G	Substitution	SNP (transition)	ALV55205.1	phosphohistidine phosphatase	83	2	GAC→GGC
ch1	3D	550790	550790	35	119	99.2%	A→G	28	D→G	Substitution	SNP (transition)	ALV55205.1	phosphohistidine phosphatase	83	2	GAC→GGC
ch1	4A	550790	550790	34	130	99.2%	A→G	28	D→G	Substitution	SNP (transition)	ALV55205.1	phosphohistidine phosphatase	83	2	GAC→GGC
ch1	4B	550790	550790	35	86	100.0%	A→G	28	D→G	Substitution	SNP (transition)	ALV55205.1	phosphohistidine phosphatase	83	2	GAC→GGC
ch1	4C	550790	550790	33	107	100.0%	A→G	28	D→G	Substitution	SNP (transition)	ALV55205.1	phosphohistidine phosphatase	83	2	GAC→GGC
ch1	4D	550790	550790	33	72	100.0%	A→G	28	D→G	Substitution	SNP (transition)	ALV55205.1	phosphohistidine phosphatase	83	2	GAC→GGC
ch1	5A	550790	550790	35	117	99.1%	A→G	28	D→G	Substitution	SNP (transition)	ALV55205.1	phosphohistidine phosphatase	83	2	GAC→GGC
ch1	5B	550790	550790	33	89	100.0%	A→G	28	D→G	Substitution	SNP (transition)	ALV55205.1	phosphohistidine phosphatase	83	2	GAC→GGC
ch1	5C	550790	550790	34	140	99.3%	A→G	28	D→G	Substitution	SNP (transition)	ALV55205.1	phosphohistidine phosphatase	83	2	GAC→GGC
ch1	5D	550790	550790	34	97	100.0%	A→G	28	D→G	Substitution	SNP (transition)	ALV55205.1	phosphohistidine phosphatase	83	2	GAC→GGC
ch1	6A	550790	550790	34	132	100.0%	A→G	28	D→G	Substitution	SNP (transition)	ALV55205.1	phosphohistidine phosphatase	83	2	GAC→GGC
ch1	6B	550790	550790	34	86	98.8%	A→G	28	D→G	Substitution	SNP (transition)	ALV55205.1	phosphohistidine phosphatase	83	2	GAC→GGC
ch1	6C	550790	550790	36	135	100.0%	A→G	28	D→G	Substitution	SNP (transition)	ALV55205.1	phosphohistidine phosphatase	83	2	GAC→GGC
ch1	6D	550790	550790	36	160	100.0%	A→G	28	D→G	Substitution	SNP (transition)	ALV55205.1	phosphohistidine phosphatase	83	2	GAC→GGC
ch1	7A	550790	550790	35	163	100.0%	A→G	28	D→G	Substitution	SNP (transition)	ALV55205.1	phosphohistidine phosphatase	83	2	GAC→GGC
ch1	7B	550790	550790	34	129	100.0%	A→G	28	D→G	Substitution	SNP (transition)	ALV55205.1	phosphohistidine phosphatase	83	2	GAC→GGC
ch1	7C	550790	550790	34	174	100.0%	A→G	28	D→G	Substitution	SNP (transition)	ALV55205.1	phosphohistidine phosphatase	83	2	GAC→GGC
ch1	7D	550790	550790	34	135	100.0%	A→G	28	D→G	Substitution	SNP (transition)	ALV55205.1	phosphohistidine phosphatase	83	2	GAC→GGC
ch1	8A	550790	550790	36	109	100.0%	A→G	28	D→G	Substitution	SNP (transition)	ALV55205.1	phosphohistidine phosphatase	83	2	GAC→GGC
ch1	8B	550790	550790	34	106	100.0%	A→G	28	D→G	Substitution	SNP (transition)	ALV55205.1	phosphohistidine phosphatase	83	2	GAC→GGC
ch1	8C	550790	550790	33	153	100.0%	A→G	28	D→G	Substitution	SNP (transition)	ALV55205.1	phosphohistidine phosphatase	83	2	GAC→GGC
ch1	8D	550790	550790	35	130	100.0%	A→G	28	D→G	Substitution	SNP (transition)	ALV55205.1	phosphohistidine phosphatase	83	2	GAC→GGC
ch1	2D	553276	553276	36	84	100.0%	C→T	186		None	SNP (transition)	ALV55207.1	hypothetical protein	558	3	TAC→TAT
ch1	1A	557382	557382	36	112	100.0%	G→A	89	P→L	Substitution	SNP (transition)	ALV55211.1	AMP-dependent synthetase	266	2	CCC→CTC
ch1	8A	558644	558644	37	156	100.0%	C→A	22	G→C	Substitution	SNP (transversion)	ALV55212.1	peptidase	64	1	GGC→TGC
ch1	8B	558644	558644	36	112	100.0%	C→A	22	G→C	Substitution	SNP (transversion)	ALV55212.1	peptidase	64	1	GGC→TGC
ch1	8C	558644	558644	36	129	100.0%	C→A	22	G→C	Substitution	SNP (transversion)	ALV55212.1	peptidase	64	1	GGC→TGC
ch1	8D	558644	558644	36	135	98.5%	C→A	22	G→C	Substitution	SNP (transversion)	ALV55212.1	peptidase	64	1	GGC→TGC
ch1	2C	559790	559790	33	30	100.0%	T→C				SNP (transition)
ch1	1A	562003	562003	36	187	100.0%	G→A				SNP (transition)
ch1	1B	562003	562003	36	195	99.5%	G→A				SNP (transition)
ch1	1C	562003	562003	36	138	99.3%	G→A				SNP (transition)
ch1	1D	562003	562003	36	114	100.0%	G→A				SNP (transition)
ch1	2A	562003	562003	36	152	100.0%	G→A				SNP (transition)
ch1	2B	562003	562003	37	108	99.1%	G→A				SNP (transition)
ch1	2C	562003	562003	36	105	99.0%	G→A				SNP (transition)
ch1	2D	562003	562003	35	102	100.0%	G→A				SNP (transition)
ch1	3A	562003	562003	36	155	100.0%	G→A				SNP (transition)
ch1	3B	562003	562003	35	169	99.4%	G→A				SNP (transition)
ch1	3C	562003	562003	34	144	100.0%	G→A				SNP (transition)
ch1	3D	562003	562003	36	163	100.0%	G→A				SNP (transition)
ch1	4A	562003	562003	36	204	100.0%	G→A				SNP (transition)
ch1	4B	562003	562003	36	99	100.0%	G→A				SNP (transition)
ch1	4C	562003	562003	35	161	100.0%	G→A				SNP (transition)
ch1	4D	562003	562003	35	106	99.1%	G→A				SNP (transition)
ch1	5A	562003	562003	35	178	100.0%	G→A				SNP (transition)
ch1	5B	562003	562003	35	124	100.0%	G→A				SNP (transition)
ch1	5C	562003	562003	35	207	100.0%	G→A				SNP (transition)
ch1	5D	562003	562003	35	149	100.0%	G→A				SNP (transition)
ch1	6A	562003	562003	37	149	100.0%	G→A				SNP (transition)
ch1	6B	562003	562003	35	110	100.0%	G→A				SNP (transition)
ch1	6C	562003	562003	36	154	100.0%	G→A				SNP (transition)
ch1	6D	562003	562003	37	195	100.0%	G→A				SNP (transition)
ch1	7A	562003	562003	35	211	99.5%	G→A				SNP (transition)
ch1	7B	562003	562003	36	216	100.0%	G→A				SNP (transition)
ch1	7C	562003	562003	35	266	100.0%	G→A				SNP (transition)
ch1	7D	562003	562003	36	184	100.0%	G→A				SNP (transition)
ch1	8A	562003	562003	35	162	100.0%	G→A				SNP (transition)
ch1	8B	562003	562003	36	142	100.0%	G→A				SNP (transition)
ch1	8C	562003	562003	33	176	100.0%	G→A				SNP (transition)
ch1	8D	562003	562003	34	186	100.0%	G→A				SNP (transition)
ch1	1A	562681	562681	35	61	91.8%	C→T				SNP (transition)
ch1	1B	562681	562681	35	171	98.2%	C→T				SNP (transition)
ch1	1C	562681	562681	35	99	100.0%	C→T				SNP (transition)
ch1	1D	562681	562681	35	89	98.9%	C→T				SNP (transition)
ch1	3A	562681	562681	35	99	99.0%	C→T				SNP (transition)
ch1	3B	562681	562681	35	78	100.0%	C→T				SNP (transition)
ch1	3C	562681	562681	34	70	100.0%	C→T				SNP (transition)
ch1	3D	562681	562681	35	84	100.0%	C→T				SNP (transition)
ch1	4A	562681	562681	36	76	100.0%	C→T				SNP (transition)
ch1	4B	562681	562681	36	103	100.0%	C→T				SNP (transition)
ch1	4C	562681	562681	33	116	100.0%	C→T				SNP (transition)
ch1	4D	562681	562681	35	98	99.0%	C→T				SNP (transition)
ch1	5A	562681	562681	34	76	98.7%	C→T				SNP (transition)
ch1	5B	562681	562681	35	64	100.0%	C→T				SNP (transition)
ch1	5C	562681	562681	35	99	100.0%	C→T				SNP (transition)
ch1	5D	562681	562681	36	73	100.0%	C→T				SNP (transition)
ch1	6A	562681	562681	37	97	100.0%	C→T				SNP (transition)
ch1	6B	562681	562681	34	65	100.0%	C→T				SNP (transition)
ch1	6C	562681	562681	37	96	100.0%	C→T				SNP (transition)
ch1	6D	562681	562681	36	132	100.0%	C→T				SNP (transition)
ch1	7A	562681	562681	36	175	100.0%	C→T				SNP (transition)
ch1	7B	562681	562681	36	98	100.0%	C→T				SNP (transition)
ch1	7C	562681	562681	35	118	100.0%	C→T				SNP (transition)
ch1	7D	562681	562681	36	98	100.0%	C→T				SNP (transition)
ch1	8A	562681	562681	35	152	100.0%	C→T				SNP (transition)
ch1	8B	562681	562681	35	120	100.0%	C→T				SNP (transition)
ch1	8C	562681	562681	35	150	100.0%	C→T				SNP (transition)
ch1	8D	562681	562681	35	160	99.4%	C→T				SNP (transition)
ch1	2C	567087	567087	36	77	100.0%	A→G	148	V→A	Substitution	SNP (transition)	ALV55217.1	helicase	443	2	GTT→GCT
ch1	2D	567087	567087	37	50	100.0%	A→G	148	V→A	Substitution	SNP (transition)	ALV55217.1	helicase	443	2	GTT→GCT
ch1	1A	568348	568350	16	108→111	90.1%→92.6%	(GGG)3→(GGG)2				Deletion (tandem repeat)
ch1	1B	568348	568350	18	139→141	91.5%→92.8%	(GGG)3→(GGG)2				Deletion (tandem repeat)
ch1	1C	568348	568350	16	109→113	91.2%→94.5%	(GGG)3→(GGG)2				Deletion (tandem repeat)
ch1	1D	568348	568350	17	75	93.3%	(GGG)3→(GGG)2				Deletion (tandem repeat)
ch1	3A	568348	568350	17	110→112	93.8%→95.5%	(GGG)3→(GGG)2				Deletion (tandem repeat)
ch1	3B	568348	568350	16	150→153	87.6%→89.3%	(GGG)3→(GGG)2				Deletion (tandem repeat)
ch1	3C	568348	568350	16	98→100	90.0%→91.8%	(GGG)3→(GGG)2				Deletion (tandem repeat)
ch1	3D	568348	568350	17	125→126	91.3%→92.0%	(GGG)3→(GGG)2				Deletion (tandem repeat)
ch1	4A	568348	568350	17	128→130	92.3%→93.8%	(GGG)3→(GGG)2				Deletion (tandem repeat)
ch1	4B	568348	568350	17	85	92.9%	(GGG)3→(GGG)2				Deletion (tandem repeat)
ch1	4C	568348	568350	16	78→80	93.8%→96.2%	(GGG)3→(GGG)2				Deletion (tandem repeat)
ch1	4D	568348	568350	16	84→86	87.2%→89.3%	(GGG)3→(GGG)2				Deletion (tandem repeat)
ch1	5A	568348	568350	17	107	90.7%	(GGG)3→(GGG)2				Deletion (tandem repeat)
ch1	5B	568348	568350	16	89→91	87.9%→89.9%	(GGG)3→(GGG)2				Deletion (tandem repeat)
ch1	5D	568348	568350	17	96	93.8%	(GGG)3→(GGG)2				Deletion (tandem repeat)
ch1	6A	568348	568350	17	112→113	91.2%→92.0%	(GGG)3→(GGG)2				Deletion (tandem repeat)
ch1	6B	568348	568350	16	75	97.3%	(GGG)3→(GGG)2				Deletion (tandem repeat)
ch1	6C	568348	568350	18	118→120	94.2%→95.8%	(GGG)3→(GGG)2				Deletion (tandem repeat)
ch1	6D	568348	568350	18	142→145	93.8%→95.8%	(GGG)3→(GGG)2				Deletion (tandem repeat)
ch1	7A	568348	568350	17	105	84.8%	(GGG)3→(GGG)2				Deletion (tandem repeat)
ch1	7B	568348	568350	16	117→118	88.1%→88.9%	(GGG)3→(GGG)2				Deletion (tandem repeat)
ch1	7D	568348	568350	18	133→135	90.4%→91.7%	(GGG)3→(GGG)2				Deletion (tandem repeat)
ch1	8A	568348	568350	17	98→101	89.1%→91.8%	(GGG)3→(GGG)2				Deletion (tandem repeat)
ch1	8B	568348	568350	17	91→92	92.4%→93.4%	(GGG)3→(GGG)2				Deletion (tandem repeat)
ch1	8C	568348	568350	17	112→115	87.0%→89.3%	(GGG)3→(GGG)2				Deletion (tandem repeat)
ch1	8D	568348	568350	16	103	91.3%	(GGG)3→(GGG)2				Deletion (tandem repeat)
ch1	2C	568350	568350	16	85	89.4%	(G)9→(G)8				Deletion (tandem repeat)
ch1	2A	568351	568350	33	92	84.8%	(G)9→(G)10				Insertion (tandem repeat)
ch1	1A	569928	569928	36	181	100.0%	G→A				SNP (transition)
ch1	1B	569928	569928	37	208	100.0%	G→A				SNP (transition)
ch1	1C	569928	569928	36	181	100.0%	G→A				SNP (transition)
ch1	1D	569928	569928	35	145	100.0%	G→A				SNP (transition)
ch1	2A	569928	569928	36	145	100.0%	G→A				SNP (transition)
ch1	2B	569928	569928	37	142	100.0%	G→A				SNP (transition)
ch1	2C	569928	569928	35	129	100.0%	G→A				SNP (transition)
ch1	2D	569928	569928	36	134	100.0%	G→A				SNP (transition)
ch1	3A	569928	569928	35	206	99.5%	G→A				SNP (transition)
ch1	3B	569928	569928	36	210	99.5%	G→A				SNP (transition)
ch1	3C	569928	569928	36	149	100.0%	G→A				SNP (transition)
ch1	3D	569928	569928	36	171	100.0%	G→A				SNP (transition)
ch1	4A	569928	569928	36	202	99.5%	G→A				SNP (transition)
ch1	4B	569928	569928	36	152	100.0%	G→A				SNP (transition)
ch1	4C	569928	569928	36	173	100.0%	G→A				SNP (transition)
ch1	4D	569928	569928	35	144	98.6%	G→A				SNP (transition)
ch1	5A	569928	569928	36	185	100.0%	G→A				SNP (transition)
ch1	5B	569928	569928	36	142	99.3%	G→A				SNP (transition)
ch1	5D	569928	569928	36	186	100.0%	G→A				SNP (transition)
ch1	6A	569928	569928	37	193	100.0%	G→A				SNP (transition)
ch1	6B	569928	569928	36	142	100.0%	G→A				SNP (transition)
ch1	6C	569928	569928	37	189	100.0%	G→A				SNP (transition)
ch1	6D	569928	569928	37	277	99.6%	G→A				SNP (transition)
ch1	7A	569928	569928	36	209	100.0%	G→A				SNP (transition)
ch1	7B	569928	569928	36	213	100.0%	G→A				SNP (transition)
ch1	7D	569928	569928	36	242	99.6%	G→A				SNP (transition)
ch1	8A	569928	569928	36	201	100.0%	G→A				SNP (transition)
ch1	8B	569928	569928	36	156	100.0%	G→A				SNP (transition)
ch1	8C	569928	569928	36	187	98.4%	G→A				SNP (transition)
ch1	8D	569928	569928	36	223	100.0%	G→A				SNP (transition)
ch1	5C	570602	570602	33	17	100.0%	G→C				SNP (transversion)
ch1	5C	570604	570604	33	18	94.4%	C→A				SNP (transversion)
ch1	2B	581137	581137	36	82	100.0%	A→G	8	V→A	Substitution	SNP (transition)	ALV55224.1	glucosamine--fructose-6-phosphate aminotransferase	23	2	GTC→GCC
ch1	6C	582261	582261	34	102	98.0%	G→A	13	R→C	Substitution	SNP (transition)	ALV55225.1	hypothetical protein	37	1	CGC→TGC
ch1	2D	582851	582851	36	67	100.0%	A→G	560	F→L	Substitution	SNP (transition)	ALV55226.1	membrane protein	1,678	1	TTC→CTC
ch1	2A	586183	586183	36	114	100.0%	C→T	159		None	SNP (transition)	ALV55228.1	hypothetical protein	477	3	CTG→CTA
ch1	2B	586183	586183	34	80	100.0%	C→T	159		None	SNP (transition)	ALV55228.1	hypothetical protein	477	3	CTG→CTA
ch1	2A	586525	586524	34	84	92.9%	(GG)2→(GG)3	46		Frame Shift	Insertion (tandem repeat)	ALV55228.1	hypothetical protein	136	1
ch1	2B	586525	586524	34	47	87.2%	(GG)2→(GG)3	46		Frame Shift	Insertion (tandem repeat)	ALV55228.1	hypothetical protein	136	1
ch1	2B	593528	593528	35	75	97.3%	A→G	81	T→A	Substitution	SNP (transition)	ALV55233.1	(2Fe-2S)-binding protein	241	1	ACG→GCG
ch1	2D	597003	597003	36	88	100.0%	A→G				SNP (transition)
ch1	1A	598939	598939	17	83	94.0%	(G)6→(G)5				Deletion (tandem repeat)
ch1	1B	598939	598939	16	135	95.6%	(G)6→(G)5				Deletion (tandem repeat)
ch1	1C	598939	598939	17	104	92.3%	(G)6→(G)5				Deletion (tandem repeat)
ch1	1D	598939	598939	16	74	94.6%	(G)6→(G)5				Deletion (tandem repeat)
ch1	2A	598939	598939	18	109	93.6%	(G)6→(G)5				Deletion (tandem repeat)
ch1	2B	598939	598939	17	84	94.0%	(G)6→(G)5				Deletion (tandem repeat)
ch1	2C	598939	598939	16	82	92.7%	(G)6→(G)5				Deletion (tandem repeat)
ch1	2D	598939	598939	16	77	93.5%	(G)6→(G)5				Deletion (tandem repeat)
ch1	3A	598939	598939	17	126	96.0%	(G)6→(G)5				Deletion (tandem repeat)
ch1	3B	598939	598939	18	92	92.4%	(G)6→(G)5				Deletion (tandem repeat)
ch1	3C	598939	598939	17	78	96.2%	(G)6→(G)5				Deletion (tandem repeat)
ch1	3D	598939	598939	16	110	96.4%	(G)6→(G)5				Deletion (tandem repeat)
ch1	4A	598939	598939	17	109	96.3%	(G)6→(G)5				Deletion (tandem repeat)
ch1	4B	598939	598939	17	75	92.0%	(G)6→(G)5				Deletion (tandem repeat)
ch1	4C	598939	598939	16	119	94.1%	(G)6→(G)5				Deletion (tandem repeat)
ch1	4D	598939	598939	16	82	92.7%	(G)6→(G)5				Deletion (tandem repeat)
ch1	5A	598939	598939	16	122	91.8%	(G)6→(G)5				Deletion (tandem repeat)
ch1	5B	598939	598939	17	67	92.5%	(G)6→(G)5				Deletion (tandem repeat)
ch1	5C	598939	598939	16	111	97.3%	(G)6→(G)5				Deletion (tandem repeat)
ch1	5D	598939	598939	17	111	96.4%	(G)6→(G)5				Deletion (tandem repeat)
ch1	6A	598939	598939	17	121	92.6%	(G)6→(G)5				Deletion (tandem repeat)
ch1	6B	598939	598939	17	87	92.0%	(G)6→(G)5				Deletion (tandem repeat)
ch1	6C	598939	598939	16	125	93.6%	(G)6→(G)5				Deletion (tandem repeat)
ch1	6D	598939	598939	17	124	91.9%	(G)6→(G)5				Deletion (tandem repeat)
ch1	7A	598939	598939	17	126	92.1%	(G)6→(G)5				Deletion (tandem repeat)
ch1	7B	598939	598939	16	111	95.5%	(G)6→(G)5				Deletion (tandem repeat)
ch1	7C	598939	598939	16	143	94.4%	(G)6→(G)5				Deletion (tandem repeat)
ch1	7D	598939	598939	17	138	93.5%	(G)6→(G)5				Deletion (tandem repeat)
ch1	8A	598939	598939	16	125	96.8%	(G)6→(G)5				Deletion (tandem repeat)
ch1	8B	598939	598939	17	75	88.0%	(G)6→(G)5				Deletion (tandem repeat)
ch1	8C	598939	598939	16	108	95.4%	(G)6→(G)5				Deletion (tandem repeat)
ch1	8D	598939	598939	17	111	91.9%	(G)6→(G)5				Deletion (tandem repeat)
ch1	4D	600841	600841	36	77	98.7%	T→A				SNP (transversion)
ch1	2C	601016	601017	16	74→75	96.0%→97.3%	(GC)5→(GC)4	51		Frame Shift	Deletion (tandem repeat)	ALV55239.1	2,4-dienoyl-CoA reductase	153	3
ch1	2D	601016	601017	17	82→83	92.8%→93.9%	(GC)5→(GC)4	51		Frame Shift	Deletion (tandem repeat)	ALV55239.1	2,4-dienoyl-CoA reductase	153	3
ch1	1A	601630	601630	35	89	100.0%	G→A	256	G→E	Substitution	SNP (transition)	ALV55239.1	2,4-dienoyl-CoA reductase	767	2	GGG→GAG
ch1	1B	601630	601630	35	108	100.0%	G→A	256	G→E	Substitution	SNP (transition)	ALV55239.1	2,4-dienoyl-CoA reductase	767	2	GGG→GAG
ch1	1C	601630	601630	35	96	100.0%	G→A	256	G→E	Substitution	SNP (transition)	ALV55239.1	2,4-dienoyl-CoA reductase	767	2	GGG→GAG
ch1	1D	601630	601630	34	72	100.0%	G→A	256	G→E	Substitution	SNP (transition)	ALV55239.1	2,4-dienoyl-CoA reductase	767	2	GGG→GAG
ch1	2A	601630	601630	36	96	100.0%	G→A	256	G→E	Substitution	SNP (transition)	ALV55239.1	2,4-dienoyl-CoA reductase	767	2	GGG→GAG
ch1	2B	601630	601630	36	70	100.0%	G→A	256	G→E	Substitution	SNP (transition)	ALV55239.1	2,4-dienoyl-CoA reductase	767	2	GGG→GAG
ch1	2C	601630	601630	35	68	100.0%	G→A	256	G→E	Substitution	SNP (transition)	ALV55239.1	2,4-dienoyl-CoA reductase	767	2	GGG→GAG
ch1	2D	601630	601630	35	71	98.6%	G→A	256	G→E	Substitution	SNP (transition)	ALV55239.1	2,4-dienoyl-CoA reductase	767	2	GGG→GAG
ch1	3A	601630	601630	34	96	100.0%	G→A	256	G→E	Substitution	SNP (transition)	ALV55239.1	2,4-dienoyl-CoA reductase	767	2	GGG→GAG
ch1	3B	601630	601630	36	114	98.2%	G→A	256	G→E	Substitution	SNP (transition)	ALV55239.1	2,4-dienoyl-CoA reductase	767	2	GGG→GAG
ch1	3C	601630	601630	35	60	95.0%	G→A	256	G→E	Substitution	SNP (transition)	ALV55239.1	2,4-dienoyl-CoA reductase	767	2	GGG→GAG
ch1	3D	601630	601630	36	86	98.8%	G→A	256	G→E	Substitution	SNP (transition)	ALV55239.1	2,4-dienoyl-CoA reductase	767	2	GGG→GAG
ch1	4A	601630	601630	36	105	100.0%	G→A	256	G→E	Substitution	SNP (transition)	ALV55239.1	2,4-dienoyl-CoA reductase	767	2	GGG→GAG
ch1	4B	601630	601630	35	69	100.0%	G→A	256	G→E	Substitution	SNP (transition)	ALV55239.1	2,4-dienoyl-CoA reductase	767	2	GGG→GAG
ch1	4C	601630	601630	35	102	100.0%	G→A	256	G→E	Substitution	SNP (transition)	ALV55239.1	2,4-dienoyl-CoA reductase	767	2	GGG→GAG
ch1	4D	601630	601630	35	70	100.0%	G→A	256	G→E	Substitution	SNP (transition)	ALV55239.1	2,4-dienoyl-CoA reductase	767	2	GGG→GAG
ch1	5A	601630	601630	35	93	98.9%	G→A	256	G→E	Substitution	SNP (transition)	ALV55239.1	2,4-dienoyl-CoA reductase	767	2	GGG→GAG
ch1	5B	601630	601630	35	75	100.0%	G→A	256	G→E	Substitution	SNP (transition)	ALV55239.1	2,4-dienoyl-CoA reductase	767	2	GGG→GAG
ch1	5C	601630	601630	35	100	100.0%	G→A	256	G→E	Substitution	SNP (transition)	ALV55239.1	2,4-dienoyl-CoA reductase	767	2	GGG→GAG
ch1	5D	601630	601630	35	89	100.0%	G→A	256	G→E	Substitution	SNP (transition)	ALV55239.1	2,4-dienoyl-CoA reductase	767	2	GGG→GAG
ch1	6A	601630	601630	36	103	100.0%	G→A	256	G→E	Substitution	SNP (transition)	ALV55239.1	2,4-dienoyl-CoA reductase	767	2	GGG→GAG
ch1	6B	601630	601630	33	48	100.0%	G→A	256	G→E	Substitution	SNP (transition)	ALV55239.1	2,4-dienoyl-CoA reductase	767	2	GGG→GAG
ch1	6C	601630	601630	36	93	100.0%	G→A	256	G→E	Substitution	SNP (transition)	ALV55239.1	2,4-dienoyl-CoA reductase	767	2	GGG→GAG
ch1	6D	601630	601630	36	104	99.0%	G→A	256	G→E	Substitution	SNP (transition)	ALV55239.1	2,4-dienoyl-CoA reductase	767	2	GGG→GAG
ch1	7A	601630	601630	36	116	100.0%	G→A	256	G→E	Substitution	SNP (transition)	ALV55239.1	2,4-dienoyl-CoA reductase	767	2	GGG→GAG
ch1	7B	601630	601630	34	93	100.0%	G→A	256	G→E	Substitution	SNP (transition)	ALV55239.1	2,4-dienoyl-CoA reductase	767	2	GGG→GAG
ch1	7C	601630	601630	35	75	100.0%	G→A	256	G→E	Substitution	SNP (transition)	ALV55239.1	2,4-dienoyl-CoA reductase	767	2	GGG→GAG
ch1	7D	601630	601630	35	104	100.0%	G→A	256	G→E	Substitution	SNP (transition)	ALV55239.1	2,4-dienoyl-CoA reductase	767	2	GGG→GAG
ch1	8A	601630	601630	36	104	100.0%	G→A	256	G→E	Substitution	SNP (transition)	ALV55239.1	2,4-dienoyl-CoA reductase	767	2	GGG→GAG
ch1	8B	601630	601630	36	63	100.0%	G→A	256	G→E	Substitution	SNP (transition)	ALV55239.1	2,4-dienoyl-CoA reductase	767	2	GGG→GAG
ch1	8C	601630	601630	35	90	100.0%	G→A	256	G→E	Substitution	SNP (transition)	ALV55239.1	2,4-dienoyl-CoA reductase	767	2	GGG→GAG
ch1	8D	601630	601630	34	97	100.0%	G→A	256	G→E	Substitution	SNP (transition)	ALV55239.1	2,4-dienoyl-CoA reductase	767	2	GGG→GAG
ch1	2C	602779	602779	34	64	100.0%	T→C	639	L→P	Substitution	SNP (transition)	ALV55239.1	2,4-dienoyl-CoA reductase	1,916	2	CTG→CCG
ch1	2A	603738	603738	34	47	100.0%	A→G	251	L→P	Substitution	SNP (transition)	ALV55241.1	dipeptidyl aminopeptidase	752	2	CTG→CCG
ch1	2B	603738	603738	33	49	98.0%	A→G	251	L→P	Substitution	SNP (transition)	ALV55241.1	dipeptidyl aminopeptidase	752	2	CTG→CCG
ch1	2C	603738	603738	32	56	100.0%	A→G	251	L→P	Substitution	SNP (transition)	ALV55241.1	dipeptidyl aminopeptidase	752	2	CTG→CCG
ch1	2D	603738	603738	33	43	100.0%	A→G	251	L→P	Substitution	SNP (transition)	ALV55241.1	dipeptidyl aminopeptidase	752	2	CTG→CCG
ch1	6C	603995	603995	34	66	100.0%	C→T	165		None	SNP (transition)	ALV55241.1	dipeptidyl aminopeptidase	495	3	GCG→GCA
ch1	6D	603995	603995	34	79	100.0%	C→T	165		None	SNP (transition)	ALV55241.1	dipeptidyl aminopeptidase	495	3	GCG→GCA
ch1	5A	607137	607137	36	85	98.8%	G→T	48	H→Q	Substitution	SNP (transversion)	ALV55243.1	Maleylacetate reductase	144	3	CAC→CAA
ch1	3A	609363	609363	36	113	98.2%	C→T	259	T→I	Substitution	SNP (transition)	ALV55246.1	LysR family transcriptional regulator	776	2	ACC→ATC
ch1	2A	613206	613206	36	55	100.0%	C→T	89		Truncation	SNP (transition)	ALV57946.1	histidinol phosphatase	265	1
ch1	2B	613206	613206	37	66	100.0%	C→T	89		Truncation	SNP (transition)	ALV57946.1	histidinol phosphatase	265	1
ch1	3C	614156	614156	34	71	97.2%	A→C	145	T→P	Substitution	SNP (transversion)	ALV55248.1	iron ABC transporter substrate-binding protein	433	1	ACC→CCC
ch1	2B	616794	616794	35	83	100.0%	T→C	130	D→G	Substitution	SNP (transition)	ALV55250.1	histidine kinase	389	2	GAC→GGC
ch1	1C	618808	618808	35	120	97.5%	A→C	220	T→P	Substitution	SNP (transversion)	ALV55252.1	structural protein MipA	658	1	ACG→CCG
ch1	2B	621051	621051	37	55	100.0%	A→G	26	W→R	Substitution	SNP (transition)	ALV55254.1	membrane protein	76	1	TGG→CGG
ch1	2A	621801	621800	36	107	96.3%	(C)6→(C)7				Insertion (tandem repeat)
ch1	2B	621801	621800	35	77	94.8%	(C)6→(C)7				Insertion (tandem repeat)
ch1	2C	621801	621800	35	90	97.8%	(C)6→(C)7				Insertion (tandem repeat)
ch1	2C	623226	623226	15	76	80.3%	(G)4→(G)3	441		Frame Shift	Deletion (tandem repeat)	ALV55256.1	type IV secretion protein Rhs	1,323	3
ch1	7A	623470	623470	29	90	94.4%	G→A	523	G→S	Substitution	SNP (transition)	ALV55256.1	type IV secretion protein Rhs	1,567	1	GGC→AGC
ch1	2D	624894	624894	35	70	100.0%	T→C	65	Y→H	Substitution	SNP (transition)	ALV55257.1	hypothetical protein	193	1	TAC→CAC
ch1	2D	629680	629680	37	59	94.9%	A→G	335	H→R	Substitution	SNP (transition)	ALV55260.1	type IV secretion protein Rhs	1,004	2	CAC→CGC
ch1	2C	629773	629773	34	68	98.5%	T→C	366	V→A	Substitution	SNP (transition)	ALV55260.1	type IV secretion protein Rhs	1,097	2	GTG→GCG
ch1	7C	631335	631335	32	17	100.0%	G→C	887	E→Q	Substitution	SNP (transversion)	ALV55260.1	type IV secretion protein Rhs	2,659	1	GAG→CAG
ch1	8D	631335	631336	32	15→17	80.0%→82.4%	GA→CC	887	E→P	Substitution	Substitution	ALV55260.1	type IV secretion protein Rhs	2,659	1	GAG→CCG
ch1	2C	635493	635493	34	59	96.6%	A→G	357	S→G	Substitution	SNP (transition)	ALV55262.1	type IV secretion protein Rhs	1,069	1	AGC→GGC
ch1	2A	636595	636595	35	90	98.9%	A→G	724	Q→R	Substitution	SNP (transition)	ALV55262.1	type IV secretion protein Rhs	2,171	2	CAG→CGG
ch1	2B	636595	636595	36	59	100.0%	A→G	724	Q→R	Substitution	SNP (transition)	ALV55262.1	type IV secretion protein Rhs	2,171	2	CAG→CGG
ch1	2C	636595	636595	35	67	100.0%	A→G	724	Q→R	Substitution	SNP (transition)	ALV55262.1	type IV secretion protein Rhs	2,171	2	CAG→CGG
ch1	2D	636595	636595	35	69	100.0%	A→G	724	Q→R	Substitution	SNP (transition)	ALV55262.1	type IV secretion protein Rhs	2,171	2	CAG→CGG
ch1	1A	639872	639872	17	90	90.0%	(G)8→(G)7				Deletion (tandem repeat)
ch1	1B	639872	639872	17	161	89.4%	(G)8→(G)7				Deletion (tandem repeat)
ch1	1C	639872	639872	16	105	89.5%	(G)8→(G)7				Deletion (tandem repeat)
ch1	1D	639872	639872	16	95	82.1%	(G)8→(G)7				Deletion (tandem repeat)
ch1	3A	639872	639872	17	126	90.5%	(G)8→(G)7				Deletion (tandem repeat)
ch1	3B	639872	639872	17	112	92.9%	(G)8→(G)7				Deletion (tandem repeat)
ch1	3C	639872	639872	17	87	89.7%	(G)8→(G)7				Deletion (tandem repeat)
ch1	3D	639872	639872	17	118	83.9%	(G)8→(G)7				Deletion (tandem repeat)
ch1	4A	639872	639872	17	125	88.8%	(G)8→(G)7				Deletion (tandem repeat)
ch1	4B	639872	639872	17	69	91.3%	(G)8→(G)7				Deletion (tandem repeat)
ch1	4C	639872	639872	16	127	81.1%	(G)8→(G)7				Deletion (tandem repeat)
ch1	4D	639872	639872	16	75	82.7%	(G)8→(G)7				Deletion (tandem repeat)
ch1	5A	639872	639872	16	120	84.2%	(G)8→(G)7				Deletion (tandem repeat)
ch1	5B	639872	639872	16	78	89.7%	(G)8→(G)7				Deletion (tandem repeat)
ch1	5C	639872	639872	16	115	93.9%	(G)8→(G)7				Deletion (tandem repeat)
ch1	5D	639872	639872	17	120	90.0%	(G)8→(G)7				Deletion (tandem repeat)
ch1	6A	639872	639872	16	132	91.7%	(G)8→(G)7				Deletion (tandem repeat)
ch1	6B	639872	639872	17	70	90.0%	(G)8→(G)7				Deletion (tandem repeat)
ch1	6C	639872	639872	17	112	90.2%	(G)8→(G)7				Deletion (tandem repeat)
ch1	6D	639872	639872	17	165	84.2%	(G)8→(G)7				Deletion (tandem repeat)
ch1	7A	639872	639872	17	120	87.5%	(G)8→(G)7				Deletion (tandem repeat)
ch1	7B	639872	639872	17	120	86.7%	(G)8→(G)7				Deletion (tandem repeat)
ch1	7C	639872	639872	17	126	85.7%	(G)8→(G)7				Deletion (tandem repeat)
ch1	7D	639872	639872	17	102	90.2%	(G)8→(G)7				Deletion (tandem repeat)
ch1	8A	639872	639872	16	140	89.3%	(G)8→(G)7				Deletion (tandem repeat)
ch1	8B	639872	639872	17	104	84.6%	(G)8→(G)7				Deletion (tandem repeat)
ch1	8C	639872	639872	17	114	85.1%	(G)8→(G)7				Deletion (tandem repeat)
ch1	8D	639872	639872	16	111	87.4%	(G)8→(G)7				Deletion (tandem repeat)
ch1	2A	639873	639872	34	102	86.3%	(G)8→(G)9				Insertion (tandem repeat)
ch1	2B	639873	639873	33	77	100.0%	A→G				SNP (transition)
ch1	2D	639873	639872	33	71	84.5%	(G)8→(G)9				Insertion (tandem repeat)
ch1	2B	639874	639873	32	77	85.7%	+G				Insertion
ch1	1A	640468	640468	35	137	99.3%	G→A				SNP (transition)
ch1	1B	640468	640468	35	171	100.0%	G→A				SNP (transition)
ch1	1C	640468	640468	34	127	100.0%	G→A				SNP (transition)
ch1	1D	640468	640468	35	92	98.9%	G→A				SNP (transition)
ch1	3A	640468	640468	34	147	98.0%	G→A				SNP (transition)
ch1	3B	640468	640468	35	177	100.0%	G→A				SNP (transition)
ch1	3C	640468	640468	34	127	100.0%	G→A				SNP (transition)
ch1	3D	640468	640468	34	129	100.0%	G→A				SNP (transition)
ch1	4A	640468	640468	35	151	100.0%	G→A				SNP (transition)
ch1	4B	640468	640468	34	137	99.3%	G→A				SNP (transition)
ch1	4C	640468	640468	33	150	99.3%	G→A				SNP (transition)
ch1	4D	640468	640468	34	99	100.0%	G→A				SNP (transition)
ch1	5A	640468	640468	35	140	100.0%	G→A				SNP (transition)
ch1	5B	640468	640468	32	82	100.0%	G→A				SNP (transition)
ch1	5C	640468	640468	34	160	100.0%	G→A				SNP (transition)
ch1	5D	640468	640468	34	156	100.0%	G→A				SNP (transition)
ch1	6A	640468	640468	35	154	100.0%	G→A				SNP (transition)
ch1	6B	640468	640468	34	101	100.0%	G→A				SNP (transition)
ch1	6C	640468	640468	36	138	100.0%	G→A				SNP (transition)
ch1	6D	640468	640468	35	185	100.0%	G→A				SNP (transition)
ch1	7A	640468	640468	34	154	100.0%	G→A				SNP (transition)
ch1	7B	640468	640468	34	122	100.0%	G→A				SNP (transition)
ch1	7C	640468	640468	34	146	99.3%	G→A				SNP (transition)
ch1	7D	640468	640468	35	139	100.0%	G→A				SNP (transition)
ch1	8A	640468	640468	35	131	100.0%	G→A				SNP (transition)
ch1	8B	640468	640468	34	95	100.0%	G→A				SNP (transition)
ch1	8C	640468	640468	34	157	100.0%	G→A				SNP (transition)
ch1	8D	640468	640468	34	149	100.0%	G→A				SNP (transition)
ch1	1A	641174	641174	34	93	100.0%	T→C				SNP (transition)
ch1	1B	641174	641174	34	135	100.0%	T→C				SNP (transition)
ch1	1C	641174	641174	33	79	100.0%	T→C				SNP (transition)
ch1	1D	641174	641174	31	61	100.0%	T→C				SNP (transition)
ch1	2A	641174	641174	33	88	100.0%	T→C				SNP (transition)
ch1	2B	641174	641174	33	74	100.0%	T→C				SNP (transition)
ch1	2C	641174	641174	32	86	100.0%	T→C				SNP (transition)
ch1	2D	641174	641174	30	75	100.0%	T→C				SNP (transition)
ch1	3A	641174	641174	33	116	98.3%	T→C				SNP (transition)
ch1	3B	641174	641174	32	91	100.0%	T→C				SNP (transition)
ch1	3C	641174	641174	31	69	100.0%	T→C				SNP (transition)
ch1	3D	641174	641174	33	86	100.0%	T→C				SNP (transition)
ch1	4A	641174	641174	33	106	100.0%	T→C				SNP (transition)
ch1	4B	641174	641174	31	63	100.0%	T→C				SNP (transition)
ch1	4C	641174	641174	33	97	97.9%	T→C				SNP (transition)
ch1	4D	641174	641174	29	86	100.0%	T→C				SNP (transition)
ch1	5A	641174	641174	33	93	100.0%	T→C				SNP (transition)
ch1	5B	641174	641174	30	72	100.0%	T→C				SNP (transition)
ch1	5C	641174	641174	31	118	99.2%	T→C				SNP (transition)
ch1	5D	641174	641174	32	83	100.0%	T→C				SNP (transition)
ch1	6A	641174	641174	32	101	100.0%	T→C				SNP (transition)
ch1	6B	641174	641174	32	69	100.0%	T→C				SNP (transition)
ch1	6C	641174	641174	34	98	100.0%	T→C				SNP (transition)
ch1	6D	641174	641174	31	135	100.0%	T→C				SNP (transition)
ch1	7A	641174	641174	32	119	100.0%	T→C				SNP (transition)
ch1	7B	641174	641174	33	108	100.0%	T→C				SNP (transition)
ch1	7C	641174	641174	33	146	100.0%	T→C				SNP (transition)
ch1	7D	641174	641174	33	139	99.3%	T→C				SNP (transition)
ch1	8A	641174	641174	33	125	100.0%	T→C				SNP (transition)
ch1	8B	641174	641174	31	84	100.0%	T→C				SNP (transition)
ch1	8C	641174	641174	32	140	100.0%	T→C				SNP (transition)
ch1	8D	641174	641174	31	90	100.0%	T→C				SNP (transition)
ch1	2D	641556	641557	15	44	90.9%	(GC)5→(GC)4	287		Frame Shift	Deletion (tandem repeat)	ALV55266.1	lytic transglycosylase	859	1
ch1	2A	642088	642088	36	85	100.0%	T→A	110	I→F	Substitution	SNP (transversion)	ALV55266.1	lytic transglycosylase	328	1	ATC→TTC
ch1	2A	646952	646952	38	96	99.0%	C→T	309	P→L	Substitution	SNP (transition)	ALV55270.1	TonB-dependent receptor	926	2	CCG→CTG
ch1	2B	646952	646952	36	81	100.0%	C→T	309	P→L	Substitution	SNP (transition)	ALV55270.1	TonB-dependent receptor	926	2	CCG→CTG
ch1	1A	652247	652246	37	59	91.5%	(GC)4→(GC)5				Insertion (tandem repeat)
ch1	1B	652247	652246	37	77	80.5%	(GC)4→(GC)5				Insertion (tandem repeat)
ch1	1C	652247	652246	36	66	92.4%	(GC)4→(GC)5				Insertion (tandem repeat)
ch1	1D	652247	652246	36	42	81.0%	(GC)4→(GC)5				Insertion (tandem repeat)
ch1	3A	652247	652246	35	62	91.9%	(GC)4→(GC)5				Insertion (tandem repeat)
ch1	3B	652247	652246	36	59	93.2%	(GC)4→(GC)5				Insertion (tandem repeat)
ch1	3C	652247	652246	33	42	88.1%	(GC)4→(GC)5				Insertion (tandem repeat)
ch1	3D	652247	652246	37	67	91.0%	(GC)4→(GC)5				Insertion (tandem repeat)
ch1	4A	652247	652246	37	60	90.0%	(GC)4→(GC)5				Insertion (tandem repeat)
ch1	4B	652247	652246	35	50	86.0%	(GC)4→(GC)5				Insertion (tandem repeat)
ch1	4C	652247	652246	36	61	86.9%	(GC)4→(GC)5				Insertion (tandem repeat)
ch1	4D	652247	652246	34	40	90.0%	(GC)4→(GC)5				Insertion (tandem repeat)
ch1	5A	652247	652246	36	49	91.8%	(GC)4→(GC)5				Insertion (tandem repeat)
ch1	5C	652247	652246	36	74	93.2%	(GC)4→(GC)5				Insertion (tandem repeat)
ch1	5D	652247	652246	36	66	83.3%	(GC)4→(GC)5				Insertion (tandem repeat)
ch1	6A	652247	652246	36	69	95.7%	(GC)4→(GC)5				Insertion (tandem repeat)
ch1	6B	652247	652246	36	48	83.3%	(GC)4→(GC)5				Insertion (tandem repeat)
ch1	6C	652247	652246	35	77	84.4%	(GC)4→(GC)5				Insertion (tandem repeat)
ch1	6D	652247	652246	37	84	90.5%	(GC)4→(GC)5				Insertion (tandem repeat)
ch1	7A	652247	652246	36	41	87.8%	(GC)4→(GC)5				Insertion (tandem repeat)
ch1	7B	652247	652246	36	53	90.6%	(GC)4→(GC)5				Insertion (tandem repeat)
ch1	7C	652247	652246	36	52	88.5%	(GC)4→(GC)5				Insertion (tandem repeat)
ch1	7D	652247	652246	37	60	83.3%	(GC)4→(GC)5				Insertion (tandem repeat)
ch1	8A	652247	652246	36	65	90.8%	(GC)4→(GC)5				Insertion (tandem repeat)
ch1	8B	652247	652246	36	58	86.2%	(GC)4→(GC)5				Insertion (tandem repeat)
ch1	8C	652247	652246	35	60	88.3%	(GC)4→(GC)5				Insertion (tandem repeat)
ch1	8D	652247	652246	36	51	86.3%	(GC)4→(GC)5				Insertion (tandem repeat)
ch1	1A	656613	656612	35	105	93.3%	(A)7→(A)8				Insertion (tandem repeat)
ch1	1B	656613	656612	35	109	97.2%	(A)7→(A)8				Insertion (tandem repeat)
[truncated: 27,523 more rows]

## Sheet: informative SNPs
Replicon	Isolate	Start	End	Average Quality	Coverage	Variant Frequency	Change	CDS Codon Number	Amino Acid Change	Protein Effect	Polymorphism Type	Protein_id	Product	CDS Position	CDS Position Within Codon	Codon Change
ch1	1A	4668	4668	36	120	100.0%	G→A	99	D→N	Substitution	SNP (transition)	ALV54763.1	ATPase AAA	295	1	GAC→AAC	FALSE
ch1	6A	17589	17589	37	152	100.0%	C→T				SNP (transition)						TRUE
ch1	6B	17589	17589	37	99	100.0%	C→T				SNP (transition)						TRUE
ch1	6C	17589	17589	37	173	100.0%	C→T				SNP (transition)						TRUE
ch1	6D	17589	17589	38	206	100.0%	C→T				SNP (transition)						FALSE
ch1	2D	24323	24323	35	103	98.1%	G→A	81	L→F	Substitution	SNP (transition)	ALV54772.1	hypothetical protein	241	1	CTC→TTC	FALSE
ch1	2D	26179	26179	33	88	98.9%	T→C	340	Q→R	Substitution	SNP (transition)	ALV54774.1	hypothetical protein	1,019	2	CAG→CGG	FALSE
ch1	2C	26354	26354	36	102	100.0%	G→A	282	R→C	Substitution	SNP (transition)	ALV54774.1	hypothetical protein	844	1	CGC→TGC	TRUE
ch1	2D	26354	26354	37	103	99.0%	G→A	282	R→C	Substitution	SNP (transition)	ALV54774.1	hypothetical protein	844	1	CGC→TGC	FALSE
ch1	2D	33193	33193	35	109	100.0%	C→T	990		None	SNP (transition)	ALV54777.1	hypothetical protein	2,970	3	GGC→GGT	FALSE
ch1	2C	33528	33528	36	86	98.8%	T→C	1,102	V→A	Substitution	SNP (transition)	ALV54777.1	hypothetical protein	3,305	2	GTG→GCG	FALSE
ch1	2D	34110	34110	34	108	100.0%	G→A				SNP (transition)						FALSE
ch1	2D	34977	34977	36	118	100.0%	A→G	32		None	SNP (transition)	ALV54779.1	hypothetical protein	96	3	CGT→CGC	FALSE
ch1	1A	38597	38597	37	106	100.0%	G→A	315	T→M	Substitution	SNP (transition)	ALV54783.1	endonuclease	944	2	ACG→ATG	FALSE
ch1	1B	46848	46848	33	149	100.0%	C→T	363		None	SNP (transition)	ALV54787.1	acetone carboxylase subunit alpha	1,089	3	CCG→CCA	TRUE
ch1	1C	46848	46848	33	95	100.0%	C→T	363		None	SNP (transition)	ALV54787.1	acetone carboxylase subunit alpha	1,089	3	CCG→CCA	TRUE
ch1	1D	46848	46848	33	91	100.0%	C→T	363		None	SNP (transition)	ALV54787.1	acetone carboxylase subunit alpha	1,089	3	CCG→CCA	FALSE
ch1	2D	54299	54299	33	111	98.2%	A→G				SNP (transition)						FALSE
ch1	2B	63249	63249	37	76	100.0%	G→A	7		None	SNP (transition)	ALV54801.1	EvpB family type VI secretion protein	21	3	GCG→GCA	FALSE
ch1	6A	69229	69229	37	96	99.0%	C→T	124	P→L	Substitution	SNP (transition)	ALV54806.1	ATPase AAA	371	2	CCG→CTG	FALSE
ch1	2A	73574	73574	35	66	100.0%	C→T	55		None	SNP (transition)	ALV54808.1	cell envelope biogenesis protein OmpA	165	3	GCG→GCA	TRUE
ch1	2B	73574	73574	36	72	97.2%	C→T	55		None	SNP (transition)	ALV54808.1	cell envelope biogenesis protein OmpA	165	3	GCG→GCA	TRUE
ch1	2C	73574	73574	34	61	98.4%	C→T	55		None	SNP (transition)	ALV54808.1	cell envelope biogenesis protein OmpA	165	3	GCG→GCA	TRUE
ch1	2D	73574	73574	33	44	93.2%	C→T	55		None	SNP (transition)	ALV54808.1	cell envelope biogenesis protein OmpA	165	3	GCG→GCA	FALSE
ch1	2A	76455	76455	36	110	99.1%	G→A	740	A→V	Substitution	SNP (transition)	ALV54810.1	type VI secretion protein VasK	2,219	2	GCG→GTG	TRUE
ch1	2B	76455	76455	36	89	98.9%	G→A	740	A→V	Substitution	SNP (transition)	ALV54810.1	type VI secretion protein VasK	2,219	2	GCG→GTG	TRUE
ch1	2C	76455	76455	35	70	100.0%	G→A	740	A→V	Substitution	SNP (transition)	ALV54810.1	type VI secretion protein VasK	2,219	2	GCG→GTG	TRUE
ch1	2D	76455	76455	34	58	100.0%	G→A	740	A→V	Substitution	SNP (transition)	ALV54810.1	type VI secretion protein VasK	2,219	2	GCG→GTG	FALSE
ch1	2A	79935	79935	35	102	100.0%	A→G				SNP (transition)						TRUE
ch1	2B	79935	79935	36	93	100.0%	A→G				SNP (transition)						TRUE
ch1	2C	79935	79935	34	78	100.0%	A→G				SNP (transition)						TRUE
ch1	2D	79935	79935	36	77	100.0%	A→G				SNP (transition)						FALSE
ch1	2C	87561	87561	34	94	98.9%	A→G	64	N→S	Substitution	SNP (transition)	ALV54817.1	Water stress and hypersensitive response domain-containing protein	191	2	AAC→AGC	FALSE
ch1	2D	89848	89848	36	78	100.0%	A→G	45	Q→R	Substitution	SNP (transition)	ALV57926.1	SAM-dependent methyltransferase	134	2	CAG→CGG	FALSE
ch1	6C	97636	97636	36	105	100.0%	G→T	423	K→N	Substitution	SNP (transversion)	ALV54825.1	amino acid:proton symporter	1,269	3	AAG→AAT	TRUE
ch1	6D	97636	97636	36	123	100.0%	G→T	423	K→N	Substitution	SNP (transversion)	ALV54825.1	amino acid:proton symporter	1,269	3	AAG→AAT	FALSE
ch1	2A	100826	100826	35	80	100.0%	A→G	30	W→R	Substitution	SNP (transition)	ALV54829.1	SAM-dependent methyltransferase	88	1	TGG→CGG	TRUE
ch1	2B	100826	100826	36	66	100.0%	A→G	30	W→R	Substitution	SNP (transition)	ALV54829.1	SAM-dependent methyltransferase	88	1	TGG→CGG	TRUE
ch1	2C	100826	100826	34	79	100.0%	A→G	30	W→R	Substitution	SNP (transition)	ALV54829.1	SAM-dependent methyltransferase	88	1	TGG→CGG	TRUE
ch1	2D	100826	100826	34	60	100.0%	A→G	30	W→R	Substitution	SNP (transition)	ALV54829.1	SAM-dependent methyltransferase	88	1	TGG→CGG	FALSE
ch1	2D	101976	101976	35	73	100.0%	C→T	10	D→N	Substitution	SNP (transition)	ALV54830.1	peptide chain release factor 1	28	1	GAC→AAC	FALSE
ch1	3B	110639	110639	34	69	97.1%	G→A	122	P→L	Substitution	SNP (transition)	ALV54838.1	LysR family transcriptional regulator	365	2	CCG→CTG	TRUE
ch1	3C	110639	110639	36	51	100.0%	G→A	122	P→L	Substitution	SNP (transition)	ALV54838.1	LysR family transcriptional regulator	365	2	CCG→CTG	TRUE
ch1	3D	110639	110639	35	65	100.0%	G→A	122	P→L	Substitution	SNP (transition)	ALV54838.1	LysR family transcriptional regulator	365	2	CCG→CTG	FALSE
ch1	2B	118293	118293	36	84	100.0%	T→C	251	V→A	Substitution	SNP (transition)	ALV54844.1	ubiquinone biosynthesis protein	752	2	GTG→GCG	FALSE
ch1	2C	121558	121558	36	68	100.0%	G→A				SNP (transition)						FALSE
ch1	2D	124049	124049	33	73	100.0%	T→C	203	T→A	Substitution	SNP (transition)	ALV54850.1	indole-3-glycerol-phosphate synthase	607	1	ACC→GCC	FALSE
ch1	7A	135422	135422	35	111	99.1%	C→T	62	E→K	Substitution	SNP (transition)	ALV54860.1	beta-ketoadipyl CoA thiolase	184	1	GAG→AAG	TRUE
ch1	7B	135422	135422	36	97	100.0%	C→T	62	E→K	Substitution	SNP (transition)	ALV54860.1	beta-ketoadipyl CoA thiolase	184	1	GAG→AAG	TRUE
ch1	7D	135422	135422	37	100	100.0%	C→T	62	E→K	Substitution	SNP (transition)	ALV54860.1	beta-ketoadipyl CoA thiolase	184	1	GAG→AAG	FALSE
ch1	2B	136672	136672	36	74	95.9%	A→G	243	V→A	Substitution	SNP (transition)	ALV54861.1	aldehyde dehydrogenase	728	2	GTG→GCG	FALSE
ch1	2D	145154	145154	34	73	100.0%	T→C	279	V→A	Substitution	SNP (transition)	ALV54863.1	molybdopterin oxidoreductase	836	2	GTC→GCC	FALSE
ch1	2A	145179	145179	34	101	100.0%	C→A	287		None	SNP (transversion)	ALV54863.1	molybdopterin oxidoreductase	861	3	GCC→GCA	TRUE
ch1	2B	145179	145179	34	73	100.0%	C→A	287		None	SNP (transversion)	ALV54863.1	molybdopterin oxidoreductase	861	3	GCC→GCA	TRUE
ch1	2C	145179	145179	33	103	100.0%	C→A	287		None	SNP (transversion)	ALV54863.1	molybdopterin oxidoreductase	861	3	GCC→GCA	TRUE
ch1	2D	145179	145179	34	63	100.0%	C→A	287		None	SNP (transversion)	ALV54863.1	molybdopterin oxidoreductase	861	3	GCC→GCA	FALSE
ch1	5A	147567	147567	34	149	100.0%	C→G	346	R→G	Substitution	SNP (transversion)	ALV54864.1	long-chain fatty acid--CoA ligase	1,036	1	CGC→GGC	TRUE
ch1	5B	147567	147567	33	93	100.0%	C→G	346	R→G	Substitution	SNP (transversion)	ALV54864.1	long-chain fatty acid--CoA ligase	1,036	1	CGC→GGC	TRUE
ch1	5C	147567	147567	34	166	100.0%	C→G	346	R→G	Substitution	SNP (transversion)	ALV54864.1	long-chain fatty acid--CoA ligase	1,036	1	CGC→GGC	TRUE
ch1	5D	147567	147567	35	145	100.0%	C→G	346	R→G	Substitution	SNP (transversion)	ALV54864.1	long-chain fatty acid--CoA ligase	1,036	1	CGC→GGC	FALSE
ch1	5A	150721	150721	36	109	100.0%	G→T				SNP (transversion)						FALSE
ch1	2C	154014	154014	36	96	100.0%	T→C	462	F→L	Substitution	SNP (transition)	ALV54870.1	cell division protein	1,384	1	TTC→CTC	TRUE
ch1	2D	154014	154014	36	79	100.0%	T→C	462	F→L	Substitution	SNP (transition)	ALV54870.1	cell division protein	1,384	1	TTC→CTC	FALSE
ch1	2D	162526	162526	35	50	100.0%	A→G	3	H→R	Substitution	SNP (transition)	ALV54877.1	UDP-N-acetylmuramate--alanine ligase	8	2	CAC→CGC	FALSE
ch1	8D	163408	163408	35	104	100.0%	G→A	297	G→D	Substitution	SNP (transition)	ALV54877.1	UDP-N-acetylmuramate--alanine ligase	890	2	GGC→GAC	FALSE
ch1	2C	170102	170102	33	74	98.6%	T→C				SNP (transition)						FALSE
ch1	2A	174228	174228	34	72	100.0%	A→G	136	K→R	Substitution	SNP (transition)	ALV54886.1	ornithine acetyltransferase	407	2	AAG→AGG	TRUE
ch1	2B	174228	174228	35	69	98.6%	A→G	136	K→R	Substitution	SNP (transition)	ALV54886.1	ornithine acetyltransferase	407	2	AAG→AGG	FALSE
ch1	2D	175240	175240	33	83	100.0%	C→T	53	A→V	Substitution	SNP (transition)	ALV54887.1	ATPase AAA	158	2	GCC→GTC	FALSE
ch1	2C	180340	180340	35	60	98.3%	T→C	421		None	SNP (transition)	ALV54894.1	type II secretion system protein E	1,263	3	ACA→ACG	TRUE
ch1	2D	180340	180340	35	55	100.0%	T→C	421		None	SNP (transition)	ALV54894.1	type II secretion system protein E	1,263	3	ACA→ACG	FALSE
ch1	2A	195170	195170	37	84	100.0%	T→C	38	V→A	Substitution	SNP (transition)	ALV54909.1	N-acetyl-anhydromuranmyl-L-alanine amidase	113	2	GTG→GCG	FALSE
ch1	1A	195233	195233	36	86	100.0%	T→A	59	F→Y	Substitution	SNP (transversion)	ALV54909.1	N-acetyl-anhydromuranmyl-L-alanine amidase	176	2	TTC→TAC	FALSE
ch1	2C	198159	198159	36	107	99.1%	A→G	684	Y→C	Substitution	SNP (transition)	ALV54910.1	ribonucleotide-diphosphate reductase subunit alpha	2,051	2	TAC→TGC	TRUE
ch1	2D	198159	198159	35	98	100.0%	A→G	684	Y→C	Substitution	SNP (transition)	ALV54910.1	ribonucleotide-diphosphate reductase subunit alpha	2,051	2	TAC→TGC	FALSE
ch1	3B	210663	210663	34	155	100.0%	C→T	42	L→F	Substitution	SNP (transition)	ALV54923.1	UDP-N-acetylmuramate:L-alanyl-gamma-D-glutamyl-meso-diaminopimelate ligase	124	1	CTC→TTC	TRUE
ch1	3C	210663	210663	35	122	100.0%	C→T	42	L→F	Substitution	SNP (transition)	ALV54923.1	UDP-N-acetylmuramate:L-alanyl-gamma-D-glutamyl-meso-diaminopimelate ligase	124	1	CTC→TTC	TRUE
ch1	3D	210663	210663	35	123	99.2%	C→T	42	L→F	Substitution	SNP (transition)	ALV54923.1	UDP-N-acetylmuramate:L-alanyl-gamma-D-glutamyl-meso-diaminopimelate ligase	124	1	CTC→TTC	FALSE
ch1	6D	211495	211495	36	69	100.0%	A→G	319	E→G	Substitution	SNP (transition)	ALV54923.1	UDP-N-acetylmuramate:L-alanyl-gamma-D-glutamyl-meso-diaminopimelate ligase	956	2	GAA→GGA	FALSE
ch1	5D	211547	211547	36	76	100.0%	T→A	336	H→Q	Substitution	SNP (transversion)	ALV54923.1	UDP-N-acetylmuramate:L-alanyl-gamma-D-glutamyl-meso-diaminopimelate ligase	1,008	3	CAT→CAA	FALSE
ch1	5B	211566	211566	35	52	96.2%	A→G	343	T→A	Substitution	SNP (transition)	ALV54923.1	UDP-N-acetylmuramate:L-alanyl-gamma-D-glutamyl-meso-diaminopimelate ligase	1,027	1	ACG→GCG	TRUE
ch1	5C	211566	211566	36	78	100.0%	A→G	343	T→A	Substitution	SNP (transition)	ALV54923.1	UDP-N-acetylmuramate:L-alanyl-gamma-D-glutamyl-meso-diaminopimelate ligase	1,027	1	ACG→GCG	FALSE
ch1	2A	212884	212884	37	96	100.0%	A→G	105	H→R	Substitution	SNP (transition)	ALV54925.1	ribonuclease II	314	2	CAC→CGC	TRUE
ch1	2B	212884	212884	36	101	100.0%	A→G	105	H→R	Substitution	SNP (transition)	ALV54925.1	ribonuclease II	314	2	CAC→CGC	FALSE
ch1	2D	216361	216361	37	84	97.6%	A→G				SNP (transition)						FALSE
ch1	8D	217767	217767	35	82	100.0%	A→C	357	Q→P	Substitution	SNP (transversion)	ALV54928.1	peptidase S10	1,070	2	CAG→CCG	FALSE
ch1	2C	222019	222019	35	91	97.8%	C→T	85	P→L	Substitution	SNP (transition)	ALV54933.1	short-chain dehydrogenase	254	2	CCG→CTG	FALSE
ch1	2C	222421	222421	35	77	98.7%	A→G	219	K→R	Substitution	SNP (transition)	ALV54933.1	short-chain dehydrogenase	656	2	AAG→AGG	TRUE
ch1	2D	222421	222421	35	80	100.0%	A→G	219	K→R	Substitution	SNP (transition)	ALV54933.1	short-chain dehydrogenase	656	2	AAG→AGG	FALSE
ch1	2D	225796	225796	31	45	100.0%	C→T	166		None	SNP (transition)	ALV54937.1	L-arabinose transporter permease	498	3	GTC→GTT	FALSE
ch1	2C	228584	228584	35	97	95.9%	A→G	95	I→V	Substitution	SNP (transition)	ALV54940.1	orotidine 5'-phosphate decarboxylase	283	1	ATC→GTC	TRUE
ch1	2D	228584	228584	33	69	100.0%	A→G	95	I→V	Substitution	SNP (transition)	ALV54940.1	orotidine 5'-phosphate decarboxylase	283	1	ATC→GTC	FALSE
ch1	1A	229293	229293	35	80	100.0%	A→G				SNP (transition)						FALSE
ch1	7A	231795	231795	36	58	100.0%	C→T	244		None	SNP (transition)	ALV54943.1	thiamine monophosphate kinase	732	3	TCG→TCA	TRUE
ch1	7B	231795	231795	36	38	100.0%	C→T	244		None	SNP (transition)	ALV54943.1	thiamine monophosphate kinase	732	3	TCG→TCA	FALSE
ch1	2D	234206	234206	36	92	98.9%	A→G	502	T→A	Substitution	SNP (transition)	ALV54944.1	malate dehydrogenase	1,504	1	ACC→GCC	FALSE
ch1	2C	236051	236051	36	80	100.0%	T→C	75	V→A	Substitution	SNP (transition)	ALV54946.1	barnase inhibitor	224	2	GTG→GCG	FALSE
ch1	2C	236551	236551	34	50	100.0%	A→G	255	W→R	Substitution	SNP (transition)	ALV54947.1	16S rRNA methyltransferase	763	1	TGG→CGG	TRUE
ch1	2D	236551	236551	35	49	100.0%	A→G	255	W→R	Substitution	SNP (transition)	ALV54947.1	16S rRNA methyltransferase	763	1	TGG→CGG	FALSE
ch1	2A	236772	236772	36	77	100.0%	A→G	181	L→P	Substitution	SNP (transition)	ALV54947.1	16S rRNA methyltransferase	542	2	CTG→CCG	TRUE
ch1	2B	236772	236772	34	51	100.0%	A→G	181	L→P	Substitution	SNP (transition)	ALV54947.1	16S rRNA methyltransferase	542	2	CTG→CCG	FALSE
ch1	1A	242431	242431	35	82	100.0%	A→T				SNP (transversion)						FALSE
ch1	2B	244486	244486	33	56	100.0%	A→G	168		None	SNP (transition)	ALV54952.1	phosphoesterase	504	3	GCA→GCG	FALSE
ch1	2A	250972	250972	36	80	100.0%	A→G				SNP (transition)						TRUE
ch1	2B	250972	250972	35	71	100.0%	A→G				SNP (transition)						TRUE
ch1	2C	250972	250972	34	79	100.0%	A→G				SNP (transition)						TRUE
ch1	2D	250972	250972	34	77	100.0%	A→G				SNP (transition)						FALSE
ch1	2C	251811	251811	35	86	100.0%	C→T	75	G→D	Substitution	SNP (transition)	ALV54957.1	Fur family transcriptional regulator	224	2	GGC→GAC	TRUE
ch1	2D	251811	251811	36	84	100.0%	C→T	75	G→D	Substitution	SNP (transition)	ALV54957.1	Fur family transcriptional regulator	224	2	GGC→GAC	FALSE
ch1	2A	251952	251952	36	150	99.3%	C→T	28	S→N	Substitution	SNP (transition)	ALV54957.1	Fur family transcriptional regulator	83	2	AGC→AAC	TRUE
ch1	2B	251952	251952	36	100	99.0%	C→T	28	S→N	Substitution	SNP (transition)	ALV54957.1	Fur family transcriptional regulator	83	2	AGC→AAC	FALSE
ch1	2D	253681	253681	36	126	100.0%	A→G	215	T→A	Substitution	SNP (transition)	ALV54959.1	4-hydroxy-tetrahydrodipicolinate reductase	643	1	ACC→GCC	FALSE
ch1	2A	260483	260483	36	73	100.0%	A→G	231	H→R	Substitution	SNP (transition)	ALV54965.1	gamma-glutamyl phosphate reductase	692	2	CAC→CGC	TRUE
ch1	2B	260483	260483	36	71	100.0%	A→G	231	H→R	Substitution	SNP (transition)	ALV54965.1	gamma-glutamyl phosphate reductase	692	2	CAC→CGC	FALSE
ch1	2A	261349	261349	34	101	99.0%	T→C	86	V→A	Substitution	SNP (transition)	ALV54966.1	membrane protein	257	2	GTG→GCG	TRUE
ch1	2B	261349	261349	34	57	98.2%	T→C	86	V→A	Substitution	SNP (transition)	ALV54966.1	membrane protein	257	2	GTG→GCG	FALSE
ch1	8D	266031	266031	37	156	100.0%	G→A				SNP (transition)						FALSE
ch1	2C	273197	273197	34	126	100.0%	G→A				SNP (transition)						FALSE
ch1	2C	283516	283516	35	134	100.0%	T→C	7	V→A	Substitution	SNP (transition)	ALV54976.1	GNAT family acetyltransferase	20	2	GTG→GCG	FALSE
ch1	2C	289329	289329	35	92	97.8%	C→T	203	A→V	Substitution	SNP (transition)	ALV54982.1	Egg lysin	608	2	GCG→GTG	FALSE
ch1	1B	291420	291420	36	168	100.0%	C→T	153		None	SNP (transition)	ALV54984.1	NADH dehydrogenase	459	3	AGC→AGT	TRUE
ch1	1C	291420	291420	36	121	100.0%	C→T	153		None	SNP (transition)	ALV54984.1	NADH dehydrogenase	459	3	AGC→AGT	TRUE
ch1	1D	291420	291420	35	103	100.0%	C→T	153		None	SNP (transition)	ALV54984.1	NADH dehydrogenase	459	3	AGC→AGT	FALSE
ch1	2C	292626	292626	36	58	100.0%	T→C				SNP (transition)						FALSE
ch1	3B	299817	299817	36	165	100.0%	G→A	114		None	SNP (transition)	ALV54987.1	relaxase	342	3	CCC→CCT	TRUE
ch1	3C	299817	299817	35	88	100.0%	G→A	114		None	SNP (transition)	ALV54987.1	relaxase	342	3	CCC→CCT	TRUE
ch1	3D	299817	299817	36	117	100.0%	G→A	114		None	SNP (transition)	ALV54987.1	relaxase	342	3	CCC→CCT	FALSE
ch1	2B	302336	302336	37	63	100.0%	C→T				SNP (transition)						FALSE
ch1	4A	316045	316045	29	120	100.0%	A→C	9		None	SNP (transversion)	ALV55003.1	hypothetical protein	27	3	GCT→GCG	FALSE
ch1	2C	320391	320391	36	123	97.6%	T→C	67	Y→H	Substitution	SNP (transition)	ALV55010.1	ATPase	199	1	TAC→CAC	FALSE
ch1	2C	321885	321885	36	96	100.0%	T→C	565	Y→H	Substitution	SNP (transition)	ALV55010.1	ATPase	1,693	1	TAC→CAC	FALSE
ch1	2A	322348	322348	37	109	100.0%	A→G	719	H→R	Substitution	SNP (transition)	ALV55010.1	ATPase	2,156	2	CAC→CGC	TRUE
ch1	2B	322348	322348	36	76	100.0%	A→G	719	H→R	Substitution	SNP (transition)	ALV55010.1	ATPase	2,156	2	CAC→CGC	TRUE
ch1	2C	322348	322348	37	73	100.0%	A→G	719	H→R	Substitution	SNP (transition)	ALV55010.1	ATPase	2,156	2	CAC→CGC	TRUE
ch1	2D	322348	322348	36	83	100.0%	A→G	719	H→R	Substitution	SNP (transition)	ALV55010.1	ATPase	2,156	2	CAC→CGC	FALSE
ch1	2D	323546	323546	35	85	100.0%	G→A	17		None	SNP (transition)	ALV55011.1	membrane protein	51	3	GGC→GGT	FALSE
ch1	2A	324779	324779	35	122	100.0%	A→G	334	L→P	Substitution	SNP (transition)	ALV55012.1	conjugal transfer protein TraG	1,001	2	CTG→CCG	TRUE
ch1	2B	324779	324779	36	87	100.0%	A→G	334	L→P	Substitution	SNP (transition)	ALV55012.1	conjugal transfer protein TraG	1,001	2	CTG→CCG	FALSE
ch1	2A	340036	340036	36	122	100.0%	A→G	5		None	SNP (transition)	ALV55025.1	hypothetical protein	15	3	ACT→ACC	TRUE
ch1	2B	340036	340036	36	75	100.0%	A→G	5		None	SNP (transition)	ALV55025.1	hypothetical protein	15	3	ACT→ACC	FALSE
ch1	2A	343907	343907	36	115	100.0%	A→G	47	V→A	Substitution	SNP (transition)	ALV55031.1	hypothetical protein	140	2	GTC→GCC	TRUE
ch1	2B	343907	343907	36	79	100.0%	A→G	47	V→A	Substitution	SNP (transition)	ALV55031.1	hypothetical protein	140	2	GTC→GCC	TRUE
ch1	2C	343907	343907	36	115	100.0%	A→G	47	V→A	Substitution	SNP (transition)	ALV55031.1	hypothetical protein	140	2	GTC→GCC	FALSE
ch1	2C	348272	348272	34	120	99.2%	G→A	11		None	SNP (transition)	ALV55036.1	arsenic transporter	33	3	GCG→GCA	FALSE
ch1	2C	348997	348997	34	107	98.1%	A→G	253	E→G	Substitution	SNP (transition)	ALV55036.1	arsenic transporter	758	2	GAG→GGG	FALSE
ch1	2B	350079	350079	35	93	100.0%	T→C	256	V→A	Substitution	SNP (transition)	ALV55037.1	MFS transporter	767	2	GTC→GCC	FALSE
ch1	2C	350202	350202	35	98	100.0%	T→C	297	L→P	Substitution	SNP (transition)	ALV55037.1	MFS transporter	890	2	CTG→CCG	FALSE
ch1	2C	351071	351071	34	102	100.0%	C→T	39	L→F	Substitution	SNP (transition)	ALV57936.1	NADPH-dependent FMN reductase	115	1	CTC→TTC	FALSE
ch1	2D	352078	352078	36	114	100.0%	C→T				SNP (transition)						FALSE
ch1	2A	354138	354138	33	85	89.4%	C→T	420	A→V	Substitution	SNP (transition)	ALV55039.1	diguanylate cyclase	1,259	2	GCA→GTA	TRUE
ch1	2B	354138	354138	33	97	93.8%	C→T	420	A→V	Substitution	SNP (transition)	ALV55039.1	diguanylate cyclase	1,259	2	GCA→GTA	TRUE
ch1	2C	354138	354138	32	78	96.2%	C→T	420	A→V	Substitution	SNP (transition)	ALV55039.1	diguanylate cyclase	1,259	2	GCA→GTA	TRUE
ch1	2D	354138	354138	34	57	93.0%	C→T	420	A→V	Substitution	SNP (transition)	ALV55039.1	diguanylate cyclase	1,259	2	GCA→GTA	FALSE
ch1	6B	357794	357794	35	81	100.0%	A→G	208	M→V	Substitution	SNP (transition)	ALV55044.1	methionine aminopeptidase	622	1	ATG→GTG	FALSE
ch1	2B	358689	358689	36	100	100.0%	T→C				SNP (transition)						FALSE
ch1	2B	366554	366554	37	53	100.0%	T→C	164	V→A	Substitution	SNP (transition)	ALV55054.1	trehalose phosphatase	491	2	GTG→GCG	FALSE
ch1	6A	369507	369507	36	99	99.0%	C→T	201	G→S	Substitution	SNP (transition)	ALV55056.1	ABC transporter	601	1	GGC→AGC	FALSE
ch1	2D	370283	370283	33	36	97.2%	A→G				SNP (transition)						FALSE
ch1	2B	407520	407520	36	67	100.0%	A→G	321		None	SNP (transition)	ALV55087.1	histidine kinase	963	3	CGT→CGC	FALSE
ch1	2C	413741	413741	33	39	100.0%	C→T	104	R→H	Substitution	SNP (transition)	ALV55092.1	glyoxalase/bleomycin resistance protein/dioxygenase	311	2	CGC→CAC	FALSE
ch1	2C	413858	413858	29	45	100.0%	A→G	65	L→P	Substitution	SNP (transition)	ALV55092.1	glyoxalase/bleomycin resistance protein/dioxygenase	194	2	CTG→CCG	FALSE
ch1	2B	415036	415036	37	59	100.0%	A→G	104	T→A	Substitution	SNP (transition)	ALV55094.1	acylaldehyde oxidase	310	1	ACG→GCG	FALSE
ch1	2B	418091	418091	33	72	100.0%	G→A	358	G→S	Substitution	SNP (transition)	ALV55095.1	membrane protein	1,072	1	GGC→AGC	FALSE
ch1	2C	422050	422050	37	66	100.0%	C→T	397	G→S	Substitution	SNP (transition)	ALV55098.1	nodulation protein	1,189	1	GGC→AGC	FALSE
ch1	2C	427949	427949	32	66	100.0%	T→C				SNP (transition)						FALSE
ch1	2C	429433	429433	35	80	98.8%	G→A				SNP (transition)						TRUE
ch1	2D	429433	429433	36	75	98.7%	G→A				SNP (transition)						FALSE
ch1	2B	430123	430123	36	93	100.0%	C→T	428		None	SNP (transition)	ALV55102.1	alkaline phosphatase	1,284	3	GCG→GCA	FALSE
ch1	2C	433733	433733	32	74	100.0%	C→T	62	A→V	Substitution	SNP (transition)	ALV55105.1	hypothetical protein	185	2	GCG→GTG	FALSE
ch1	5D	436997	436997	37	73	97.3%	G→A	517	P→L	Substitution	SNP (transition)	ALV55110.1	iron ABC transporter permease	1,550	2	CCG→CTG	FALSE
ch1	2A	447244	447244	36	54	100.0%	C→T	991	A→V	Substitution	SNP (transition)	ALV55114.1	exodeoxyribonuclease V subunit gamma	2,972	2	GCG→GTG	TRUE
ch1	2B	447244	447244	37	51	100.0%	C→T	991	A→V	Substitution	SNP (transition)	ALV55114.1	exodeoxyribonuclease V subunit gamma	2,972	2	GCG→GTG	FALSE
ch1	1B	464011	464011	36	55	100.0%	G→A	267	V→M	Substitution	SNP (transition)	ALV55127.1	multidrug DMT transporter permease	799	1	GTG→ATG	TRUE
ch1	1C	464011	464011	34	50	100.0%	G→A	267	V→M	Substitution	SNP (transition)	ALV55127.1	multidrug DMT transporter permease	799	1	GTG→ATG	TRUE
ch1	1D	464011	464011	37	44	100.0%	G→A	267	V→M	Substitution	SNP (transition)	ALV55127.1	multidrug DMT transporter permease	799	1	GTG→ATG	FALSE
ch1	2A	465341	465341	36	58	98.3%	A→G	90	L→P	Substitution	SNP (transition)	ALV57939.1	MFS transporter	269	2	CTG→CCG	TRUE
ch1	2B	465341	465341	35	47	100.0%	A→G	90	L→P	Substitution	SNP (transition)	ALV57939.1	MFS transporter	269	2	CTG→CCG	TRUE
ch1	2C	465341	465341	34	59	100.0%	A→G	90	L→P	Substitution	SNP (transition)	ALV57939.1	MFS transporter	269	2	CTG→CCG	TRUE
ch1	2D	465341	465341	35	36	97.2%	A→G	90	L→P	Substitution	SNP (transition)	ALV57939.1	MFS transporter	269	2	CTG→CCG	FALSE
ch1	2D	468454	468454	37	50	98.0%	C→T	63	G→R	Substitution	SNP (transition)	ALV55130.1	ABC transporter permease	187	1	GGG→AGG	FALSE
ch1	2D	469051	469051	35	46	100.0%	A→G	142	V→A	Substitution	SNP (transition)	ALV55131.1	ABC transporter permease	425	2	GTG→GCG	FALSE
ch1	5D	469754	469754	34	131	100.0%	C→G	256		None	SNP (transversion)	ALV55132.1	ABC transporter substrate-binding protein	768	3	GTG→GTC	FALSE
ch1	2C	474050	474050	34	80	100.0%	A→G	169	L→P	Substitution	SNP (transition)	ALV55135.1	alcohol dehydrogenase	506	2	CTC→CCC	FALSE
ch1	7A	479566	479566	36	115	100.0%	C→T	354		None	SNP (transition)	ALV55140.1	2-oxoisovalerate dehydrogenase	1,062	3	CAC→CAT	TRUE
ch1	7B	479566	479566	36	114	99.1%	C→T	354		None	SNP (transition)	ALV55140.1	2-oxoisovalerate dehydrogenase	1,062	3	CAC→CAT	TRUE
ch1	7D	479566	479566	36	100	100.0%	C→T	354		None	SNP (transition)	ALV55140.1	2-oxoisovalerate dehydrogenase	1,062	3	CAC→CAT	FALSE
ch1	2B	485265	485265	34	78	96.2%	T→C	40	S→G	Substitution	SNP (transition)	ALV55145.1	LysR family transcriptional regulator	118	1	AGC→GGC	FALSE
ch1	6A	490764	490764	37	93	100.0%	G→A	119		None	SNP (transition)	ALV55150.1	LysR family transcriptional regulator	357	3	GAC→GAT	FALSE
ch1	2C	492340	492340	37	64	100.0%	T→C	343	C→R	Substitution	SNP (transition)	ALV55151.1	LysR family transcriptional regulator	1,027	1	TGC→CGC	FALSE
ch1	2D	495264	495264	34	61	98.4%	A→G	341	V→A	Substitution	SNP (transition)	ALV55153.1	MFS transporter	1,022	2	GTC→GCC	FALSE
ch1	2D	499040	499040	33	45	100.0%	C→T				SNP (transition)						FALSE
ch1	4A	506249	506249	36	123	99.2%	G→C				SNP (transversion)						TRUE
ch1	4B	506249	506249	36	71	98.6%	G→C				SNP (transversion)						TRUE
ch1	4C	506249	506249	35	111	100.0%	G→C				SNP (transversion)						TRUE
ch1	4D	506249	506249	35	94	100.0%	G→C				SNP (transversion)						FALSE
ch1	2B	507342	507342	34	70	100.0%	A→C	140	T→P	Substitution	SNP (transversion)	ALV55166.1	malonate transporter	418	1	ACG→CCG	FALSE
ch1	2D	508040	508040	36	69	100.0%	A→G	72	H→R	Substitution	SNP (transition)	ALV55167.1	malonate decarboxylase subunit alpha	215	2	CAC→CGC	FALSE
ch1	4D	508388	508388	35	57	100.0%	A→G	188	D→G	Substitution	SNP (transition)	ALV55167.1	malonate decarboxylase subunit alpha	563	2	GAC→GGC	FALSE
ch1	2C	514519	514519	37	68	100.0%	C→T				SNP (transition)						TRUE
ch1	2D	514519	514519	36	79	100.0%	C→T				SNP (transition)						FALSE
ch1	2A	527230	527230	34	100	99.0%	A→G	233	D→G	Substitution	SNP (transition)	ALV55186.1	carbamoyl phosphate synthase small subunit	698	2	GAC→GGC	FALSE
ch1	2C	538920	538920	36	93	100.0%	C→T				SNP (transition)						FALSE
ch1	2B	541339	541339	33	48	100.0%	T→C	57	V→A	Substitution	SNP (transition)	ALV55198.1	phosphate transporter permease subunit PtsA	170	2	GTG→GCG	FALSE
ch1	2B	543213	543213	36	75	98.7%	A→G	90	K→E	Substitution	SNP (transition)	ALV55200.1	transcriptional regulator PhoU	268	1	AAA→GAA	FALSE
ch1	2C	544091	544091	34	79	100.0%	T→C	137	L→P	Substitution	SNP (transition)	ALV57942.1	chemotaxis protein CheY	410	2	CTG→CCG	TRUE
ch1	2D	544091	544091	34	80	98.8%	T→C	137	L→P	Substitution	SNP (transition)	ALV57942.1	chemotaxis protein CheY	410	2	CTG→CCG	FALSE
ch1	2D	553276	553276	36	84	100.0%	C→T	186		None	SNP (transition)	ALV55207.1	hypothetical protein	558	3	TAC→TAT	FALSE
ch1	1A	557382	557382	36	112	100.0%	G→A	89	P→L	Substitution	SNP (transition)	ALV55211.1	AMP-dependent synthetase	266	2	CCC→CTC	FALSE
ch1	8A	558644	558644	37	156	100.0%	C→A	22	G→C	Substitution	SNP (transversion)	ALV55212.1	peptidase	64	1	GGC→TGC	TRUE
ch1	8B	558644	558644	36	112	100.0%	C→A	22	G→C	Substitution	SNP (transversion)	ALV55212.1	peptidase	64	1	GGC→TGC	TRUE
ch1	8C	558644	558644	36	129	100.0%	C→A	22	G→C	Substitution	SNP (transversion)	ALV55212.1	peptidase	64	1	GGC→TGC	TRUE
ch1	8D	558644	558644	36	135	98.5%	C→A	22	G→C	Substitution	SNP (transversion)	ALV55212.1	peptidase	64	1	GGC→TGC	FALSE
ch1	2C	559790	559790	33	30	100.0%	T→C				SNP (transition)						FALSE
ch1	2C	567087	567087	36	77	100.0%	A→G	148	V→A	Substitution	SNP (transition)	ALV55217.1	helicase	443	2	GTT→GCT	TRUE
ch1	2D	567087	567087	37	50	100.0%	A→G	148	V→A	Substitution	SNP (transition)	ALV55217.1	helicase	443	2	GTT→GCT	FALSE
ch1	2B	581137	581137	36	82	100.0%	A→G	8	V→A	Substitution	SNP (transition)	ALV55224.1	glucosamine--fructose-6-phosphate aminotransferase	23	2	GTC→GCC	FALSE
ch1	6C	582261	582261	34	102	98.0%	G→A	13	R→C	Substitution	SNP (transition)	ALV55225.1	hypothetical protein	37	1	CGC→TGC	FALSE
ch1	2D	582851	582851	36	67	100.0%	A→G	560	F→L	Substitution	SNP (transition)	ALV55226.1	membrane protein	1,678	1	TTC→CTC	FALSE
ch1	2A	586183	586183	36	114	100.0%	C→T	159		None	SNP (transition)	ALV55228.1	hypothetical protein	477	3	CTG→CTA	TRUE
ch1	2B	586183	586183	34	80	100.0%	C→T	159		None	SNP (transition)	ALV55228.1	hypothetical protein	477	3	CTG→CTA	FALSE
ch1	2B	593528	593528	35	75	97.3%	A→G	81	T→A	Substitution	SNP (transition)	ALV55233.1	(2Fe-2S)-binding protein	241	1	ACG→GCG	FALSE
ch1	2D	597003	597003	36	88	100.0%	A→G				SNP (transition)						FALSE
ch1	4D	600841	600841	36	77	98.7%	T→A				SNP (transversion)						FALSE
ch1	2C	602779	602779	34	64	100.0%	T→C	639	L→P	Substitution	SNP (transition)	ALV55239.1	2,4-dienoyl-CoA reductase	1,916	2	CTG→CCG	FALSE
ch1	2A	603738	603738	34	47	100.0%	A→G	251	L→P	Substitution	SNP (transition)	ALV55241.1	dipeptidyl aminopeptidase	752	2	CTG→CCG	TRUE
ch1	2B	603738	603738	33	49	98.0%	A→G	251	L→P	Substitution	SNP (transition)	ALV55241.1	dipeptidyl aminopeptidase	752	2	CTG→CCG	TRUE
ch1	2C	603738	603738	32	56	100.0%	A→G	251	L→P	Substitution	SNP (transition)	ALV55241.1	dipeptidyl aminopeptidase	752	2	CTG→CCG	TRUE
ch1	2D	603738	603738	33	43	100.0%	A→G	251	L→P	Substitution	SNP (transition)	ALV55241.1	dipeptidyl aminopeptidase	752	2	CTG→CCG	FALSE
ch1	6C	603995	603995	34	66	100.0%	C→T	165		None	SNP (transition)	ALV55241.1	dipeptidyl aminopeptidase	495	3	GCG→GCA	TRUE
ch1	6D	603995	603995	34	79	100.0%	C→T	165		None	SNP (transition)	ALV55241.1	dipeptidyl aminopeptidase	495	3	GCG→GCA	FALSE
ch1	5A	607137	607137	36	85	98.8%	G→T	48	H→Q	Substitution	SNP (transversion)	ALV55243.1	Maleylacetate reductase	144	3	CAC→CAA	FALSE
ch1	2A	613206	613206	36	55	100.0%	C→T	89		Truncation	SNP (transition)	ALV57946.1	histidinol phosphatase	265	1		TRUE
ch1	2B	613206	613206	37	66	100.0%	C→T	89		Truncation	SNP (transition)	ALV57946.1	histidinol phosphatase	265	1		FALSE
ch1	3C	614156	614156	34	71	97.2%	A→C	145	T→P	Substitution	SNP (transversion)	ALV55248.1	iron ABC transporter substrate-binding protein	433	1	ACC→CCC	FALSE
ch1	2B	616794	616794	35	83	100.0%	T→C	130	D→G	Substitution	SNP (transition)	ALV55250.1	histidine kinase	389	2	GAC→GGC	FALSE
ch1	1C	618808	618808	35	120	97.5%	A→C	220	T→P	Substitution	SNP (transversion)	ALV55252.1	structural protein MipA	658	1	ACG→CCG	FALSE
ch1	2B	621051	621051	37	55	100.0%	A→G	26	W→R	Substitution	SNP (transition)	ALV55254.1	membrane protein	76	1	TGG→CGG	FALSE
ch1	7A	623470	623470	29	90	94.4%	G→A	523	G→S	Substitution	SNP (transition)	ALV55256.1	type IV secretion protein Rhs	1,567	1	GGC→AGC	FALSE
ch1	2D	624894	624894	35	70	100.0%	T→C	65	Y→H	Substitution	SNP (transition)	ALV55257.1	hypothetical protein	193	1	TAC→CAC	FALSE
ch1	2D	629680	629680	37	59	94.9%	A→G	335	H→R	Substitution	SNP (transition)	ALV55260.1	type IV secretion protein Rhs	1,004	2	CAC→CGC	FALSE
ch1	2C	629773	629773	34	68	98.5%	T→C	366	V→A	Substitution	SNP (transition)	ALV55260.1	type IV secretion protein Rhs	1,097	2	GTG→GCG	FALSE
ch1	2C	635493	635493	34	59	96.6%	A→G	357	S→G	Substitution	SNP (transition)	ALV55262.1	type IV secretion protein Rhs	1,069	1	AGC→GGC	FALSE
ch1	2A	636595	636595	35	90	98.9%	A→G	724	Q→R	Substitution	SNP (transition)	ALV55262.1	type IV secretion protein Rhs	2,171	2	CAG→CGG	TRUE
ch1	2B	636595	636595	36	59	100.0%	A→G	724	Q→R	Substitution	SNP (transition)	ALV55262.1	type IV secretion protein Rhs	2,171	2	CAG→CGG	TRUE
ch1	2C	636595	636595	35	67	100.0%	A→G	724	Q→R	Substitution	SNP (transition)	ALV55262.1	type IV secretion protein Rhs	2,171	2	CAG→CGG	TRUE
ch1	2D	636595	636595	35	69	100.0%	A→G	724	Q→R	Substitution	SNP (transition)	ALV55262.1	type IV secretion protein Rhs	2,171	2	CAG→CGG	FALSE
ch1	2B	639873	639873	33	77	100.0%	A→G				SNP (transition)						FALSE
ch1	2A	642088	642088	36	85	100.0%	T→A	110	I→F	Substitution	SNP (transversion)	ALV55266.1	lytic transglycosylase	328	1	ATC→TTC	FALSE
ch1	2A	646952	646952	38	96	99.0%	C→T	309	P→L	Substitution	SNP (transition)	ALV55270.1	TonB-dependent receptor	926	2	CCG→CTG	TRUE
ch1	2B	646952	646952	36	81	100.0%	C→T	309	P→L	Substitution	SNP (transition)	ALV55270.1	TonB-dependent receptor	926	2	CCG→CTG	FALSE
ch1	2A	658659	658659	36	114	98.2%	A→G	254	T→A	Substitution	SNP (transition)	ALV55280.1	topoisomerase VI subunit A	760	1	ACG→GCG	TRUE
ch1	2B	658659	658659	36	78	100.0%	A→G	254	T→A	Substitution	SNP (transition)	ALV55280.1	topoisomerase VI subunit A	760	1	ACG→GCG	TRUE
ch1	2C	658659	658659	35	101	100.0%	A→G	254	T→A	Substitution	SNP (transition)	ALV55280.1	topoisomerase VI subunit A	760	1	ACG→GCG	TRUE
ch1	2D	658659	658659	35	73	98.6%	A→G	254	T→A	Substitution	SNP (transition)	ALV55280.1	topoisomerase VI subunit A	760	1	ACG→GCG	FALSE
ch1	2D	662227	662227	35	46	100.0%	A→G	238	D→G	Substitution	SNP (transition)	ALV55284.1	hypothetical protein	713	2	GAC→GGC	FALSE
ch1	1B	663518	663518	35	110	100.0%	T→G	80	S→A	Substitution	SNP (transversion)	ALV55285.1	serine/threonine protein phosphatase	238	1	TCG→GCG	TRUE
ch1	1C	663518	663518	34	90	100.0%	T→G	80	S→A	Substitution	SNP (transversion)	ALV55285.1	serine/threonine protein phosphatase	238	1	TCG→GCG	TRUE
ch1	1D	663518	663518	33	80	100.0%	T→G	80	S→A	Substitution	SNP (transversion)	ALV55285.1	serine/threonine protein phosphatase	238	1	TCG→GCG	FALSE
ch1	2A	670369	670369	34	57	100.0%	G→A	276	A→T	Substitution	SNP (transition)	ALV55289.1	cellulose biosynthesis protein	826	1	GCC→ACC	FALSE
ch1	2C	672466	672466	36	95	98.9%	A→G	975	T→A	Substitution	SNP (transition)	ALV55289.1	cellulose biosynthesis protein	2,923	1	ACC→GCC	FALSE
ch1	2A	681034	681034	36	62	100.0%	C→T	219	A→T	Substitution	SNP (transition)	ALV55296.1	pirin	655	1	GCC→ACC	TRUE
ch1	2B	681034	681034	35	56	100.0%	C→T	219	A→T	Substitution	SNP (transition)	ALV55296.1	pirin	655	1	GCC→ACC	FALSE
ch1	3D	687380	687380	35	106	100.0%	T→G	375	F→V	Substitution	SNP (transversion)	ALV55303.1	amidohydrolase	1,123	1	TTC→GTC	FALSE
ch1	2C	689115	689115	37	92	100.0%	G→A	163		Truncation	SNP (transition)	ALV55305.1	glyoxalase	488	2		FALSE
ch1	2A	689844	689844	36	81	100.0%	G→A	102		Truncation	SNP (transition)	ALV55306.1	hypothetical protein	306	3		TRUE
ch1	2B	689844	689844	35	54	100.0%	G→A	102		Truncation	SNP (transition)	ALV55306.1	hypothetical protein	306	3		TRUE
ch1	2C	689844	689844	35	58	100.0%	G→A	102		Truncation	SNP (transition)	ALV55306.1	hypothetical protein	306	3		TRUE
ch1	2D	689844	689844	34	46	100.0%	G→A	102		Truncation	SNP (transition)	ALV55306.1	hypothetical protein	306	3		FALSE
ch1	6C	691646	691646	37	140	99.3%	G→A	470		None	SNP (transition)	ALV55307.1	hypothetical protein	1,410	3	GCG→GCA	FALSE
ch1	2C	697345	697345	35	87	100.0%	T→C	162	N→D	Substitution	SNP (transition)	ALV55312.1	glutaminyl-tRNA synthetase	484	1	AAC→GAC	FALSE
ch1	7D	701683	701683	37	106	99.1%	G→A	386	G→S	Substitution	SNP (transition)	ALV55316.1	alanyl-tRNA synthetase	1,156	1	GGC→AGC	FALSE
ch1	2A	701864	701864	35	96	100.0%	G→A	446	G→D	Substitution	SNP (transition)	ALV55316.1	alanyl-tRNA synthetase	1,337	2	GGC→GAC	TRUE
ch1	2B	701864	701864	35	67	100.0%	G→A	446	G→D	Substitution	SNP (transition)	ALV55316.1	alanyl-tRNA synthetase	1,337	2	GGC→GAC	FALSE
ch1	2C	709619	709619	33	68	100.0%	T→C	201	L→P	Substitution	SNP (transition)	ALV55322.1	ABC transporter	602	2	CTG→CCG	FALSE
ch1	2B	717614	717614	35	84	100.0%	G→A	73		None	SNP (transition)	ALV55329.1	5-dehydro-2-deoxygluconokinase	219	3	GGC→GGT	FALSE
ch1	2D	717864	717864	36	60	100.0%	C→T				SNP (transition)						FALSE
ch1	2C	721632	721632	33	79	100.0%	A→G	293	T→A	Substitution	SNP (transition)	ALV55331.1	ABC transporter	877	1	ACC→GCC	TRUE
ch1	2D	721632	721632	33	85	100.0%	A→G	293	T→A	Substitution	SNP (transition)	ALV55331.1	ABC transporter	877	1	ACC→GCC	FALSE
ch1	2B	724528	724528	36	93	100.0%	T→C	222	V→A	Substitution	SNP (transition)	ALV55334.1	AP endonuclease	665	2	GTG→GCG	FALSE
ch1	6C	731701	731701	38	95	100.0%	A→G	219	Y→C	Substitution	SNP (transition)	ALV55341.1	XRE family transcriptional regulator	656	2	TAC→TGC	FALSE
ch1	2D	733806	733806	33	56	100.0%	C→T	230	R→C	Substitution	SNP (transition)	ALV55343.1	histidine kinase	688	1	CGC→TGC	FALSE
ch1	2C	735466	735466	35	74	100.0%	T→C	783	V→A	Substitution	SNP (transition)	ALV55343.1	histidine kinase	2,348	2	GTG→GCG	FALSE
ch1	2C	736882	736882	35	87	98.9%	A→G	72	Y→H	Substitution	SNP (transition)	ALV55345.1	UTP--glucose-1-phosphate uridylyltransferase	214	1	TAC→CAC	FALSE
ch1	2A	738034	738034	36	112	100.0%	C→T	673	A→T	Substitution	SNP (transition)	ALV55346.1	valine--tRNA ligase	2,017	1	GCC→ACC	TRUE
ch1	2B	738034	738034	36	103	100.0%	C→T	673	A→T	Substitution	SNP (transition)	ALV55346.1	valine--tRNA ligase	2,017	1	GCC→ACC	TRUE
ch1	2C	738034	738034	35	96	99.0%	C→T	673	A→T	Substitution	SNP (transition)	ALV55346.1	valine--tRNA ligase	2,017	1	GCC→ACC	TRUE
ch1	2D	738034	738034	35	92	100.0%	C→T	673	A→T	Substitution	SNP (transition)	ALV55346.1	valine--tRNA ligase	2,017	1	GCC→ACC	FALSE
ch1	6A	745627	745627	37	78	100.0%	T→G	153	S→A	Substitution	SNP (transversion)	ALV55350.1	chemotaxis protein	457	1	TCG→GCG	FALSE
ch1	2C	746927	746927	35	74	100.0%	A→G	272	V→A	Substitution	SNP (transition)	ALV55351.1	membrane protein	815	2	GTG→GCG	FALSE
ch1	2D	755517	755517	33	87	100.0%	A→G	113	L→P	Substitution	SNP (transition)	ALV55358.1	membrane protein	338	2	CTG→CCG	FALSE
ch1	1B	756816	756816	36	111	100.0%	A→C	67	Q→P	Substitution	SNP (transversion)	ALV55360.1	membrane protein	200	2	CAG→CCG	TRUE
ch1	1C	756816	756816	34	108	100.0%	A→C	67	Q→P	Substitution	SNP (transversion)	ALV55360.1	membrane protein	200	2	CAG→CCG	TRUE
ch1	1D	756816	756816	36	81	100.0%	A→C	67	Q→P	Substitution	SNP (transversion)	ALV55360.1	membrane protein	200	2	CAG→CCG	FALSE
ch1	2C	757857	757857	35	62	100.0%	A→G	414	H→R	Substitution	SNP (transition)	ALV55360.1	membrane protein	1,241	2	CAC→CGC	TRUE
ch1	2D	757857	757857	34	46	100.0%	A→G	414	H→R	Substitution	SNP (transition)	ALV55360.1	membrane protein	1,241	2	CAC→CGC	FALSE
ch1	2D	759136	759136	34	75	100.0%	A→G	36	T→A	Substitution	SNP (transition)	ALV55363.1	glycerol acyltransferase	106	1	ACC→GCC	FALSE
ch1	2A	759823	759823	35	78	100.0%	A→G	265	T→A	Substitution	SNP (transition)	ALV55363.1	glycerol acyltransferase	793	1	ACG→GCG	TRUE
ch1	2B	759823	759823	36	66	100.0%	A→G	265	T→A	Substitution	SNP (transition)	ALV55363.1	glycerol acyltransferase	793	1	ACG→GCG	TRUE
ch1	2C	759823	759823	35	85	100.0%	A→G	265	T→A	Substitution	SNP (transition)	ALV55363.1	glycerol acyltransferase	793	1	ACG→GCG	TRUE
ch1	2D	759823	759823	36	63	100.0%	A→G	265	T→A	Substitution	SNP (transition)	ALV55363.1	glycerol acyltransferase	793	1	ACG→GCG	FALSE
ch1	2D	760469	760469	36	72	100.0%	T→C	480	V→A	Substitution	SNP (transition)	ALV55363.1	glycerol acyltransferase	1,439	2	GTC→GCC	FALSE
ch1	2B	760772	760772	36	76	100.0%	T→C	581	V→A	Substitution	SNP (transition)	ALV55363.1	glycerol acyltransferase	1,742	2	GTG→GCG	FALSE
ch1	2C	765428	765428	34	56	100.0%	A→G	52	E→G	Substitution	SNP (transition)	ALV55366.1	short-chain dehydrogenase	155	2	GAG→GGG	FALSE
ch1	3B	773127	773127	35	72	100.0%	A→G	259	M→V	Substitution	SNP (transition)	ALV55373.1	alpha/beta hydrolase	775	1	ATG→GTG	TRUE
ch1	3C	773127	773127	36	43	100.0%	A→G	259	M→V	Substitution	SNP (transition)	ALV55373.1	alpha/beta hydrolase	775	1	ATG→GTG	TRUE
ch1	3D	773127	773127	36	58	100.0%	A→G	259	M→V	Substitution	SNP (transition)	ALV55373.1	alpha/beta hydrolase	775	1	ATG→GTG	FALSE
ch1	2B	775829	775829	36	78	98.7%	T→C	701	V→A	Substitution	SNP (transition)	ALV55375.1	GTP pyrophosphokinase	2,102	2	GTG→GCG	FALSE
ch1	2B	779699	779699	36	76	100.0%	T→C				SNP (transition)						FALSE
ch1	2B	782266	782266	35	61	100.0%	A→G	451	T→A	Substitution	SNP (transition)	ALV55381.1	phenylalanyl-tRNA synthetase subunit beta	1,351	1	ACG→GCG	FALSE
ch1	2D	785860	785860	36	69	100.0%	A→G	630	V→A	Substitution	SNP (transition)	ALV55385.1	lipoprotein	1,889	2	GTG→GCG	FALSE
ch1	7D	797986	797986	34	91	100.0%	G→C	360	G→R	Substitution	SNP (transversion)	ALV55397.1	aspartate aminotransferase	1,078	1	GGG→CGG	FALSE
ch1	2D	801974	801974	34	64	100.0%	A→G	104	Y→C	Substitution	SNP (transition)	ALV55400.1	ribosome maturation protein RimP	311	2	TAC→TGC	FALSE
ch1	4C	803872	803872	36	107	100.0%	C→T	62	R→C	Substitution	SNP (transition)	ALV55402.1	translation initiation factor IF-2	184	1	CGC→TGC	FALSE
ch1	1A	810202	810202	36	109	100.0%	T→A	258	E→V	Substitution	SNP (transversion)	ALV55406.1	hemolysin D	773	2	GAA→GTA	FALSE
ch1	2A	811175	811175	36	75	100.0%	G→C	450	A→G	Substitution	SNP (transversion)	ALV55407.1	MarR family transcriptional regulator	1,349	2	GCA→GGA	FALSE
ch1	1D	811784	811784	37	82	98.8%	G→T	247		Truncation	SNP (transversion)	ALV55407.1	MarR family transcriptional regulator	740	2		FALSE
ch1	2B	811941	811941	36	83	100.0%	C→T	195	A→T	Substitution	SNP (transition)	ALV55407.1	MarR family transcriptional regulator	583	1	GCG→ACG	FALSE
ch1	6A	812370	812370	35	89	100.0%	T→G	52	S→R	Substitution	SNP (transversion)	ALV55407.1	MarR family transcriptional regulator	154	1	AGC→CGC	TRUE
ch1	6B	812370	812370	35	74	100.0%	T→G	52	S→R	Substitution	SNP (transversion)	ALV55407.1	MarR family transcriptional regulator	154	1	AGC→CGC	TRUE
ch1	6C	812370	812370	36	84	100.0%	T→G	52	S→R	Substitution	SNP (transversion)	ALV55407.1	MarR family transcriptional regulator	154	1	AGC→CGC	TRUE
ch1	6D	812370	812370	36	130	100.0%	T→G	52	S→R	Substitution	SNP (transversion)	ALV55407.1	MarR family transcriptional regulator	154	1	AGC→CGC	FALSE
ch1	2C	827468	827468	30	25	100.0%	A→G	451		None	SNP (transition)	ALV55417.1	membrane protein	1,353	3	GGT→GGC	FALSE
ch1	3B	831832	831832	35	64	100.0%	C→A	23	A→E	Substitution	SNP (transversion)	ALV55420.1	membrane protein	68	2	GCG→GAG	TRUE
ch1	3C	831832	831832	35	46	100.0%	C→A	23	A→E	Substitution	SNP (transversion)	ALV55420.1	membrane protein	68	2	GCG→GAG	TRUE
ch1	3D	831832	831832	35	64	100.0%	C→A	23	A→E	Substitution	SNP (transversion)	ALV55420.1	membrane protein	68	2	GCG→GAG	FALSE
ch1	5A	842721	842721	37	69	100.0%	G→A	162		None	SNP (transition)	ALV55429.1	hypothetical protein	486	3	CAG→CAA	TRUE
ch1	5B	842721	842721	36	67	100.0%	G→A	162		None	SNP (transition)	ALV55429.1	hypothetical protein	486	3	CAG→CAA	TRUE
ch1	5C	842721	842721	36	84	97.6%	G→A	162		None	SNP (transition)	ALV55429.1	hypothetical protein	486	3	CAG→CAA	TRUE
ch1	5D	842721	842721	37	68	100.0%	G→A	162		None	SNP (transition)	ALV55429.1	hypothetical protein	486	3	CAG→CAA	FALSE
ch1	2C	846662	846662	34	106	100.0%	A→G	80	L→P	Substitution	SNP (transition)	ALV55433.1	long-chain fatty acid--CoA ligase	239	2	CTG→CCG	FALSE
ch1	2B	849915	849915	36	82	98.8%	C→T	106		None	SNP (transition)	ALV57953.1	sugar transporter	318	3	CTG→CTA	FALSE
ch1	2D	853994	853994	35	41	97.6%	A→G	180	L→P	Substitution	SNP (transition)	ALV55438.1	sugar kinase	539	2	CTG→CCG	FALSE
ch1	6B	862955	862955	35	72	100.0%	A→G	347	D→G	Substitution	SNP (transition)	ALV55444.1	ribonuclease R	1,040	2	GAC→GGC	FALSE
ch1	5A	869675	869675	36	102	100.0%	C→T				SNP (transition)						TRUE
ch1	5B	869675	869675	35	81	98.8%	C→T				SNP (transition)						TRUE
ch1	5C	869675	869675	36	130	100.0%	C→T				SNP (transition)						FALSE
ch1	2A	870369	870369	34	81	100.0%	T→C	93	Q→R	Substitution	SNP (transition)	ALV55449.1	cysteine ABC transporter substrate-binding protein	278	2	CAG→CGG	TRUE
ch1	2B	870369	870369	33	80	98.8%	T→C	93	Q→R	Substitution	SNP (transition)	ALV55449.1	cysteine ABC transporter substrate-binding protein	278	2	CAG→CGG	FALSE
ch1	6A	873859	873859	35	56	100.0%	C→T	70	G→D	Substitution	SNP (transition)	ALV55453.1	ADP-ribose pyrophosphatase	209	2	GGC→GAC	TRUE
ch1	6B	873859	873859	35	43	100.0%	C→T	70	G→D	Substitution	SNP (transition)	ALV55453.1	ADP-ribose pyrophosphatase	209	2	GGC→GAC	TRUE
ch1	6C	873859	873859	37	69	100.0%	C→T	70	G→D	Substitution	SNP (transition)	ALV55453.1	ADP-ribose pyrophosphatase	209	2	GGC→GAC	TRUE
ch1	6D	873859	873859	35	81	100.0%	C→T	70	G→D	Substitution	SNP (transition)	ALV55453.1	ADP-ribose pyrophosphatase	209	2	GGC→GAC	FALSE
ch1	1D	874007	874007	35	56	98.2%	G→C	21	R→G	Substitution	SNP (transversion)	ALV55453.1	ADP-ribose pyrophosphatase	61	1	CGC→GGC	FALSE
ch1	7B	881155	881155	36	82	100.0%	C→T	32		None	SNP (transition)	ALV55463.1	hypothetical protein	96	3	CAC→CAT	FALSE
ch1	7A	884151	884151	37	107	100.0%	C→A	153	G→C	Substitution	SNP (transversion)	ALV55467.1	hypothetical protein	457	1	GGC→TGC	TRUE
ch1	7B	884151	884151	36	97	96.9%	C→A	153	G→C	Substitution	SNP (transversion)	ALV55467.1	hypothetical protein	457	1	GGC→TGC	FALSE
ch1	7D	887713	887713	36	78	100.0%	G→C	36		None	SNP (transversion)	ALV55472.1	hypothetical protein	108	3	CCG→CCC	FALSE
ch1	2A	888929	888929	36	77	98.7%	A→G	198	L→P	Substitution	SNP (transition)	ALV55474.1	diguanylate cyclase	593	2	CTG→CCG	TRUE
ch1	2B	888929	888929	36	80	98.8%	A→G	198	L→P	Substitution	SNP (transition)	ALV55474.1	diguanylate cyclase	593	2	CTG→CCG	TRUE
ch1	2C	888929	888929	36	54	100.0%	A→G	198	L→P	Substitution	SNP (transition)	ALV55474.1	diguanylate cyclase	593	2	CTG→CCG	TRUE
ch1	2D	888929	888929	35	57	100.0%	A→G	198	L→P	Substitution	SNP (transition)	ALV55474.1	diguanylate cyclase	593	2	CTG→CCG	FALSE
ch1	5A	896239	896239	37	69	100.0%	G→A	10	A→V	Substitution	SNP (transition)	ALV55481.1	hypothetical protein	29	2	GCG→GTG	TRUE
ch1	5B	896239	896239	35	37	100.0%	G→A	10	A→V	Substitution	SNP (transition)	ALV55481.1	hypothetical protein	29	2	GCG→GTG	TRUE
ch1	5C	896239	896239	36	82	98.8%	G→A	10	A→V	Substitution	SNP (transition)	ALV55481.1	hypothetical protein	29	2	GCG→GTG	TRUE
ch1	5D	896239	896239	35	68	98.5%	G→A	10	A→V	Substitution	SNP (transition)	ALV55481.1	hypothetical protein	29	2	GCG→GTG	FALSE
ch1	2A	898853	898853	36	70	100.0%	G→A	93		None	SNP (transition)	ALV55484.1	membrane protein	279	3	GCG→GCA	TRUE
ch1	2B	898853	898853	36	36	100.0%	G→A	93		None	SNP (transition)	ALV55484.1	membrane protein	279	3	GCG→GCA	FALSE
ch1	2A	906386	906386	36	78	100.0%	C→T	113	A→V	Substitution	SNP (transition)	ALV55493.1	sulfate transporter	338	2	GCC→GTC	TRUE
ch1	2B	906386	906386	35	61	100.0%	C→T	113	A→V	Substitution	SNP (transition)	ALV55493.1	sulfate transporter	338	2	GCC→GTC	TRUE
ch1	2C	906386	906386	34	51	100.0%	C→T	113	A→V	Substitution	SNP (transition)	ALV55493.1	sulfate transporter	338	2	GCC→GTC	TRUE
ch1	2D	906386	906386	35	51	100.0%	C→T	113	A→V	Substitution	SNP (transition)	ALV55493.1	sulfate transporter	338	2	GCC→GTC	FALSE
ch1	6D	906481	906481	36	77	100.0%	G→A	145	V→M	Substitution	SNP (transition)	ALV55493.1	sulfate transporter	433	1	GTG→ATG	FALSE
ch1	1A	909071	909071	37	112	100.0%	G→A	14	R→H	Substitution	SNP (transition)	ALV55496.1	transcriptional regulator	41	2	CGC→CAC	FALSE
ch1	2B	914509	914509	33	84	98.8%	T→C				SNP (transition)						FALSE
ch1	2D	915974	915974	34	35	100.0%	T→C	168	V→A	Substitution	SNP (transition)	ALV55501.1	ribokinase	503	2	GTG→GCG	FALSE
ch1	4A	916015	916015	35	67	98.5%	T→G	182	W→G	Substitution	SNP (transversion)	ALV55501.1	ribokinase	544	1	TGG→GGG	TRUE
ch1	4B	916015	916015	33	54	100.0%	T→G	182	W→G	Substitution	SNP (transversion)	ALV55501.1	ribokinase	544	1	TGG→GGG	TRUE
ch1	4C	916015	916015	34	60	98.3%	T→G	182	W→G	Substitution	SNP (transversion)	ALV55501.1	ribokinase	544	1	TGG→GGG	TRUE
ch1	4D	916015	916015	34	48	100.0%	T→G	182	W→G	Substitution	SNP (transversion)	ALV55501.1	ribokinase	544	1	TGG→GGG	FALSE
ch1	2B	917452	917452	34	83	98.8%	A→G	254	M→V	Substitution	SNP (transition)	ALV55502.1	membrane protein	760	1	ATG→GTG	FALSE
ch1	2D	917794	917794	36	63	100.0%	T→C	368	F→L	Substitution	SNP (transition)	ALV55502.1	membrane protein	1,102	1	TTC→CTC	FALSE
ch1	6C	929449	929449	34	97	100.0%	C→T	145		None	SNP (transition)	ALV55510.1	polar amino acid ABC transporter permease	433	1	CTG→TTG	FALSE
ch1	2A	931879	931879	34	95	96.8%	A→G				SNP (transition)						TRUE
ch1	2B	931879	931879	34	72	100.0%	A→G				SNP (transition)						FALSE
ch1	7D	932423	932423	36	78	97.4%	A→C				SNP (transversion)						FALSE
ch1	2A	932479	932479	31	41	100.0%	A→G				SNP (transition)						TRUE
ch1	2B	932479	932479	32	68	100.0%	A→G				SNP (transition)						TRUE
ch1	2C	932479	932479	32	66	98.5%	A→G				SNP (transition)						TRUE
ch1	2D	932479	932479	32	46	100.0%	A→G				SNP (transition)						FALSE
ch1	2C	933116	933116	36	62	100.0%	A→G				SNP (transition)						TRUE
ch1	2D	933116	933116	37	59	100.0%	A→G				SNP (transition)						FALSE
ch1	2C	941873	941873	35	72	100.0%	T→C	186		None	SNP (transition)	ALV55511.1	membrane protein	558	3	TTT→TTC	FALSE
ch1	6A	945076	945076	35	90	98.9%	G→C	127	R→G	Substitution	SNP (transversion)	ALV55513.1	TetR family transcriptional regulator	379	1	CGC→GGC	TRUE
ch1	6B	945076	945076	34	67	100.0%	G→C	127	R→G	Substitution	SNP (transversion)	ALV55513.1	TetR family transcriptional regulator	379	1	CGC→GGC	TRUE
ch1	6C	945076	945076	35	96	100.0%	G→C	127	R→G	Substitution	SNP (transversion)	ALV55513.1	TetR family transcriptional regulator	379	1	CGC→GGC	TRUE
ch1	6D	945076	945076	35	114	100.0%	G→C	127	R→G	Substitution	SNP (transversion)	ALV55513.1	TetR family transcriptional regulator	379	1	CGC→GGC	FALSE
ch1	2A	945280	945280	37	104	97.1%	A→G	59	C→R	Substitution	SNP (transition)	ALV55513.1	TetR family transcriptional regulator	175	1	TGT→CGT	FALSE
ch1	2B	945378	945378	37	83	98.8%	T→C	26	E→G	Substitution	SNP (transition)	ALV55513.1	TetR family transcriptional regulator	77	2	GAA→GGA	FALSE
ch1	3B	947020	947020	36	94	98.9%	A→C	66	E→A	Substitution	SNP (transversion)	ALV55515.1	multidrug transporter	197	2	GAG→GCG	TRUE
ch1	3C	947020	947020	35	84	97.6%	A→C	66	E→A	Substitution	SNP (transversion)	ALV55515.1	multidrug transporter	197	2	GAG→GCG	TRUE
ch1	3D	947020	947020	37	108	100.0%	A→C	66	E→A	Substitution	SNP (transversion)	ALV55515.1	multidrug transporter	197	2	GAG→GCG	FALSE
ch1	2A	947344	947344	36	70	97.1%	T→C	174	V→A	Substitution	SNP (transition)	ALV55515.1	multidrug transporter	521	2	GTG→GCG	TRUE
ch1	2B	947344	947344	37	53	100.0%	T→C	174	V→A	Substitution	SNP (transition)	ALV55515.1	multidrug transporter	521	2	GTG→GCG	TRUE
ch1	2C	947344	947344	35	75	100.0%	T→C	174	V→A	Substitution	SNP (transition)	ALV55515.1	multidrug transporter	521	2	GTG→GCG	TRUE
ch1	2D	947344	947344	36	62	98.4%	T→C	174	V→A	Substitution	SNP (transition)	ALV55515.1	multidrug transporter	521	2	GTG→GCG	FALSE
ch1	6D	951430	951430	34	99	100.0%	G→A				SNP (transition)						FALSE
ch1	2C	955915	955915	36	81	98.8%	C→T	176	P→S	Substitution	SNP (transition)	ALV55518.1	fimbrial protein	526	1	CCG→TCG	TRUE
ch1	2D	955915	955915	35	68	100.0%	C→T	176	P→S	Substitution	SNP (transition)	ALV55518.1	fimbrial protein	526	1	CCG→TCG	FALSE
ch1	2B	961754	961754	36	54	100.0%	A→G	231	T→A	Substitution	SNP (transition)	ALV55523.1	ATPase	691	1	ACC→GCC	FALSE
ch1	5D	962651	962651	36	86	89.5%	C→T				SNP (transition)						FALSE
ch1	6A	964288	964288	36	126	100.0%	C→T	2	T→I	Substitution	SNP (transition)	ALV55527.1	hypothetical protein	5	2	ACC→ATC	FALSE
ch1	7D	969068	969068	33	49	100.0%	C→T	17	L→F	Substitution	SNP (transition)	ALV55531.1	iron ABC transporter substrate-binding protein	49	1	CTC→TTC	FALSE
ch1	2A	971686	971686	36	79	100.0%	C→T	100		None	SNP (transition)	ALV55532.1	peptide ABC transporter ATP-binding protein	300	3	ACG→ACA	TRUE
ch1	2B	971686	971686	35	53	100.0%	C→T	100		None	SNP (transition)	ALV55532.1	peptide ABC transporter ATP-binding protein	300	3	ACG→ACA	TRUE
ch1	2C	971686	971686	34	55	100.0%	C→T	100		None	SNP (transition)	ALV55532.1	peptide ABC transporter ATP-binding protein	300	3	ACG→ACA	TRUE
ch1	2D	971686	971686	34	36	100.0%	C→T	100		None	SNP (transition)	ALV55532.1	peptide ABC transporter ATP-binding protein	300	3	ACG→ACA	FALSE
ch1	2A	975074	975074	36	51	98.0%	G→A	939		None	SNP (transition)	ALV57956.1	cytochrome C peroxidase	2,817	3	GCG→GCA	TRUE
ch1	2B	975074	975074	37	35	100.0%	G→A	939		None	SNP (transition)	ALV57956.1	cytochrome C peroxidase	2,817	3	GCG→GCA	TRUE
ch1	2C	975074	975074	35	36	97.2%	G→A	939		None	SNP (transition)	ALV57956.1	cytochrome C peroxidase	2,817	3	GCG→GCA	TRUE
ch1	2D	975074	975074	36	21	100.0%	G→A	939		None	SNP (transition)	ALV57956.1	cytochrome C peroxidase	2,817	3	GCG→GCA	FALSE
ch1	2B	978514	978514	35	57	100.0%	T→C	2,086	V→A	Substitution	SNP (transition)	ALV57956.1	cytochrome C peroxidase	6,257	2	GTC→GCC	FALSE
ch1	2A	980373	980373	36	86	100.0%	G→A	2,706	A→T	Substitution	SNP (transition)	ALV57956.1	cytochrome C peroxidase	8,116	1	GCA→ACA	TRUE
ch1	2B	980373	980373	37	60	100.0%	G→A	2,706	A→T	Substitution	SNP (transition)	ALV57956.1	cytochrome C peroxidase	8,116	1	GCA→ACA	TRUE
ch1	2C	980373	980373	35	54	98.1%	G→A	2,706	A→T	Substitution	SNP (transition)	ALV57956.1	cytochrome C peroxidase	8,116	1	GCA→ACA	TRUE
ch1	2D	980373	980373	35	49	100.0%	G→A	2,706	A→T	Substitution	SNP (transition)	ALV57956.1	cytochrome C peroxidase	8,116	1	GCA→ACA	FALSE
ch1	2C	987702	987702	36	40	100.0%	C→T	256		None	SNP (transition)	ALV55534.1	ornibactin biosynthesis protein	768	3	TAC→TAT	FALSE
ch1	2B	987704	987704	35	49	100.0%	A→G	257	D→G	Substitution	SNP (transition)	ALV55534.1	ornibactin biosynthesis protein	770	2	GAC→GGC	FALSE
ch1	5C	990867	990867	36	133	100.0%	G→A	489	G→S	Substitution	SNP (transition)	ALV57957.1	TonB-dependent receptor	1,465	1	GGC→AGC	FALSE
ch1	2C	991663	991663	34	86	98.8%	A→G	754	N→S	Substitution	SNP (transition)	ALV57957.1	TonB-dependent receptor	2,261	2	AAC→AGC	FALSE
ch1	2C	993398	993398	36	73	98.6%	A→G	268	H→R	Substitution	SNP (transition)	ALV57959.1	acetyl-CoA acetyltransferase	803	2	CAC→CGC	TRUE
ch1	2D	993398	993398	35	69	100.0%	A→G	268	H→R	Substitution	SNP (transition)	ALV57959.1	acetyl-CoA acetyltransferase	803	2	CAC→CGC	FALSE
ch1	5D	995297	995297	31	108	99.1%	G→A	386	P→L	Substitution	SNP (transition)	ALV55536.1	cobyrinic acid a,c-diamide synthase	1,157	2	CCG→CTG	FALSE
ch1	7B	1010985	1010985	34	81	97.5%	G→T	20	R→L	Substitution	SNP (transversion)	ALV55549.1	carnitine dehydratase	59	2	CGG→CTG	FALSE
ch1	2A	1014001	1014001	36	116	100.0%	T→C	150	V→A	Substitution	SNP (transition)	ALV55551.1	acyl-CoA dehydrogenase	449	2	GTG→GCG	TRUE
ch1	2B	1014001	1014001	35	85	100.0%	T→C	150	V→A	Substitution	SNP (transition)	ALV55551.1	acyl-CoA dehydrogenase	449	2	GTG→GCG	FALSE
ch1	2A	1022766	1022766	31	51	98.0%	A→G	174	H→R	Substitution	SNP (transition)	ALV55558.1	precorrin-6Y C5,15-methyltransferase	521	2	CAC→CGC	TRUE
ch1	2B	1022766	1022766	34	35	100.0%	A→G	174	H→R	Substitution	SNP (transition)	ALV55558.1	precorrin-6Y C5,15-methyltransferase	521	2	CAC→CGC	FALSE
ch1	2C	1024903	1024903	34	51	100.0%	C→T	104	P→L	Substitution	SNP (transition)	ALV55560.1	cobalt-precorrin-6X reductase	311	2	CCG→CTG	FALSE
ch1	2A	1026471	1026471	37	79	100.0%	C→T	309		None	SNP (transition)	ALV55562.1	MFS transporter	927	3	GCG→GCA	TRUE
ch1	2B	1026471	1026471	37	69	98.6%	C→T	309		None	SNP (transition)	ALV55562.1	MFS transporter	927	3	GCG→GCA	FALSE
ch1	2A	1029526	1029526	36	65	100.0%	C→T	200	G→S	Substitution	SNP (transition)	ALV57962.1	porin	598	1	GGC→AGC	FALSE
ch1	2B	1030383	1030383	37	65	100.0%	A→G	889	V→A	Substitution	SNP (transition)	ALV55564.1	LuxR family transcriptional regulator	2,666	2	GTG→GCG	FALSE
ch1	2D	1031646	1031646	35	35	100.0%	G→A	468	A→V	Substitution	SNP (transition)	ALV55564.1	LuxR family transcriptional regulator	1,403	2	GCC→GTC	FALSE
ch1	2D	1032208	1032208	28	33	100.0%	T→C	281	T→A	Substitution	SNP (transition)	ALV55564.1	LuxR family transcriptional regulator	841	1	ACG→GCG	FALSE
ch1	8B	1039952	1039952	34	66	100.0%	A→G	95	T→A	Substitution	SNP (transition)	ALV55570.1	ABC transporter substrate-binding protein	283	1	ACC→GCC	FALSE
ch1	2C	1040836	1040836	33	45	97.8%	A→G	389		Extension	SNP (transition)	ALV55570.1	ABC transporter substrate-binding protein	1,167	3		FALSE
ch1	4A	1041038	1041038	36	98	100.0%	A→C	51	K→N	Substitution	SNP (transversion)	ALV55571.1	spermidine/putrescine ABC transporter ATP-binding protein	153	3	AAA→AAC	FALSE
ch1	2D	1044215	1044215	37	49	100.0%	C→T	92	S→L	Substitution	SNP (transition)	ALV55573.1	lipoprotein	275	2	TCG→TTG	FALSE
ch1	6C	1044279	1044279	35	67	100.0%	C→T	113		None	SNP (transition)	ALV55573.1	lipoprotein	339	3	GTC→GTT	FALSE
ch1	2B	1050016	1050016	36	61	96.7%	C→T	21		None	SNP (transition)	ALV55579.1	GntR family transcriptional regulator	63	3	CAC→CAT	FALSE
ch1	2A	1051956	1051956	35	65	100.0%	A→G	139	V→A	Substitution	SNP (transition)	ALV55580.1	MFS transporter	416	2	GTC→GCC	TRUE
ch1	2B	1051956	1051956	36	60	100.0%	A→G	139	V→A	Substitution	SNP (transition)	ALV55580.1	MFS transporter	416	2	GTC→GCC	FALSE
ch1	2C	1053765	1053765	29	76	100.0%	A→G	205	D→G	Substitution	SNP (transition)	ALV55581.1	DNA ligase	614	2	GAC→GGC	TRUE
ch1	2D	1053765	1053765	30	65	98.5%	A→G	205	D→G	Substitution	SNP (transition)	ALV55581.1	DNA ligase	614	2	GAC→GGC	FALSE
ch1	6B	1054485	1054485	34	57	100.0%	C→T	141		None	SNP (transition)	ALV55582.1	metal-dependent phosphohydrolase	423	3	TTC→TTT	FALSE
ch1	2B	1059855	1059855	37	75	100.0%	C→T				SNP (transition)						FALSE
ch1	2B	1062968	1062968	36	80	98.8%	A→G	324	T→A	Substitution	SNP (transition)	ALV55591.1	alpha-ketoglutarate transporter	970	1	ACG→GCG	FALSE
ch1	2D	1063086	1063086	36	89	100.0%	T→C	363	V→A	Substitution	SNP (transition)	ALV55591.1	alpha-ketoglutarate transporter	1,088	2	GTG→GCG	FALSE
ch1	2C	1065765	1065765	35	46	100.0%	G→A				SNP (transition)						FALSE
ch1	2C	1068713	1068713	34	55	100.0%	G→A	39	R→W	Substitution	SNP (transition)	ALV55595.1	isochorismatase	115	1	CGG→TGG	FALSE
ch1	2D	1072452	1072452	35	66	100.0%	C→T	105	G→E	Substitution	SNP (transition)	ALV55599.1	AraC family transcriptional regulator	314	2	GGG→GAG	FALSE
ch1	2A	1085363	1085363	36	96	99.0%	C→T	30	R→H	Substitution	SNP (transition)	ALV55612.1	LacI family transcriptional regulator	89	2	CGC→CAC	TRUE
ch1	2B	1085363	1085363	37	64	100.0%	C→T	30	R→H	Substitution	SNP (transition)	ALV55612.1	LacI family transcriptional regulator	89	2	CGC→CAC	TRUE
ch1	2C	1085363	1085363	35	65	96.9%	C→T	30	R→H	Substitution	SNP (transition)	ALV55612.1	LacI family transcriptional regulator	89	2	CGC→CAC	TRUE
ch1	2D	1085363	1085363	36	66	100.0%	C→T	30	R→H	Substitution	SNP (transition)	ALV55612.1	LacI family transcriptional regulator	89	2	CGC→CAC	FALSE
ch1	2B	1085625	1085625	36	61	100.0%	A→G				SNP (transition)						FALSE
ch1	1B	1087660	1087660	37	143	100.0%	G→C	125		Truncation	SNP (transversion)	ALV55613.1	MFS transporter	375	3		TRUE
ch1	1C	1087660	1087660	37	101	100.0%	G→C	125		Truncation	SNP (transversion)	ALV55613.1	MFS transporter	375	3		TRUE
ch1	1D	1087660	1087660	37	97	100.0%	G→C	125		Truncation	SNP (transversion)	ALV55613.1	MFS transporter	375	3		FALSE
ch1	2D	1087889	1087889	35	66	100.0%	A→G	49	L→P	Substitution	SNP (transition)	ALV55613.1	MFS transporter	146	2	CTG→CCG	FALSE
ch1	7A	1089792	1089792	35	141	100.0%	G→A	48		None	SNP (transition)	ALV55615.1	xylose isomerase	144	3	GAC→GAT	TRUE
ch1	7B	1089792	1089792	35	138	100.0%	G→A	48		None	SNP (transition)	ALV55615.1	xylose isomerase	144	3	GAC→GAT	TRUE
ch1	7D	1089792	1089792	35	142	99.3%	G→A	48		None	SNP (transition)	ALV55615.1	xylose isomerase	144	3	GAC→GAT	FALSE
ch1	2D	1091516	1091516	34	45	97.8%	G→A	138		None	SNP (transition)	ALV55617.1	membrane protein	414	3	CTG→CTA	FALSE
ch1	2B	1095324	1095324	36	64	100.0%	G→A	154		None	SNP (transition)	ALV55620.1	RND transporter MFP subunit	462	3	GCG→GCA	FALSE
ch1	2B	1095622	1095622	33	54	100.0%	T→C	254	Y→H	Substitution	SNP (transition)	ALV55620.1	RND transporter MFP subunit	760	1	TAC→CAC	FALSE
ch1	2A	1095802	1095802	36	70	100.0%	A→G	314	T→A	Substitution	SNP (transition)	ALV55620.1	RND transporter MFP subunit	940	1	ACG→GCG	TRUE
ch1	2B	1095802	1095802	37	58	100.0%	A→G	314	T→A	Substitution	SNP (transition)	ALV55620.1	RND transporter MFP subunit	940	1	ACG→GCG	FALSE
ch1	2A	1104352	1104352	36	61	100.0%	A→G	206	S→P	Substitution	SNP (transition)	ALV55627.1	Fis family transcriptional regulator	616	1	TCC→CCC	TRUE
ch1	2B	1104352	1104352	36	31	100.0%	A→G	206	S→P	Substitution	SNP (transition)	ALV55627.1	Fis family transcriptional regulator	616	1	TCC→CCC	TRUE
ch1	2C	1104352	1104352	35	49	100.0%	A→G	206	S→P	Substitution	SNP (transition)	ALV55627.1	Fis family transcriptional regulator	616	1	TCC→CCC	TRUE
ch1	2D	1104352	1104352	36	45	100.0%	A→G	206	S→P	Substitution	SNP (transition)	ALV55627.1	Fis family transcriptional regulator	616	1	TCC→CCC	FALSE
ch1	2D	1119240	1119240	30	67	98.5%	T→C	248	T→A	Substitution	SNP (transition)	ALV55640.1	2-nitropropane dioxygenase	742	1	ACG→GCG	FALSE
ch1	2C	1122532	1122532	36	34	100.0%	C→T	93	G→D	Substitution	SNP (transition)	ALV55643.1	hypothetical protein	278	2	GGC→GAC	TRUE
ch1	2D	1122532	1122532	33	50	100.0%	C→T	93	G→D	Substitution	SNP (transition)	ALV55643.1	hypothetical protein	278	2	GGC→GAC	FALSE
ch1	2A	1123561	1123561	36	92	97.8%	G→A	154		None	SNP (transition)	ALV57971.1	hypothetical protein	462	3	TCG→TCA	TRUE
ch1	2B	1123561	1123561	36	91	97.8%	G→A	154		None	SNP (transition)	ALV57971.1	hypothetical protein	462	3	TCG→TCA	FALSE
ch1	1B	1125541	1125541	35	130	99.2%	C→T	106	A→V	Substitution	SNP (transition)	ALV55646.1	cephalosporin hydroxylase	317	2	GCC→GTC	TRUE
ch1	1C	1125541	1125541	36	79	100.0%	C→T	106	A→V	Substitution	SNP (transition)	ALV55646.1	cephalosporin hydroxylase	317	2	GCC→GTC	TRUE
ch1	1D	1125541	1125541	36	80	98.8%	C→T	106	A→V	Substitution	SNP (transition)	ALV55646.1	cephalosporin hydroxylase	317	2	GCC→GTC	FALSE
ch1	2A	1126188	1126188	36	75	100.0%	A→G	298	F→L	Substitution	SNP (transition)	ALV55647.1	glycosyl transferase	892	1	TTC→CTC	TRUE
ch1	2B	1126188	1126188	36	75	100.0%	A→G	298	F→L	Substitution	SNP (transition)	ALV55647.1	glycosyl transferase	892	1	TTC→CTC	TRUE
ch1	2C	1126188	1126188	35	80	100.0%	A→G	298	F→L	Substitution	SNP (transition)	ALV55647.1	glycosyl transferase	892	1	TTC→CTC	TRUE
ch1	2D	1126188	1126188	34	55	100.0%	A→G	298	F→L	Substitution	SNP (transition)	ALV55647.1	glycosyl transferase	892	1	TTC→CTC	FALSE
ch1	5D	1127573	1127573	37	81	98.8%	G→A	194		None	SNP (transition)	ALV55648.1	asparagine synthase	582	3	AAC→AAT	FALSE
ch1	2A	1132924	1132924	36	70	100.0%	C→T	348		None	SNP (transition)	ALV55652.1	ABC transporter ATP-binding protein	1,044	3	GCG→GCA	TRUE
ch1	2B	1132924	1132924	35	88	100.0%	C→T	348		None	SNP (transition)	ALV55652.1	ABC transporter ATP-binding protein	1,044	3	GCG→GCA	FALSE
ch1	2B	1135017	1135017	36	83	98.8%	G→A	660	A→V	Substitution	SNP (transition)	ALV55654.1	cell envelope biogenesis protein AsmA	1,979	2	GCG→GTG	FALSE
ch1	2C	1136559	1136559	36	46	100.0%	T→C	146	Q→R	Substitution	SNP (transition)	ALV55654.1	cell envelope biogenesis protein AsmA	437	2	CAG→CGG	FALSE
ch1	2A	1137972	1137972	35	80	100.0%	C→T	42		None	SNP (transition)	ALV55655.1	ABC transporter permease	126	3	GCC→GCT	TRUE
ch1	2B	1137972	1137972	35	78	100.0%	C→T	42		None	SNP (transition)	ALV55655.1	ABC transporter permease	126	3	GCC→GCT	FALSE
ch1	2A	1139373	1139373	33	67	98.5%	T→C				SNP (transition)						TRUE
ch1	2B	1139373	1139373	34	48	97.9%	T→C				SNP (transition)						TRUE
ch1	2C	1139373	1139373	35	52	100.0%	T→C				SNP (transition)						TRUE
ch1	2D	1139373	1139373	33	66	100.0%	T→C				SNP (transition)						FALSE
ch1	2C	1146398	1146398	35	70	100.0%	T→C	303		None	SNP (transition)	ALV55662.1	2-dehydro-3-deoxygluconokinase	909	3	GAA→GAG	FALSE
ch1	2A	1149332	1149332	36	106	100.0%	A→G	33	T→A	Substitution	SNP (transition)	ALV55664.1	hypothetical protein	97	1	ACG→GCG	TRUE
ch1	2B	1149332	1149332	36	63	98.4%	A→G	33	T→A	Substitution	SNP (transition)	ALV55664.1	hypothetical protein	97	1	ACG→GCG	TRUE
ch1	2C	1149332	1149332	34	67	100.0%	A→G	33	T→A	Substitution	SNP (transition)	ALV55664.1	hypothetical protein	97	1	ACG→GCG	TRUE
ch1	2D	1149332	1149332	35	74	100.0%	A→G	33	T→A	Substitution	SNP (transition)	ALV55664.1	hypothetical protein	97	1	ACG→GCG	FALSE
ch1	2B	1156926	1156926	32	73	100.0%	A→G	48	L→P	Substitution	SNP (transition)	ALV57974.1	hypothetical protein	143	2	CTG→CCG	FALSE
ch1	2B	1157918	1157918	37	64	98.4%	G→A	123		None	SNP (transition)	ALV55670.1	pseudouridine synthase	369	3	CCC→CCT	FALSE
ch1	2B	1158339	1158339	36	83	100.0%	G→A	4		None	SNP (transition)	ALV55671.1	competence protein ComL	12	3	TCG→TCA	FALSE
ch1	2D	1167814	1167814	36	63	100.0%	A→G	66	S→P	Substitution	SNP (transition)	ALV55677.1	nicotinate phosphoribosyltransferase	196	1	TCG→CCG	FALSE
ch1	4A	1172504	1172504	36	69	98.6%	G→A	242	A→V	Substitution	SNP (transition)	ALV55682.1	membrane protein	725	2	GCG→GTG	TRUE
ch1	4B	1172504	1172504	35	43	97.7%	G→A	242	A→V	Substitution	SNP (transition)	ALV55682.1	membrane protein	725	2	GCG→GTG	TRUE
ch1	4C	1172504	1172504	36	71	100.0%	G→A	242	A→V	Substitution	SNP (transition)	ALV55682.1	membrane protein	725	2	GCG→GTG	TRUE
ch1	4D	1172504	1172504	36	48	100.0%	G→A	242	A→V	Substitution	SNP (transition)	ALV55682.1	membrane protein	725	2	GCG→GTG	FALSE
ch1	1C	1174619	1174619	38	87	100.0%	G→T	48	R→S	Substitution	SNP (transversion)	ALV57975.1	protein hfq	142	1	CGT→AGT	FALSE
ch1	2A	1186333	1186333	35	44	100.0%	A→G	31	V→A	Substitution	SNP (transition)	ALV57976.1	23S rRNA methyltransferase	92	2	GTC→GCC	TRUE
ch1	2B	1186333	1186333	35	41	100.0%	A→G	31	V→A	Substitution	SNP (transition)	ALV57976.1	23S rRNA methyltransferase	92	2	GTC→GCC	TRUE
ch1	2C	1186333	1186333	34	65	98.5%	A→G	31	V→A	Substitution	SNP (transition)	ALV57976.1	23S rRNA methyltransferase	92	2	GTC→GCC	TRUE
ch1	2D	1186333	1186333	33	56	100.0%	A→G	31	V→A	Substitution	SNP (transition)	ALV57976.1	23S rRNA methyltransferase	92	2	GTC→GCC	FALSE
ch1	2A	1186718	1186718	35	62	100.0%	G→A	53	G→S	Substitution	SNP (transition)	ALV55692.1	endonuclease	157	1	GGC→AGC	TRUE
ch1	2B	1186718	1186718	35	40	100.0%	G→A	53	G→S	Substitution	SNP (transition)	ALV55692.1	endonuclease	157	1	GGC→AGC	FALSE
ch1	2C	1191599	1191599	34	77	100.0%	T→C	106	T→A	Substitution	SNP (transition)	ALV55697.1	stationary phase survival protein SurE	316	1	ACA→GCA	TRUE
ch1	2D	1191599	1191599	33	46	100.0%	T→C	106	T→A	Substitution	SNP (transition)	ALV55697.1	stationary phase survival protein SurE	316	1	ACA→GCA	FALSE
ch1	2C	1194341	1194341	38	76	100.0%	A→G	2		None	SNP (transition)	ALV55700.1	nucleoid-associated protein	4	1	TTG→CTG	FALSE
ch1	2D	1195153	1195153	34	23	91.3%	G→A	551	P→S	Substitution	SNP (transition)	ALV55701.1	DNA polymerase III subunits gamma and tau	1,651	1	CCG→TCG	FALSE
ch1	1D	1198628	1198628	36	83	95.2%	C→T	229	A→V	Substitution	SNP (transition)	ALV55703.1	transcription termination factor Rho	686	2	GCG→GTG	FALSE
ch1	6B	1198652	1198652	36	74	100.0%	C→T	237	T→M	Substitution	SNP (transition)	ALV55703.1	transcription termination factor Rho	710	2	ACG→ATG	FALSE
ch1	2C	1203097	1203097	35	67	98.5%	G→A	67	G→D	Substitution	SNP (transition)	ALV57977.1	UDP phosphate-alpha-4-amino-4-deoxy-L-arabinose arabinosyl transferase	200	2	GGC→GAC	TRUE
ch1	2D	1203097	1203097	34	57	98.2%	G→A	67	G→D	Substitution	SNP (transition)	ALV57977.1	UDP phosphate-alpha-4-amino-4-deoxy-L-arabinose arabinosyl transferase	200	2	GGC→GAC	FALSE
ch1	7A	1204442	1204442	36	100	99.0%	G→A	515	M→I	Substitution	SNP (transition)	ALV57977.1	UDP phosphate-alpha-4-amino-4-deoxy-L-arabinose arabinosyl transferase	1,545	3	ATG→ATA	FALSE
ch1	2D	1215523	1215523	34	69	98.6%	T→C				SNP (transition)						FALSE
ch1	2A	1215665	1215665	36	75	100.0%	A→G				SNP (transition)						FALSE
ch1	6C	1215682	1215682	38	103	100.0%	T→A				SNP (transversion)						FALSE
ch1	2C	1217526	1217526	36	77	100.0%	A→G	699	V→A	Substitution	SNP (transition)	ALV55720.1	protein disaggregation chaperone	2,096	2	GTG→GCG	FALSE
ch1	8A	1223449	1223449	32	42	100.0%	T→C	475	D→G	Substitution	SNP (transition)	ALV55726.1	threonine synthase	1,424	2	GAC→GGC	TRUE
ch1	8B	1223449	1223449	34	61	98.4%	T→C	475	D→G	Substitution	SNP (transition)	ALV55726.1	threonine synthase	1,424	2	GAC→GGC	TRUE
ch1	8C	1223449	1223449	35	59	100.0%	T→C	475	D→G	Substitution	SNP (transition)	ALV55726.1	threonine synthase	1,424	2	GAC→GGC	TRUE
ch1	8D	1223449	1223449	34	54	100.0%	T→C	475	D→G	Substitution	SNP (transition)	ALV55726.1	threonine synthase	1,424	2	GAC→GGC	FALSE
ch1	2C	1226371	1226371	35	66	98.5%	C→T	379	D→N	Substitution	SNP (transition)	ALV55728.1	aminotransferase	1,135	1	GAC→AAC	FALSE
ch1	2C	1226499	1226499	34	86	98.8%	A→G	336	L→P	Substitution	SNP (transition)	ALV55728.1	aminotransferase	1,007	2	CTG→CCG	FALSE
ch1	2A	1227082	1227082	35	84	100.0%	T→C	142	T→A	Substitution	SNP (transition)	ALV55728.1	aminotransferase	424	1	ACG→GCG	FALSE
ch1	2A	1236522	1236522	36	99	100.0%	T→C	1	M→T	Substitution	SNP (transition)	ALV55737.1	hypothetical protein	2	2	ATG→ACG	TRUE
ch1	2B	1236522	1236522	37	53	100.0%	T→C	1	M→T	Substitution	SNP (transition)	ALV55737.1	hypothetical protein	2	2	ATG→ACG	TRUE
ch1	2C	1236522	1236522	36	65	100.0%	T→C	1	M→T	Substitution	SNP (transition)	ALV55737.1	hypothetical protein	2	2	ATG→ACG	TRUE
ch1	2D	1236522	1236522	36	64	100.0%	T→C	1	M→T	Substitution	SNP (transition)	ALV55737.1	hypothetical protein	2	2	ATG→ACG	FALSE
ch1	2C	1243319	1243319	35	68	100.0%	T→C	80	T→A	Substitution	SNP (transition)	ALV55742.1	50S ribosomal protein L9	238	1	ACG→GCG	FALSE
ch1	6C	1244174	1244174	37	98	100.0%	C→T				SNP (transition)						TRUE
ch1	6D	1244174	1244174	37	167	100.0%	C→T				SNP (transition)						FALSE
ch1	1A	1245321	1245321	32	45	100.0%	G→A				SNP (transition)						FALSE
ch1	7A	1246286	1246286	33	78	98.7%	G→A	16	A→V	Substitution	SNP (transition)	ALV55746.1	RNA polymerase sigma factor	47	2	GCG→GTG	TRUE
ch1	7B	1246286	1246286	33	76	98.7%	G→A	16	A→V	Substitution	SNP (transition)	ALV55746.1	RNA polymerase sigma factor	47	2	GCG→GTG	TRUE
ch1	7D	1246286	1246286	34	78	100.0%	G→A	16	A→V	Substitution	SNP (transition)	ALV55746.1	RNA polymerase sigma factor	47	2	GCG→GTG	FALSE
ch1	6C	1247138	1247138	37	80	98.8%	C→T	92	G→R	Substitution	SNP (transition)	ALV55747.1	LysR family transcriptional regulator	274	1	GGG→AGG	FALSE
ch1	2A	1247219	1247219	35	64	98.4%	A→G	65	F→L	Substitution	SNP (transition)	ALV55747.1	LysR family transcriptional regulator	193	1	TTC→CTC	TRUE
ch1	2B	1247219	1247219	37	46	97.8%	A→G	65	F→L	Substitution	SNP (transition)	ALV55747.1	LysR family transcriptional regulator	193	1	TTC→CTC	FALSE
ch1	2A	1250155	1250155	37	85	100.0%	G→A	252	G→S	Substitution	SNP (transition)	ALV55749.1	hydroxypyruvate isomerase	754	1	GGC→AGC	TRUE
ch1	2B	1250155	1250155	37	67	100.0%	G→A	252	G→S	Substitution	SNP (transition)	ALV55749.1	hydroxypyruvate isomerase	754	1	GGC→AGC	TRUE
ch1	2C	1250155	1250155	35	77	100.0%	G→A	252	G→S	Substitution	SNP (transition)	ALV55749.1	hydroxypyruvate isomerase	754	1	GGC→AGC	TRUE
ch1	2D	1250155	1250155	37	62	100.0%	G→A	252	G→S	Substitution	SNP (transition)	ALV55749.1	hydroxypyruvate isomerase	754	1	GGC→AGC	FALSE
ch1	2D	1254117	1254117	36	62	100.0%	G→A	36	A→T	Substitution	SNP (transition)	ALV55754.1	membrane protein	106	1	GCC→ACC	FALSE
ch1	1A	1255155	1255155	35	69	98.6%	G→A	149	V→I	Substitution	SNP (transition)	ALV55755.1	lipoprotein	445	1	GTC→ATC	TRUE
ch1	1B	1255155	1255155	36	112	100.0%	G→A	149	V→I	Substitution	SNP (transition)	ALV55755.1	lipoprotein	445	1	GTC→ATC	TRUE
ch1	1C	1255155	1255155	34	74	100.0%	G→A	149	V→I	Substitution	SNP (transition)	ALV55755.1	lipoprotein	445	1	GTC→ATC	TRUE
ch1	1D	1255155	1255155	34	58	100.0%	G→A	149	V→I	Substitution	SNP (transition)	ALV55755.1	lipoprotein	445	1	GTC→ATC	FALSE
ch1	4A	1258133	1258133	37	73	100.0%	G→A	346	P→L	Substitution	SNP (transition)	ALV55758.1	mechanosensitive ion channel protein MscS	1,037	2	CCG→CTG	TRUE
ch1	4B	1258133	1258133	37	51	98.0%	G→A	346	P→L	Substitution	SNP (transition)	ALV55758.1	mechanosensitive ion channel protein MscS	1,037	2	CCG→CTG	TRUE
ch1	4C	1258133	1258133	36	72	97.2%	G→A	346	P→L	Substitution	SNP (transition)	ALV55758.1	mechanosensitive ion channel protein MscS	1,037	2	CCG→CTG	TRUE
ch1	4D	1258133	1258133	37	42	100.0%	G→A	346	P→L	Substitution	SNP (transition)	ALV55758.1	mechanosensitive ion channel protein MscS	1,037	2	CCG→CTG	FALSE
ch1	2B	1258304	1258304	37	76	100.0%	G→A	289	P→L	Substitution	SNP (transition)	ALV55758.1	mechanosensitive ion channel protein MscS	866	2	CCG→CTG	FALSE
ch1	2D	1258863	1258863	37	73	100.0%	T→C	103	T→A	Substitution	SNP (transition)	ALV55758.1	mechanosensitive ion channel protein MscS	307	1	ACG→GCG	FALSE
ch1	2A	1261366	1261366	36	74	100.0%	T→C				SNP (transition)						TRUE
ch1	2B	1261366	1261366	37	52	100.0%	T→C				SNP (transition)						TRUE
ch1	2C	1261366	1261366	34	54	100.0%	T→C				SNP (transition)						TRUE
ch1	2D	1261366	1261366	35	42	100.0%	T→C				SNP (transition)						FALSE
ch1	2A	1263229	1263229	34	75	97.3%	G→A	289		None	SNP (transition)	ALV55764.1	aminodeoxychorismate lyase	867	3	ATC→ATT	TRUE
ch1	2B	1263229	1263229	35	70	100.0%	G→A	289		None	SNP (transition)	ALV55764.1	aminodeoxychorismate lyase	867	3	ATC→ATT	FALSE
ch1	1D	1270553	1270553	36	87	100.0%	G→A				SNP (transition)						FALSE
ch1	2C	1270585	1270585	32	80	100.0%	G→A				SNP (transition)						TRUE
ch1	2D	1270585	1270585	34	82	100.0%	G→A				SNP (transition)						FALSE
ch1	6D	1270677	1270677	37	144	100.0%	A→T				SNP (transversion)						FALSE
ch1	1B	1283473	1283473	37	151	100.0%	G→A	104	M→I	Substitution	SNP (transition)	ALV55781.1	septation protein A	312	3	ATG→ATA	TRUE
ch1	1C	1283473	1283473	37	112	99.1%	G→A	104	M→I	Substitution	SNP (transition)	ALV55781.1	septation protein A	312	3	ATG→ATA	TRUE
ch1	1D	1283473	1283473	36	78	100.0%	G→A	104	M→I	Substitution	SNP (transition)	ALV55781.1	septation protein A	312	3	ATG→ATA	FALSE
ch1	4B	1284182	1284182	36	77	97.4%	G→T	54		None	SNP (transversion)	ALV55783.1	peptidylprolyl isomerase	162	3	CCG→CCT	TRUE
ch1	4C	1284182	1284182	36	85	97.6%	G→T	54		None	SNP (transversion)	ALV55783.1	peptidylprolyl isomerase	162	3	CCG→CCT	TRUE
ch1	4D	1284182	1284182	35	58	100.0%	G→T	54		None	SNP (transversion)	ALV55783.1	peptidylprolyl isomerase	162	3	CCG→CCT	FALSE
ch1	2C	1286201	1286201	36	64	100.0%	T→C	1,131	H→R	Substitution	SNP (transition)	ALV55784.1	phosphoribosylformylglycinamidine synthase	3,392	2	CAC→CGC	FALSE
ch1	2A	1287935	1287935	34	64	100.0%	T→C	553	K→R	Substitution	SNP (transition)	ALV55784.1	phosphoribosylformylglycinamidine synthase	1,658	2	AAG→AGG	TRUE
ch1	2B	1287935	1287935	36	55	100.0%	T→C	553	K→R	Substitution	SNP (transition)	ALV55784.1	phosphoribosylformylglycinamidine synthase	1,658	2	AAG→AGG	TRUE
ch1	2C	1287935	1287935	34	50	100.0%	T→C	553	K→R	Substitution	SNP (transition)	ALV55784.1	phosphoribosylformylglycinamidine synthase	1,658	2	AAG→AGG	TRUE
ch1	2D	1287935	1287935	33	47	100.0%	T→C	553	K→R	Substitution	SNP (transition)	ALV55784.1	phosphoribosylformylglycinamidine synthase	1,658	2	AAG→AGG	FALSE
ch1	2B	1292612	1292612	35	38	100.0%	T→C	446	V→A	Substitution	SNP (transition)	ALV55786.1	carbohydrate kinase	1,337	2	GTG→GCG	FALSE
ch1	2D	1294004	1294004	34	51	100.0%	T→C	358	L→P	Substitution	SNP (transition)	ALV55787.1	glucose-6-phosphate isomerase	1,073	2	CTG→CCG	FALSE
ch1	2A	1296101	1296101	35	85	100.0%	T→C	638	Q→R	Substitution	SNP (transition)	ALV55790.1	peptidylprolyl isomerase	1,913	2	CAG→CGG	TRUE
ch1	2B	1296101	1296101	36	49	100.0%	T→C	638	Q→R	Substitution	SNP (transition)	ALV55790.1	peptidylprolyl isomerase	1,913	2	CAG→CGG	FALSE
ch1	5C	1301893	1301893	34	102	100.0%	T→C	266	K→E	Substitution	SNP (transition)	ALV55792.1	Clp protease ATP-binding protein	796	1	AAG→GAG	FALSE
ch1	2C	1304383	1304383	36	72	100.0%	G→A	204	R→C	Substitution	SNP (transition)	ALV55794.1	trigger factor	610	1	CGC→TGC	FALSE
ch1	2B	1312490	1312490	34	47	100.0%	G→C				SNP (transversion)						TRUE
ch1	2C	1312490	1312490	31	64	96.9%	G→C				SNP (transversion)						TRUE
ch1	2D	1312490	1312490	32	36	100.0%	G→C				SNP (transversion)						FALSE
ch1	4A	1314401	1314401	34	47	95.7%	G→A				SNP (transition)						TRUE
ch1	4B	1314401	1314401	35	30	100.0%	G→A				SNP (transition)						TRUE
ch1	4C	1314401	1314401	33	32	100.0%	G→A				SNP (transition)						TRUE
ch1	4D	1314401	1314401	34	41	95.1%	G→A				SNP (transition)						FALSE
ch1	7A	1317742	1317742	36	55	100.0%	G→A	113	T→M	Substitution	SNP (transition)	ALV57980.1	hypothetical protein	338	2	ACG→ATG	TRUE
ch1	7B	1317742	1317742	35	61	100.0%	G→A	113	T→M	Substitution	SNP (transition)	ALV57980.1	hypothetical protein	338	2	ACG→ATG	TRUE
ch1	7D	1317742	1317742	36	77	100.0%	G→A	113	T→M	Substitution	SNP (transition)	ALV57980.1	hypothetical protein	338	2	ACG→ATG	FALSE
ch1	7A	1318227	1318227	36	92	100.0%	A→C	89	L→R	Substitution	SNP (transversion)	ALV55804.1	hypothetical protein	266	2	CTG→CGG	TRUE
ch1	7B	1318227	1318227	37	94	100.0%	A→C	89	L→R	Substitution	SNP (transversion)	ALV55804.1	hypothetical protein	266	2	CTG→CGG	TRUE
ch1	7D	1318227	1318227	36	85	100.0%	A→C	89	L→R	Substitution	SNP (transversion)	ALV55804.1	hypothetical protein	266	2	CTG→CGG	FALSE
ch1	2B	1318513	1318513	35	82	100.0%	T→C				SNP (transition)						FALSE
ch1	2D	1318521	1318521	36	54	100.0%	T→C				SNP (transition)						FALSE
ch1	6B	1318744	1318744	37	69	100.0%	C→T				SNP (transition)						FALSE
ch1	2B	1318778	1318778	36	64	100.0%	T→C	7	S→P	Substitution	SNP (transition)	ALV57981.1	chemotaxis protein CheY	19	1	TCC→CCC	FALSE
ch1	2C	1319165	1319165	33	56	100.0%	G→A	136	E→K	Substitution	SNP (transition)	ALV57981.1	chemotaxis protein CheY	406	1	GAA→AAA	FALSE
ch1	1B	1319986	1319986	36	115	100.0%	G→A	154	D→N	Substitution	SNP (transition)	ALV55805.1	histidine kinase	460	1	GAC→AAC	TRUE
ch1	1C	1319986	1319986	34	101	99.0%	G→A	154	D→N	Substitution	SNP (transition)	ALV55805.1	histidine kinase	460	1	GAC→AAC	TRUE
ch1	1D	1319986	1319986	36	77	100.0%	G→A	154	D→N	Substitution	SNP (transition)	ALV55805.1	histidine kinase	460	1	GAC→AAC	FALSE
ch1	2D	1325267	1325267	33	56	100.0%	T→C	527	V→A	Substitution	SNP (transition)	ALV55810.1	transcription-repair coupling factor	1,580	2	GTC→GCC	FALSE
ch1	2C	1338182	1338182	35	94	100.0%	G→A	22		None	SNP (transition)	ALV55821.1	LysR family transcriptional regulator	66	3	GAG→GAA	FALSE
ch1	2B	1341324	1341324	37	68	98.5%	T→C	88	V→A	Substitution	SNP (transition)	ALV55823.1	5-hydroxyisourate hydrolase	263	2	GTG→GCG	FALSE
ch1	2B	1341649	1341649	36	88	97.7%	C→A	61		None	SNP (transversion)	ALV55824.1	membrane protein	183	3	GGC→GGA	FALSE
ch1	2D	1342056	1342056	33	60	100.0%	T→C	197	I→T	Substitution	SNP (transition)	ALV55824.1	membrane protein	590	2	ATC→ACC	FALSE
ch1	2A	1345247	1345247	36	82	100.0%	A→G	99	W→R	Substitution	SNP (transition)	ALV55828.1	endoribonuclease L-PSP	295	1	TGG→CGG	TRUE
ch1	2B	1345247	1345247	36	63	100.0%	A→G	99	W→R	Substitution	SNP (transition)	ALV55828.1	endoribonuclease L-PSP	295	1	TGG→CGG	TRUE
ch1	2C	1345247	1345247	35	61	98.4%	A→G	99	W→R	Substitution	SNP (transition)	ALV55828.1	endoribonuclease L-PSP	295	1	TGG→CGG	TRUE
ch1	2D	1345247	1345247	35	44	100.0%	A→G	99	W→R	Substitution	SNP (transition)	ALV55828.1	endoribonuclease L-PSP	295	1	TGG→CGG	FALSE
ch1	2D	1349709	1349709	33	78	96.2%	A→G	29	V→A	Substitution	SNP (transition)	ALV55833.1	allantoinase	86	2	GTC→GCC	FALSE
ch1	2D	1370893	1370893	36	70	98.6%	C→A	403	D→Y	Substitution	SNP (transversion)	ALV55856.1	inosine-5-monophosphate dehydrogenase	1,207	1	GAC→TAC	FALSE
ch1	5A	1371347	1371347	35	120	100.0%	G→A	251		None	SNP (transition)	ALV55856.1	inosine-5-monophosphate dehydrogenase	753	3	CAC→CAT	TRUE
ch1	5B	1371347	1371347	35	98	98.0%	G→A	251		None	SNP (transition)	ALV55856.1	inosine-5-monophosphate dehydrogenase	753	3	CAC→CAT	TRUE
ch1	5C	1371347	1371347	36	132	100.0%	G→A	251		None	SNP (transition)	ALV55856.1	inosine-5-monophosphate dehydrogenase	753	3	CAC→CAT	FALSE
ch1	2C	1381179	1381179	33	52	100.0%	A→G	490	V→A	Substitution	SNP (transition)	ALV55865.1	phosphoenolpyruvate synthase	1,469	2	GTC→GCC	TRUE
ch1	2D	1381179	1381179	36	78	100.0%	A→G	490	V→A	Substitution	SNP (transition)	ALV55865.1	phosphoenolpyruvate synthase	1,469	2	GTC→GCC	FALSE
ch1	2C	1393703	1393703	35	59	100.0%	T→C	297	Q→R	Substitution	SNP (transition)	ALV55876.1	1-deoxy-D-xylulose 5-phosphate reductoisomerase	890	2	CAG→CGG	TRUE
ch1	2D	1393703	1393703	35	71	100.0%	T→C	297	Q→R	Substitution	SNP (transition)	ALV55876.1	1-deoxy-D-xylulose 5-phosphate reductoisomerase	890	2	CAG→CGG	FALSE
ch1	2D	1394639	1394639	36	52	100.0%	A→G	264	V→A	Substitution	SNP (transition)	ALV55877.1	phosphatidate cytidylyltransferase	791	2	GTG→GCG	FALSE
ch1	2C	1396229	1396229	35	57	98.2%	A→G				SNP (transition)						FALSE
ch1	2D	1402786	1402786	36	90	100.0%	T→C	657		None	SNP (transition)	ALV55884.1	protein-PII uridylyltransferase	1,971	3	CGT→CGC	FALSE
ch1	8C	1406927	1406927	32	65	100.0%	G→A	349		None	SNP (transition)	ALV55886.1	NAD-dependent DNA ligase LigA	1,047	3	GGC→GGT	FALSE
ch1	2B	1411421	1411421	31	31	100.0%	T→C	531	E→G	Substitution	SNP (transition)	ALV55888.1	chromosome segregation protein SMC	1,592	2	GAG→GGG	FALSE
ch1	2C	1420028	1420028	36	61	100.0%	T→C	343	V→A	Substitution	SNP (transition)	ALV55895.1	cardiolipin synthetase	1,028	2	GTG→GCG	FALSE
ch1	2C	1422881	1422881	35	46	100.0%	T→C	588		None	SNP (transition)	ALV55897.1	ABC transporter	1,764	3	GCT→GCC	FALSE
ch1	3B	1429518	1429518	32	96	99.0%	C→A	335	A→S	Substitution	SNP (transversion)	ALV55904.1	DNA polymerase	1,003	1	GCC→TCC	TRUE
ch1	3C	1429518	1429518	33	54	94.4%	C→A	335	A→S	Substitution	SNP (transversion)	ALV55904.1	DNA polymerase	1,003	1	GCC→TCC	TRUE
ch1	3D	1429518	1429518	32	65	98.5%	C→A	335	A→S	Substitution	SNP (transversion)	ALV55904.1	DNA polymerase	1,003	1	GCC→TCC	FALSE
ch1	6A	1436095	1436095	35	71	100.0%	A→G	114	S→P	Substitution	SNP (transition)	ALV57985.1	universal stress protein UspA	340	1	TCC→CCC	TRUE
ch1	6B	1436095	1436095	34	44	100.0%	A→G	114	S→P	Substitution	SNP (transition)	ALV57985.1	universal stress protein UspA	340	1	TCC→CCC	TRUE
ch1	6C	1436095	1436095	36	72	100.0%	A→G	114	S→P	Substitution	SNP (transition)	ALV57985.1	universal stress protein UspA	340	1	TCC→CCC	TRUE
ch1	6D	1436095	1436095	35	99	100.0%	A→G	114	S→P	Substitution	SNP (transition)	ALV57985.1	universal stress protein UspA	340	1	TCC→CCC	FALSE
ch1	7D	1436116	1436116	35	73	95.9%	A→C	107	C→G	Substitution	SNP (transversion)	ALV57985.1	universal stress protein UspA	319	1	TGC→GGC	FALSE
ch1	8A	1437607	1437607	37	113	100.0%	A→G				SNP (transition)						TRUE
ch1	8B	1437607	1437607	37	79	98.7%	A→G				SNP (transition)						TRUE
ch1	8C	1437607	1437607	36	94	100.0%	A→G				SNP (transition)						TRUE
ch1	8D	1437607	1437607	37	109	100.0%	A→G				SNP (transition)						FALSE
ch1	2D	1440290	1440290	38	35	100.0%	C→T	113	A→T	Substitution	SNP (transition)	ALV55913.1	gamma-glutamyl cyclotransferase	337	1	GCA→ACA	FALSE
ch1	2D	1440712	1440712	32	75	97.3%	A→G				SNP (transition)						FALSE
ch1	2D	1447065	1447065	33	54	98.1%	A→G	52	S→P	Substitution	SNP (transition)	ALV55917.1	peptidase P60	154	1	TCC→CCC	FALSE
ch1	4A	1461407	1461407	36	61	96.7%	G→A	263	R→W	Substitution	SNP (transition)	ALV55927.1	histidine kinase	787	1	CGG→TGG	FALSE
ch1	3B	1461735	1461735	36	52	98.1%	A→T	153	H→Q	Substitution	SNP (transversion)	ALV55927.1	histidine kinase	459	3	CAT→CAA	TRUE
ch1	3C	1461735	1461735	35	18	100.0%	A→T	153	H→Q	Substitution	SNP (transversion)	ALV55927.1	histidine kinase	459	3	CAT→CAA	TRUE
ch1	3D	1461735	1461735	34	35	100.0%	A→T	153	H→Q	Substitution	SNP (transversion)	ALV55927.1	histidine kinase	459	3	CAT→CAA	FALSE
ch1	1A	1462396	1462396	36	63	98.4%	C→T	162	E→K	Substitution	SNP (transition)	ALV55928.1	transcriptional regulator	484	1	GAA→AAA	FALSE
ch1	2D	1471592	1471592	35	74	100.0%	C→T	14	G→S	Substitution	SNP (transition)	ALV55936.1	aspartate kinase	40	1	GGC→AGC	FALSE
ch1	2A	1474453	1474453	37	77	100.0%	A→G				SNP (transition)						TRUE
ch1	2B	1474453	1474453	36	59	100.0%	A→G				SNP (transition)						TRUE
ch1	2C	1474453	1474453	36	73	100.0%	A→G				SNP (transition)						TRUE
ch1	2D	1474453	1474453	36	66	100.0%	A→G				SNP (transition)						FALSE
ch1	2A	1474796	1474796	36	116	98.3%	T→C	184	M→V	Substitution	SNP (transition)	ALV55939.1	DNA-3-methyladenine glycosylase	550	1	ATG→GTG	TRUE
ch1	2B	1474796	1474796	35	65	100.0%	T→C	184	M→V	Substitution	SNP (transition)	ALV55939.1	DNA-3-methyladenine glycosylase	550	1	ATG→GTG	TRUE
ch1	2C	1474796	1474796	34	68	98.5%	T→C	184	M→V	Substitution	SNP (transition)	ALV55939.1	DNA-3-methyladenine glycosylase	550	1	ATG→GTG	TRUE
ch1	2D	1474796	1474796	36	60	100.0%	T→C	184	M→V	Substitution	SNP (transition)	ALV55939.1	DNA-3-methyladenine glycosylase	550	1	ATG→GTG	FALSE
ch1	2D	1476426	1476426	36	68	98.5%	G→A	121	P→S	Substitution	SNP (transition)	ALV55940.1	cysteinyl-tRNA synthetase	361	1	CCG→TCG	FALSE
ch1	2D	1477069	1477069	34	71	98.6%	A→G				SNP (transition)						FALSE
ch1	3D	1482603	1482603	36	67	97.0%	G→A	201		None	SNP (transition)	ALV55947.1	inositol monophosphatase	603	3	GCG→GCA	FALSE
ch1	2C	1483886	1483886	35	69	100.0%	T→C	259	C→R	Substitution	SNP (transition)	ALV55948.1	hypothetical protein	775	1	TGC→CGC	FALSE
ch1	2D	1487186	1487186	37	37	100.0%	T→C				SNP (transition)						FALSE
ch1	2C	1490896	1490896	34	80	98.8%	T→C	301	C→R	Substitution	SNP (transition)	ALV55952.1	cupin	901	1	TGC→CGC	FALSE
ch1	2B	1492718	1492718	36	67	100.0%	A→G	345		None	SNP (transition)	ALV55954.1	lipoprotein	1,035	3	CGT→CGC	FALSE
ch1	6A	1494191	1494191	35	94	100.0%	G→T	192		None	SNP (transversion)	ALV55955.1	dihydrodipicolinate synthase	576	3	ATC→ATA	TRUE
ch1	6C	1494191	1494191	36	111	100.0%	G→T	192		None	SNP (transversion)	ALV55955.1	dihydrodipicolinate synthase	576	3	ATC→ATA	TRUE
ch1	6D	1494191	1494191	36	126	100.0%	G→T	192		None	SNP (transversion)	ALV55955.1	dihydrodipicolinate synthase	576	3	ATC→ATA	FALSE
ch1	2C	1496166	1496166	35	89	100.0%	A→G	154	V→A	Substitution	SNP (transition)	ALV55957.1	tryptophan--tRNA ligase	461	2	GTG→GCG	FALSE
ch1	1A	1496569	1496569	37	99	100.0%	G→A	20	H→Y	Substitution	SNP (transition)	ALV55957.1	tryptophan--tRNA ligase	58	1	CAT→TAT	TRUE
ch1	1B	1496569	1496569	35	140	100.0%	G→A	20	H→Y	Substitution	SNP (transition)	ALV55957.1	tryptophan--tRNA ligase	58	1	CAT→TAT	TRUE
ch1	1C	1496569	1496569	35	87	100.0%	G→A	20	H→Y	Substitution	SNP (transition)	ALV55957.1	tryptophan--tRNA ligase	58	1	CAT→TAT	TRUE
ch1	1D	1496569	1496569	37	75	100.0%	G→A	20	H→Y	Substitution	SNP (transition)	ALV55957.1	tryptophan--tRNA ligase	58	1	CAT→TAT	FALSE
ch1	2B	1501332	1501332	36	82	98.8%	T→C	102	V→A	Substitution	SNP (transition)	ALV55963.1	anhydrase	305	2	GTG→GCG	FALSE
ch1	2A	1505156	1505156	34	92	100.0%	A→G	240		None	SNP (transition)	ALV55968.1	2-dehydro-3-deoxyphosphooctonate aldolase	720	3	CAT→CAC	TRUE
ch1	2B	1505156	1505156	35	47	100.0%	A→G	240		None	SNP (transition)	ALV55968.1	2-dehydro-3-deoxyphosphooctonate aldolase	720	3	CAT→CAC	TRUE
ch1	2C	1505156	1505156	34	54	98.1%	A→G	240		None	SNP (transition)	ALV55968.1	2-dehydro-3-deoxyphosphooctonate aldolase	720	3	CAT→CAC	TRUE
ch1	2D	1505156	1505156	34	62	100.0%	A→G	240		None	SNP (transition)	ALV55968.1	2-dehydro-3-deoxyphosphooctonate aldolase	720	3	CAT→CAC	FALSE
ch1	4A	1509320	1509320	36	94	97.9%	G→A	10	P→S	Substitution	SNP (transition)	ALV55971.1	hypothetical protein	28	1	CCG→TCG	FALSE
ch1	2D	1514469	1514469	35	44	100.0%	T→C	67	T→A	Substitution	SNP (transition)	ALV55974.1	DNAase	199	1	ACG→GCG	FALSE
ch1	2B	1515494	1515494	35	66	100.0%	A→G	416	Y→H	Substitution	SNP (transition)	ALV55976.1	cell division protein FtsX	1,246	1	TAT→CAT	FALSE
ch1	2A	1517567	1517567	35	64	100.0%	T→C	227	F→L	Substitution	SNP (transition)	ALV55977.1	regulator	679	1	TTC→CTC	TRUE
ch1	2B	1517567	1517567	36	34	100.0%	T→C	227	F→L	Substitution	SNP (transition)	ALV55977.1	regulator	679	1	TTC→CTC	FALSE
ch1	2A	1519015	1519015	35	88	100.0%	G→A	346	D→N	Substitution	SNP (transition)	ALV55978.1	single-stranded DNA exonuclease	1,036	1	GAT→AAT	TRUE
ch1	2B	1519015	1519015	36	50	100.0%	G→A	346	D→N	Substitution	SNP (transition)	ALV55978.1	single-stranded DNA exonuclease	1,036	1	GAT→AAT	TRUE
ch1	2C	1519015	1519015	34	63	100.0%	G→A	346	D→N	Substitution	SNP (transition)	ALV55978.1	single-stranded DNA exonuclease	1,036	1	GAT→AAT	TRUE
ch1	2D	1519015	1519015	35	51	100.0%	G→A	346	D→N	Substitution	SNP (transition)	ALV55978.1	single-stranded DNA exonuclease	1,036	1	GAT→AAT	FALSE
ch1	5D	1524102	1524102	37	81	100.0%	G→C	73	L→V	Substitution	SNP (transversion)	ALV55982.1	2Fe-2S ferredoxin	217	1	CTG→GTG	FALSE
ch1	2C	1526267	1526267	37	62	100.0%	T→C	3		None	SNP (transition)	ALV55983.1	molecular chaperone HscA	9	3	TTA→TTG	TRUE
ch1	2D	1526267	1526267	36	68	100.0%	T→C	3		None	SNP (transition)	ALV55983.1	molecular chaperone HscA	9	3	TTA→TTG	FALSE
ch1	5C	1527726	1527726	36	144	100.0%	C→T	9	D→N	Substitution	SNP (transition)	ALV55984.1	scaffolding protein	25	1	GAT→AAT	FALSE
ch1	2C	1529126	1529126	34	42	100.0%	A→G	174	F→S	Substitution	SNP (transition)	ALV55986.1	Rrf2 family transcriptional regulator	521	2	TTC→TCC	FALSE
ch1	2A	1534683	1534683	37	72	100.0%	T→C	154	H→R	Substitution	SNP (transition)	ALV55992.1	D-alanyl-D-alanine carboxypeptidase	461	2	CAC→CGC	TRUE
ch1	2B	1534683	1534683	35	79	100.0%	T→C	154	H→R	Substitution	SNP (transition)	ALV55992.1	D-alanyl-D-alanine carboxypeptidase	461	2	CAC→CGC	TRUE
ch1	2C	1534683	1534683	35	64	100.0%	T→C	154	H→R	Substitution	SNP (transition)	ALV55992.1	D-alanyl-D-alanine carboxypeptidase	461	2	CAC→CGC	TRUE
ch1	2D	1534683	1534683	37	60	100.0%	T→C	154	H→R	Substitution	SNP (transition)	ALV55992.1	D-alanyl-D-alanine carboxypeptidase	461	2	CAC→CGC	FALSE
ch1	8A	1535810	1535810	36	85	100.0%	A→C	5	T→P	Substitution	SNP (transversion)	ALV55993.1	Phasin (PHA-granule associated protein)	13	1	ACC→CCC	TRUE
ch1	8B	1535810	1535810	36	86	100.0%	A→C	5	T→P	Substitution	SNP (transversion)	ALV55993.1	Phasin (PHA-granule associated protein)	13	1	ACC→CCC	TRUE
ch1	8C	1535810	1535810	34	80	98.8%	A→C	5	T→P	Substitution	SNP (transversion)	ALV55993.1	Phasin (PHA-granule associated protein)	13	1	ACC→CCC	TRUE
ch1	8D	1535810	1535810	34	91	98.9%	A→C	5	T→P	Substitution	SNP (transversion)	ALV55993.1	Phasin (PHA-granule associated protein)	13	1	ACC→CCC	FALSE
ch1	2C	1540510	1540510	36	86	98.8%	T→C	837	T→A	Substitution	SNP (transition)	ALV55996.1	pyruvate dehydrogenase	2,509	1	ACC→GCC	TRUE
ch1	2D	1540510	1540510	36	69	100.0%	T→C	837	T→A	Substitution	SNP (transition)	ALV55996.1	pyruvate dehydrogenase	2,509	1	ACC→GCC	FALSE
ch1	2D	1543605	1543605	36	85	98.8%	A→G	105	Q→R	Substitution	SNP (transition)	ALV55997.1	ATPase	314	2	CAG→CGG	FALSE
ch1	1B	1547186	1547186	36	99	100.0%	G→T	167		None	SNP (transversion)	ALV55999.1	methenyltetrahydrofolate cyclohydrolase	501	3	TCG→TCT	TRUE
ch1	1C	1547186	1547186	35	78	100.0%	G→T	167		None	SNP (transversion)	ALV55999.1	methenyltetrahydrofolate cyclohydrolase	501	3	TCG→TCT	TRUE
ch1	1D	1547186	1547186	37	67	100.0%	G→T	167		None	SNP (transversion)	ALV55999.1	methenyltetrahydrofolate cyclohydrolase	501	3	TCG→TCT	FALSE
ch1	2C	1548944	1548944	35	99	100.0%	T→C	385	V→A	Substitution	SNP (transition)	ALV56000.1	oligopeptidase A	1,154	2	GTG→GCG	TRUE
ch1	2D	1548944	1548944	36	70	100.0%	T→C	385	V→A	Substitution	SNP (transition)	ALV56000.1	oligopeptidase A	1,154	2	GTG→GCG	FALSE
ch1	2A	1563763	1563763	36	103	100.0%	T→C	222	T→A	Substitution	SNP (transition)	ALV56012.1	fatty acid hydroxylase	664	1	ACG→GCG	TRUE
ch1	2B	1563763	1563763	36	94	100.0%	T→C	222	T→A	Substitution	SNP (transition)	ALV56012.1	fatty acid hydroxylase	664	1	ACG→GCG	FALSE
ch1	2C	1564813	1564813	35	65	100.0%	A→G	207	V→A	Substitution	SNP (transition)	ALV56013.1	40-residue YVTN family beta-propeller repeat protein	620	2	GTC→GCC	FALSE
ch1	2A	1565670	1565670	37	73	100.0%	C→T	1,388		None	SNP (transition)	ALV56014.1	ATP-dependent helicase	4,164	3	CCG→CCA	TRUE
ch1	2B	1565670	1565670	37	51	100.0%	C→T	1,388		None	SNP (transition)	ALV56014.1	ATP-dependent helicase	4,164	3	CCG→CCA	TRUE
ch1	2C	1565670	1565670	37	70	100.0%	C→T	1,388		None	SNP (transition)	ALV56014.1	ATP-dependent helicase	4,164	3	CCG→CCA	TRUE
ch1	2D	1565670	1565670	36	53	98.1%	C→T	1,388		None	SNP (transition)	ALV56014.1	ATP-dependent helicase	4,164	3	CCG→CCA	FALSE
ch1	2A	1568816	1568816	36	80	100.0%	G→A	340	R→C	Substitution	SNP (transition)	ALV56014.1	ATP-dependent helicase	1,018	1	CGC→TGC	TRUE
ch1	2B	1568816	1568816	37	56	100.0%	G→A	340	R→C	Substitution	SNP (transition)	ALV56014.1	ATP-dependent helicase	1,018	1	CGC→TGC	FALSE
ch1	8B	1569363	1569363	34	74	98.6%	G→A	157		None	SNP (transition)	ALV56014.1	ATP-dependent helicase	471	3	GGC→GGT	FALSE
ch1	2C	1575724	1575724	35	47	100.0%	T→C	189	D→G	Substitution	SNP (transition)	ALV56018.1	isovaleryl-CoA dehydrogenase	566	2	GAC→GGC	FALSE
ch1	2C	1577425	1577425	37	52	98.1%	A→G				SNP (transition)						FALSE
ch1	2A	1580857	1580857	35	49	100.0%	A→G	127	L→P	Substitution	SNP (transition)	ALV56022.1	glutamine amidotransferase	380	2	CTG→CCG	TRUE
ch1	2B	1580857	1580857	33	44	100.0%	A→G	127	L→P	Substitution	SNP (transition)	ALV56022.1	glutamine amidotransferase	380	2	CTG→CCG	TRUE
ch1	2C	1580857	1580857	32	43	100.0%	A→G	127	L→P	Substitution	SNP (transition)	ALV56022.1	glutamine amidotransferase	380	2	CTG→CCG	TRUE
ch1	2D	1580857	1580857	34	47	100.0%	A→G	127	L→P	Substitution	SNP (transition)	ALV56022.1	glutamine amidotransferase	380	2	CTG→CCG	FALSE
ch1	2A	1585846	1585846	35	83	98.8%	G→A	128	R→C	Substitution	SNP (transition)	ALV56026.1	histidine utilization protein HutD	382	1	CGT→TGT	TRUE
ch1	2B	1585846	1585846	36	59	98.3%	G→A	128	R→C	Substitution	SNP (transition)	ALV56026.1	histidine utilization protein HutD	382	1	CGT→TGT	FALSE
ch1	2D	1586373	1586373	36	42	100.0%	T→C	516	T→A	Substitution	SNP (transition)	ALV56027.1	urocanate hydratase	1,546	1	ACC→GCC	FALSE
ch1	2B	1587554	1587554	37	77	100.0%	T→C	122	H→R	Substitution	SNP (transition)	ALV56027.1	urocanate hydratase	365	2	CAC→CGC	FALSE
ch1	2D	1587842	1587842	37	64	100.0%	G→A	26	T→I	Substitution	SNP (transition)	ALV56027.1	urocanate hydratase	77	2	ACC→ATC	FALSE
ch1	2C	1591995	1591995	35	60	100.0%	A→G	33	V→A	Substitution	SNP (transition)	ALV56031.1	4'-phosphopantetheinyl transferase	98	2	GTG→GCG	FALSE
ch1	6D	1592007	1592007	33	97	100.0%	G→A	29	A→V	Substitution	SNP (transition)	ALV56031.1	4'-phosphopantetheinyl transferase	86	2	GCG→GTG	FALSE
ch1	6A	1596120	1596120	35	66	100.0%	T→A	442	D→V	Substitution	SNP (transversion)	ALV56036.1	deoxyribodipyrimidine photolyase	1,325	2	GAT→GTT	TRUE
ch1	6B	1596120	1596120	34	53	98.1%	T→A	442	D→V	Substitution	SNP (transversion)	ALV56036.1	deoxyribodipyrimidine photolyase	1,325	2	GAT→GTT	TRUE
ch1	6C	1596120	1596120	35	91	100.0%	T→A	442	D→V	Substitution	SNP (transversion)	ALV56036.1	deoxyribodipyrimidine photolyase	1,325	2	GAT→GTT	TRUE
ch1	6D	1596120	1596120	35	94	100.0%	T→A	442	D→V	Substitution	SNP (transversion)	ALV56036.1	deoxyribodipyrimidine photolyase	1,325	2	GAT→GTT	FALSE
ch1	4A	1597033	1597033	32	51	100.0%	T→C	138	N→D	Substitution	SNP (transition)	ALV56036.1	deoxyribodipyrimidine photolyase	412	1	AAC→GAC	FALSE
ch1	2A	1610801	1610801	33	60	100.0%	G→A	53		None	SNP (transition)	ALV56047.1	AraC family transcriptional regulator	159	3	CCC→CCT	TRUE
ch1	2B	1610801	1610801	34	54	96.3%	G→A	53		None	SNP (transition)	ALV56047.1	AraC family transcriptional regulator	159	3	CCC→CCT	TRUE
ch1	2C	1610801	1610801	33	56	100.0%	G→A	53		None	SNP (transition)	ALV56047.1	AraC family transcriptional regulator	159	3	CCC→CCT	TRUE
ch1	2D	1610801	1610801	32	61	100.0%	G→A	53		None	SNP (transition)	ALV56047.1	AraC family transcriptional regulator	159	3	CCC→CCT	FALSE
ch1	2C	1613278	1613278	32	49	98.0%	A→G	221	V→A	Substitution	SNP (transition)	ALV56050.1	hypothetical protein	662	2	GTG→GCG	TRUE
ch1	2D	1613278	1613278	33	55	100.0%	A→G	221	V→A	Substitution	SNP (transition)	ALV56050.1	hypothetical protein	662	2	GTG→GCG	FALSE
ch1	2D	1622175	1622175	32	56	100.0%	A→G	167	I→T	Substitution	SNP (transition)	ALV56057.1	virulence factor	500	2	ATC→ACC	FALSE
ch1	2B	1624136	1624136	35	125	96.0%	G→A	308	A→V	Substitution	SNP (transition)	ALV56058.1	membrane protein	923	2	GCG→GTG	FALSE
ch1	2D	1625137	1625137	35	75	97.3%	A→G	908	V→A	Substitution	SNP (transition)	ALV56059.1	type IV secretion protein Rhs	2,723	2	GTC→GCC	FALSE
ch1	2C	1625439	1625439	31	51	88.2%	G→A	807		None	SNP (transition)	ALV56059.1	type IV secretion protein Rhs	2,421	3	GGC→GGT	FALSE
ch1	2C	1628065	1628065	35	72	100.0%	C→T				SNP (transition)						FALSE
ch1	2C	1632073	1632073	34	86	100.0%	T→C	533	Q→R	Substitution	SNP (transition)	ALV56062.1	sodium:solute symporter	1,598	2	CAG→CGG	FALSE
ch1	2D	1637978	1637978	35	97	99.0%	A→G	185	H→R	Substitution	SNP (transition)	ALV56066.1	membrane protein	554	2	CAC→CGC	FALSE
ch1	5C	1642815	1642815	34	98	100.0%	C→A	101	H→N	Substitution	SNP (transversion)	ALV56072.1	biopolymer transporter	301	1	CAC→AAC	FALSE
ch1	2C	1642816	1642816	36	79	100.0%	A→G	101	H→R	Substitution	SNP (transition)	ALV56072.1	biopolymer transporter	302	2	CAC→CGC	TRUE
ch1	2D	1642816	1642816	36	66	100.0%	A→G	101	H→R	Substitution	SNP (transition)	ALV56072.1	biopolymer transporter	302	2	CAC→CGC	FALSE
ch1	2C	1645521	1645521	34	79	100.0%	A→G	110	D→G	Substitution	SNP (transition)	ALV56075.1	pirin	329	2	GAC→GGC	FALSE
ch1	2C	1649867	1649867	31	65	98.5%	T→C	24	D→G	Substitution	SNP (transition)	ALV56080.1	periplasmic lipoprotein involved in iron transport	71	2	GAT→GGT	FALSE
ch1	2C	1683373	1683373	36	71	98.6%	T→C	104	T→A	Substitution	SNP (transition)	ALV56106.1	ADP-ribose pyrophosphatase	310	1	ACC→GCC	TRUE
ch1	2D	1683373	1683373	37	78	100.0%	T→C	104	T→A	Substitution	SNP (transition)	ALV56106.1	ADP-ribose pyrophosphatase	310	1	ACC→GCC	FALSE
ch1	2D	1687006	1687006	33	75	100.0%	T→C				SNP (transition)						FALSE
ch1	2D	1690001	1690001	33	60	98.3%	T→C	21	K→R	Substitution	SNP (transition)	ALV56112.1	NADH:ubiquinone oxidoreductase subunit J	62	2	AAG→AGG	FALSE
ch1	2D	1691861	1691861	35	62	100.0%	A→G	735		None	SNP (transition)	ALV56115.1	NADH dehydrogenase	2,205	3	CGT→CGC	FALSE
ch1	2C	1697183	1697183	36	118	100.0%	A→G	62	Y→H	Substitution	SNP (transition)	ALV56118.1	NADH dehydrogenase	184	1	TAC→CAC	TRUE
ch1	2D	1697183	1697183	36	116	100.0%	A→G	62	Y→H	Substitution	SNP (transition)	ALV56118.1	NADH dehydrogenase	184	1	TAC→CAC	FALSE
ch1	2A	1698571	1698571	36	107	100.0%	A→G	111	W→R	Substitution	SNP (transition)	ALV56121.1	NADH:ubiquinone oxidoreductase subunit A	331	1	TGG→CGG	TRUE
ch1	2B	1698571	1698571	35	95	100.0%	A→G	111	W→R	Substitution	SNP (transition)	ALV56121.1	NADH:ubiquinone oxidoreductase subunit A	331	1	TGG→CGG	FALSE
ch1	2A	1698809	1698809	36	109	100.0%	A→G	31		None	SNP (transition)	ALV56121.1	NADH:ubiquinone oxidoreductase subunit A	93	3	GGT→GGC	TRUE
ch1	2B	1698809	1698809	35	95	98.9%	A→G	31		None	SNP (transition)	ALV56121.1	NADH:ubiquinone oxidoreductase subunit A	93	3	GGT→GGC	FALSE
ch1	2A	1702370	1702370	37	86	98.8%	T→C	515	D→G	Substitution	SNP (transition)	ALV56125.1	polynucleotide phosphorylase/polyadenylase	1,544	2	GAC→GGC	FALSE
ch1	2B	1703973	1703973	35	62	98.4%	T→C				SNP (transition)						FALSE
ch1	2B	1706909	1706909	36	81	100.0%	G→A	3	R→H	Substitution	SNP (transition)	ALV56129.1	carbonate dehydratase	8	2	CGC→CAC	FALSE
ch1	2A	1707605	1707605	36	25	100.0%	T→C	8	S→P	Substitution	SNP (transition)	ALV56130.1	membrane protein	22	1	TCC→CCC	TRUE
ch1	2B	1707605	1707605	35	27	100.0%	T→C	8	S→P	Substitution	SNP (transition)	ALV56130.1	membrane protein	22	1	TCC→CCC	TRUE
ch1	2C	1707605	1707605	32	31	100.0%	T→C	8	S→P	Substitution	SNP (transition)	ALV56130.1	membrane protein	22	1	TCC→CCC	TRUE
ch1	2D	1707605	1707605	33	24	100.0%	T→C	8	S→P	Substitution	SNP (transition)	ALV56130.1	membrane protein	22	1	TCC→CCC	FALSE
ch1	2A	1715666	1715666	35	123	99.2%	G→A	186	P→L	Substitution	SNP (transition)	ALV56136.1	acetolactate synthase 3 catalytic subunit	557	2	CCG→CTG	TRUE
ch1	2B	1715666	1715666	36	102	99.0%	G→A	186	P→L	Substitution	SNP (transition)	ALV56136.1	acetolactate synthase 3 catalytic subunit	557	2	CCG→CTG	FALSE
ch1	2C	1715721	1715721	34	82	100.0%	T→C	168	T→A	Substitution	SNP (transition)	ALV56136.1	acetolactate synthase 3 catalytic subunit	502	1	ACC→GCC	FALSE
ch1	2A	1718992	1718992	36	86	100.0%	A→G				SNP (transition)						TRUE
ch1	2B	1718992	1718992	36	73	100.0%	A→G				SNP (transition)						TRUE
ch1	2C	1718992	1718992	36	91	100.0%	A→G				SNP (transition)						TRUE
ch1	2D	1718992	1718992	37	68	100.0%	A→G				SNP (transition)						FALSE
ch1	8B	1720531	1720531	35	98	100.0%	A→G	159	T→A	Substitution	SNP (transition)	ALV56142.1	GDP-mannose-dependent alpha-mannosyltransferase	475	1	ACC→GCC	FALSE
ch1	2A	1731338	1731338	34	95	98.9%	A→G	13	W→R	Substitution	SNP (transition)	ALV56152.1	membrane protein	37	1	TGG→CGG	TRUE
ch1	2B	1731338	1731338	36	70	100.0%	A→G	13	W→R	Substitution	SNP (transition)	ALV56152.1	membrane protein	37	1	TGG→CGG	FALSE
ch1	2C	1737112	1737112	32	65	100.0%	T→C	589	T→A	Substitution	SNP (transition)	ALV56158.1	potassium-transporting ATPase subunit B	1,765	1	ACG→GCG	FALSE
ch1	2A	1740775	1740775	37	100	100.0%	C→T	17		None	SNP (transition)	ALV56160.1	ATPase	51	3	GCG→GCA	TRUE
ch1	2B	1740775	1740775	37	67	100.0%	C→T	17		None	SNP (transition)	ALV56160.1	ATPase	51	3	GCG→GCA	TRUE
ch1	2C	1740775	1740775	36	62	100.0%	C→T	17		None	SNP (transition)	ALV56160.1	ATPase	51	3	GCG→GCA	TRUE
ch1	2D	1740775	1740775	37	61	100.0%	C→T	17		None	SNP (transition)	ALV56160.1	ATPase	51	3	GCG→GCA	FALSE
ch1	2D	1741398	1741398	32	32	100.0%	A→G	237	F→L	Substitution	SNP (transition)	ALV56162.1	quinone oxidoreductase	709	1	TTC→CTC	FALSE
ch1	2A	1748831	1748831	37	68	100.0%	G→A	115	G→D	Substitution	SNP (transition)	ALV56170.1	Iojap domain-containing protein	344	2	GGC→GAC	TRUE
ch1	2B	1748831	1748831	35	75	100.0%	G→A	115	G→D	Substitution	SNP (transition)	ALV56170.1	Iojap domain-containing protein	344	2	GGC→GAC	FALSE
ch1	2B	1754170	1754170	33	19	100.0%	T→C	84	V→A	Substitution	SNP (transition)	ALV56176.1	photosystem reaction center subunit H	251	2	GTG→GCG	FALSE
ch1	2B	1754479	1754479	32	64	100.0%	T→C	187	V→A	Substitution	SNP (transition)	ALV56176.1	photosystem reaction center subunit H	560	2	GTC→GCC	FALSE
ch1	6A	1756092	1756092	32	60	100.0%	A→G	404	D→G	Substitution	SNP (transition)	ALV56177.1	ABC transporter permease	1,211	2	GAT→GGT	TRUE
ch1	6B	1756092	1756092	30	38	100.0%	A→G	404	D→G	Substitution	SNP (transition)	ALV56177.1	ABC transporter permease	1,211	2	GAT→GGT	TRUE
ch1	6C	1756092	1756092	33	50	98.0%	A→G	404	D→G	Substitution	SNP (transition)	ALV56177.1	ABC transporter permease	1,211	2	GAT→GGT	TRUE
ch1	6D	1756092	1756092	34	70	100.0%	A→G	404	D→G	Substitution	SNP (transition)	ALV56177.1	ABC transporter permease	1,211	2	GAT→GGT	FALSE
ch1	2D	1757055	1757055	35	61	98.4%	T→C	45	H→R	Substitution	SNP (transition)	ALV56179.1	membrane protein	134	2	CAC→CGC	FALSE
ch1	2C	1761207	1761207	27	30	100.0%	T→C	237	T→A	Substitution	SNP (transition)	ALV56183.1	membrane protein	709	1	ACG→GCG	FALSE
ch1	2D	1762060	1762060	35	77	100.0%	A→G	328	F→S	Substitution	SNP (transition)	ALV56184.1	heptosyltransferase	983	2	TTC→TCC	FALSE
ch1	2C	1762188	1762188	36	73	100.0%	G→A	285		None	SNP (transition)	ALV56184.1	heptosyltransferase	855	3	GGC→GGT	TRUE
ch1	2D	1762188	1762188	35	86	100.0%	G→A	285		None	SNP (transition)	ALV56184.1	heptosyltransferase	855	3	GGC→GGT	FALSE
ch1	2B	1769865	1769865	35	60	100.0%	T→C				SNP (transition)						FALSE
ch1	2A	1774607	1774607	36	57	98.2%	T→C				SNP (transition)						TRUE
ch1	2B	1774607	1774607	36	57	100.0%	T→C				SNP (transition)						FALSE
ch1	6B	1779698	1779698	34	16	100.0%	G→A	978		None	SNP (transition)	ALV56195.1	cell division protein FtsK	2,934	3	ACG→ACA	FALSE
ch1	2C	1781423	1781423	33	54	100.0%	A→G				SNP (transition)						FALSE
ch1	2C	1782107	1782107	35	65	100.0%	T→C	168	H→R	Substitution	SNP (transition)	ALV56196.1	3-carboxymuconate cyclase	503	2	CAC→CGC	FALSE
ch1	2B	1782743	1782743	37	67	98.5%	T→C				SNP (transition)						FALSE
ch1	2A	1783691	1783691	36	47	100.0%	T→C	282	Y→H	Substitution	SNP (transition)	ALV56197.1	glucoamylase	844	1	TAC→CAC	TRUE
ch1	2B	1783691	1783691	36	57	100.0%	T→C	282	Y→H	Substitution	SNP (transition)	ALV56197.1	glucoamylase	844	1	TAC→CAC	TRUE
ch1	2C	1783691	1783691	35	46	100.0%	T→C	282	Y→H	Substitution	SNP (transition)	ALV56197.1	glucoamylase	844	1	TAC→CAC	TRUE
ch1	2D	1783691	1783691	36	55	98.2%	T→C	282	Y→H	Substitution	SNP (transition)	ALV56197.1	glucoamylase	844	1	TAC→CAC	FALSE
ch1	2D	1787611	1787611	35	69	100.0%	T→G	113	F→V	Substitution	SNP (transversion)	ALV56200.1	ferredoxin	337	1	TTC→GTC	FALSE
ch1	2C	1797389	1797389	36	57	100.0%	G→A	347	P→L	Substitution	SNP (transition)	ALV56210.1	sodium:solute symporter	1,040	2	CCG→CTG	FALSE
ch1	2B	1802005	1802005	35	79	100.0%	T→C	58	Y→C	Substitution	SNP (transition)	ALV56214.1	2-hydroxyacid dehydrogenase	173	2	TAC→TGC	FALSE
ch1	2A	1806751	1806751	35	71	100.0%	T→A	60	I→N	Substitution	SNP (transversion)	ALV56217.1	glyoxalase	179	2	ATC→AAC	TRUE
ch1	2B	1806751	1806751	35	54	100.0%	T→A	60	I→N	Substitution	SNP (transversion)	ALV56217.1	glyoxalase	179	2	ATC→AAC	TRUE
ch1	2C	1806751	1806751	33	59	100.0%	T→A	60	I→N	Substitution	SNP (transversion)	ALV56217.1	glyoxalase	179	2	ATC→AAC	TRUE
ch1	2D	1806751	1806751	34	55	100.0%	T→A	60	I→N	Substitution	SNP (transversion)	ALV56217.1	glyoxalase	179	2	ATC→AAC	FALSE
ch1	2D	1811625	1811625	35	81	100.0%	A→G	150	H→R	Substitution	SNP (transition)	ALV56221.1	dGTP triphosphohydrolase	449	2	CAC→CGC	FALSE
ch1	2D	1815611	1815611	34	79	100.0%	G→A	26		None	SNP (transition)	ALV56224.1	transcriptional regulator	78	3	AAG→AAA	FALSE
ch1	2A	1820169	1820169	32	104	100.0%	T→C	466	E→G	Substitution	SNP (transition)	ALV56227.1	DNA topoisomerase IV subunit B	1,397	2	GAA→GGA	FALSE
ch1	2A	1827707	1827707	37	54	100.0%	A→G	54	N→S	Substitution	SNP (transition)	ALV56235.1	hypothetical protein	161	2	AAC→AGC	TRUE
ch1	2B	1827707	1827707	36	54	98.1%	A→G	54	N→S	Substitution	SNP (transition)	ALV56235.1	hypothetical protein	161	2	AAC→AGC	FALSE
ch1	2B	1828579	1828579	33	62	100.0%	T→C	32	D→G	Substitution	SNP (transition)	ALV56236.1	oxidoreductase	95	2	GAC→GGC	FALSE
ch1	2A	1829156	1829156	35	96	100.0%	T→C	123	V→A	Substitution	SNP (transition)	ALV56237.1	TetR family transcriptional regulator	368	2	GTC→GCC	FALSE
ch1	2C	1840373	1840373	34	88	98.9%	G→A				SNP (transition)						FALSE
ch1	2C	1848400	1848400	36	68	98.5%	T→C	31	H→R	Substitution	SNP (transition)	ALV56258.1	GCN5 family acetyltransferase	92	2	CAC→CGC	FALSE
ch1	2B	1850285	1850285	35	76	97.4%	C→T	62		None	SNP (transition)	ALV56259.1	porin	186	3	GGC→GGT	FALSE
ch1	2A	1861037	1861037	37	97	100.0%	T→C	334		None	SNP (transition)	ALV56267.1	aldehyde dehydrogenase	1,002	3	GAT→GAC	TRUE
ch1	2B	1861037	1861037	36	88	100.0%	T→C	334		None	SNP (transition)	ALV56267.1	aldehyde dehydrogenase	1,002	3	GAT→GAC	FALSE
ch1	2D	1865976	1865976	31	59	96.6%	T→C	324	D→G	Substitution	SNP (transition)	ALV56272.1	heme biosynthesis protein HemY	971	2	GAT→GGT	FALSE
ch1	2D	1868840	1868840	34	48	95.8%	G→A	27	A→V	Substitution	SNP (transition)	ALV56273.1	uroporphyrinogen-III synthase	80	2	GCC→GTC	FALSE
ch1	2C	1872590	1872590	35	61	98.4%	A→G	820	D→G	Substitution	SNP (transition)	ALV56275.1	phosphoenolpyruvate carboxylase	2,459	2	GAC→GGC	TRUE
ch1	2D	1872590	1872590	33	57	100.0%	A→G	820	D→G	Substitution	SNP (transition)	ALV56275.1	phosphoenolpyruvate carboxylase	2,459	2	GAC→GGC	FALSE
ch1	2B	1874248	1874248	31	60	100.0%	A→G	3	Q→R	Substitution	SNP (transition)	ALV56277.1	DNA-binding protein	8	2	CAG→CGG	FALSE
ch1	2D	1879143	1879143	34	52	98.1%	G→A	490		None	SNP (transition)	ALV58001.1	fimbrial protein	1,470	3	GGG→GGA	FALSE
ch1	2C	1887687	1887687	30	34	100.0%	G→A	130		None	SNP (transition)	ALV56287.1	ATP-binding protein	390	3	GTC→GTT	FALSE
ch1	7D	1889250	1889250	37	94	100.0%	G→A				SNP (transition)						FALSE
ch1	2A	1890941	1890941	35	98	100.0%	T→C	496	V→A	Substitution	SNP (transition)	ALV56289.1	methionyl-tRNA synthetase	1,487	2	GTG→GCG	TRUE
ch1	2B	1890941	1890941	36	57	100.0%	T→C	496	V→A	Substitution	SNP (transition)	ALV56289.1	methionyl-tRNA synthetase	1,487	2	GTG→GCG	TRUE
ch1	2C	1890941	1890941	35	50	100.0%	T→C	496	V→A	Substitution	SNP (transition)	ALV56289.1	methionyl-tRNA synthetase	1,487	2	GTG→GCG	TRUE
ch1	2D	1890941	1890941	35	79	98.7%	T→C	496	V→A	Substitution	SNP (transition)	ALV56289.1	methionyl-tRNA synthetase	1,487	2	GTG→GCG	FALSE
ch1	2D	1900133	1900133	34	74	100.0%	A→G	31	D→G	Substitution	SNP (transition)	ALV56295.1	aspartate decarboxylase	92	2	GAC→GGC	FALSE
ch1	2C	1900774	1900774	34	65	100.0%	T→C	150	D→G	Substitution	SNP (transition)	ALV56296.1	cobyrinic acid a,c-diamide synthase	449	2	GAC→GGC	FALSE
ch1	2D	1906311	1906311	32	56	96.4%	A→G	25	H→R	Substitution	SNP (transition)	ALV56301.1	cobalamin-binding protein	74	2	CAC→CGC	FALSE
ch1	2C	1913110	1913110	34	65	100.0%	A→G				SNP (transition)						FALSE
ch1	2A	1915757	1915757	36	86	100.0%	G→A				SNP (transition)						TRUE
ch1	2B	1915757	1915757	37	77	100.0%	G→A				SNP (transition)						TRUE
ch1	2C	1915757	1915757	37	116	100.0%	G→A				SNP (transition)						TRUE
ch1	2D	1915757	1915757	36	85	100.0%	G→A				SNP (transition)						FALSE
ch1	6A	1915997	1915997	33	92	98.9%	G→A	244	A→V	Substitution	SNP (transition)	ALV56312.1	LysR family transcriptional regulator	731	2	GCC→GTC	TRUE
ch1	6B	1915997	1915997	30	46	95.7%	G→A	244	A→V	Substitution	SNP (transition)	ALV56312.1	LysR family transcriptional regulator	731	2	GCC→GTC	TRUE
ch1	6C	1915997	1915997	32	97	95.9%	G→A	244	A→V	Substitution	SNP (transition)	ALV56312.1	LysR family transcriptional regulator	731	2	GCC→GTC	TRUE
ch1	6D	1915997	1915997	32	130	96.2%	G→A	244	A→V	Substitution	SNP (transition)	ALV56312.1	LysR family transcriptional regulator	731	2	GCC→GTC	FALSE
ch1	2A	1917496	1917496	37	98	100.0%	G→T	212	G→V	Substitution	SNP (transversion)	ALV56313.1	dihydroxy-acid dehydratase	635	2	GGG→GTG	TRUE
ch1	2B	1917496	1917496	35	71	97.2%	G→T	212	G→V	Substitution	SNP (transversion)	ALV56313.1	dihydroxy-acid dehydratase	635	2	GGG→GTG	FALSE
ch1	2A	1919545	1919545	32	51	94.1%	G→A	114	A→V	Substitution	SNP (transition)	ALV56315.1	hypothetical protein	341	2	GCC→GTC	TRUE
ch1	2B	1919545	1919545	33	59	94.9%	G→A	114	A→V	Substitution	SNP (transition)	ALV56315.1	hypothetical protein	341	2	GCC→GTC	FALSE
ch1	5A	1922180	1922180	36	137	99.3%	T→C	62	V→A	Substitution	SNP (transition)	ALV56318.1	permease	185	2	GTG→GCG	TRUE
ch1	5B	1922180	1922180	36	77	98.7%	T→C	62	V→A	Substitution	SNP (transition)	ALV56318.1	permease	185	2	GTG→GCG	TRUE
ch1	5C	1922180	1922180	36	130	100.0%	T→C	62	V→A	Substitution	SNP (transition)	ALV56318.1	permease	185	2	GTG→GCG	TRUE
ch1	5D	1922180	1922180	36	123	100.0%	T→C	62	V→A	Substitution	SNP (transition)	ALV56318.1	permease	185	2	GTG→GCG	FALSE
ch1	6C	1923379	1923379	36	95	100.0%	A→C	96	T→P	Substitution	SNP (transversion)	ALV56319.1	permease	286	1	ACC→CCC	TRUE
ch1	6D	1923379	1923379	35	117	99.1%	A→C	96	T→P	Substitution	SNP (transversion)	ALV56319.1	permease	286	1	ACC→CCC	FALSE
ch1	2A	1923618	1923618	36	67	98.5%	C→T	175		None	SNP (transition)	ALV56319.1	permease	525	3	CCC→CCT	TRUE
ch1	2B	1923618	1923618	36	53	100.0%	C→T	175		None	SNP (transition)	ALV56319.1	permease	525	3	CCC→CCT	TRUE
ch1	2C	1923618	1923618	36	54	100.0%	C→T	175		None	SNP (transition)	ALV56319.1	permease	525	3	CCC→CCT	TRUE
ch1	2D	1923618	1923618	37	64	100.0%	C→T	175		None	SNP (transition)	ALV56319.1	permease	525	3	CCC→CCT	FALSE
ch1	2C	1939152	1939152	32	66	100.0%	T→C	4	Q→R	Substitution	SNP (transition)	ALV56332.1	hypothetical protein	11	2	CAG→CGG	FALSE
ch1	1D	1945979	1945979	37	77	100.0%	C→T				SNP (transition)						FALSE
ch1	2B	1950130	1950130	37	104	100.0%	T→C	6	V→A	Substitution	SNP (transition)	ALV56341.1	hypothetical protein	17	2	GTC→GCC	FALSE
ch1	4A	1950869	1950869	36	92	98.9%	A→C	164	D→A	Substitution	SNP (transversion)	ALV58004.1	hypothetical protein	491	2	GAC→GCC	FALSE
ch1	2A	1958593	1958593	37	66	92.4%	G→A	31		None	SNP (transition)	ALV56345.1	LysR family transcriptional regulator	93	3	GGC→GGT	FALSE
ch1	2B	1977250	1977250	35	73	100.0%	T→C	38	E→G	Substitution	SNP (transition)	ALV56366.1	4-hydroxy-3-methylbut-2-enyl diphosphate reductase	113	2	GAG→GGG	FALSE
ch1	2B	1990137	1990137	36	70	98.6%	A→G	225	E→G	Substitution	SNP (transition)	ALV56378.1	isoleucine--tRNA ligase	674	2	GAA→GGA	FALSE
ch1	2D	1994585	1994585	35	88	96.6%	A→G	149		Extension	SNP (transition)	ALV56381.1	deoxyuridine 5'-triphosphate nucleotidohydrolase	447	3		FALSE
ch1	1B	1997500	1997500	36	101	100.0%	G→A	612		None	SNP (transition)	ALV56384.1	Clp protease ClpX	1,836	3	GCC→GCT	TRUE
ch1	1C	1997500	1997500	34	71	100.0%	G→A	612		None	SNP (transition)	ALV56384.1	Clp protease ClpX	1,836	3	GCC→GCT	TRUE
ch1	1D	1997500	1997500	35	67	98.5%	G→A	612		None	SNP (transition)	ALV56384.1	Clp protease ClpX	1,836	3	GCC→GCT	FALSE
ch1	2B	2000324	2000324	35	88	100.0%	G→A	45	G→S	Substitution	SNP (transition)	ALV56386.1	cold-shock protein	133	1	GGC→AGC	FALSE
ch1	2A	2006466	2006466	38	134	100.0%	T→C	135	Y→C	Substitution	SNP (transition)	ALV56390.1	isocitrate dehydrogenase	404	2	TAC→TGC	TRUE
ch1	2B	2006466	2006466	37	107	100.0%	T→C	135	Y→C	Substitution	SNP (transition)	ALV56390.1	isocitrate dehydrogenase	404	2	TAC→TGC	TRUE
ch1	2C	2006466	2006466	36	87	100.0%	T→C	135	Y→C	Substitution	SNP (transition)	ALV56390.1	isocitrate dehydrogenase	404	2	TAC→TGC	TRUE
ch1	2D	2006466	2006466	37	100	100.0%	T→C	135	Y→C	Substitution	SNP (transition)	ALV56390.1	isocitrate dehydrogenase	404	2	TAC→TGC	FALSE
ch1	2C	2008012	2008012	34	28	100.0%	C→T				SNP (transition)						TRUE
ch1	2D	2008012	2008012	36	75	100.0%	C→T				SNP (transition)						FALSE
ch1	6A	2016823	2016823	31	75	96.0%	C→T	192		None	SNP (transition)	ALV58007.1	carnitine dehydratase	576	3	GCG→GCA	TRUE
ch1	6B	2016823	2016823	27	44	88.6%	C→T	192		None	SNP (transition)	ALV58007.1	carnitine dehydratase	576	3	GCG→GCA	TRUE
ch1	6C	2016823	2016823	28	67	95.5%	C→T	192		None	SNP (transition)	ALV58007.1	carnitine dehydratase	576	3	GCG→GCA	TRUE
ch1	6D	2016823	2016823	29	90	92.2%	C→T	192		None	SNP (transition)	ALV58007.1	carnitine dehydratase	576	3	GCG→GCA	FALSE
ch1	2C	2024023	2024023	37	50	98.0%	G→A	161	R→W	Substitution	SNP (transition)	ALV56403.1	membrane protein	481	1	CGG→TGG	FALSE
ch1	4A	2024504	2024504	36	102	97.1%	G→A				SNP (transition)						FALSE
ch1	2B	2024508	2024508	36	82	98.8%	T→C				SNP (transition)						FALSE
ch1	2A	2025583	2025583	37	67	100.0%	C→T	65	P→L	Substitution	SNP (transition)	ALV56405.1	chromate transporter	194	2	CCG→CTG	TRUE
ch1	2B	2025583	2025583	38	48	100.0%	C→T	65	P→L	Substitution	SNP (transition)	ALV56405.1	chromate transporter	194	2	CCG→CTG	TRUE
ch1	2C	2025583	2025583	37	41	100.0%	C→T	65	P→L	Substitution	SNP (transition)	ALV56405.1	chromate transporter	194	2	CCG→CTG	TRUE
ch1	2D	2025583	2025583	36	45	100.0%	C→T	65	P→L	Substitution	SNP (transition)	ALV56405.1	chromate transporter	194	2	CCG→CTG	FALSE
ch1	2D	2026525	2026525	36	60	100.0%	T→C	379	V→A	Substitution	SNP (transition)	ALV56405.1	chromate transporter	1,136	2	GTG→GCG	FALSE
ch1	8B	2029785	2029785	33	42	100.0%	G→A	147	R→H	Substitution	SNP (transition)	ALV56408.1	tetraacyldisaccharide 4'-kinase	440	2	CGC→CAC	FALSE
ch1	2A	2032975	2032975	33	72	100.0%	A→G	153	S→P	Substitution	SNP (transition)	ALV58009.1	transglutaminase	457	1	TCC→CCC	TRUE
ch1	2B	2032975	2032975	33	47	100.0%	A→G	153	S→P	Substitution	SNP (transition)	ALV58009.1	transglutaminase	457	1	TCC→CCC	FALSE
ch1	2D	2041043	2041043	35	56	96.4%	T→C	120		None	SNP (transition)	ALV56419.1	AMP-binding protein	360	3	CCT→CCC	FALSE
ch1	4C	2041390	2041390	35	91	100.0%	G→C	236	G→A	Substitution	SNP (transversion)	ALV56419.1	AMP-binding protein	707	2	GGC→GCC	TRUE
ch1	4D	2041390	2041390	35	73	98.6%	G→C	236	G→A	Substitution	SNP (transversion)	ALV56419.1	AMP-binding protein	707	2	GGC→GCC	FALSE
ch1	2C	2042215	2042215	36	54	100.0%	T→C	511	V→A	Substitution	SNP (transition)	ALV56419.1	AMP-binding protein	1,532	2	GTG→GCG	FALSE
ch1	2B	2055805	2055805	34	91	100.0%	T→C	73	W→R	Substitution	SNP (transition)	ALV56433.1	selenium-binding protein	217	1	TGG→CGG	FALSE
ch1	2D	2056606	2056606	36	69	98.6%	T→C	340	C→R	Substitution	SNP (transition)	ALV56433.1	selenium-binding protein	1,018	1	TGC→CGC	FALSE
ch1	2A	2057706	2057706	35	77	100.0%	C→T				SNP (transition)						TRUE
ch1	2B	2057706	2057706	33	81	100.0%	C→T				SNP (transition)						FALSE
ch1	3B	2060959	2060959	34	97	99.0%	G→A	410		None	SNP (transition)	ALV56438.1	kynureninase	1,230	3	GAG→GAA	TRUE
ch1	3C	2060959	2060959	35	68	100.0%	G→A	410		None	SNP (transition)	ALV56438.1	kynureninase	1,230	3	GAG→GAA	TRUE
ch1	3D	2060959	2060959	35	91	98.9%	G→A	410		None	SNP (transition)	ALV56438.1	kynureninase	1,230	3	GAG→GAA	FALSE
ch1	7D	2061680	2061680	35	86	98.8%	G→A	202	V→M	Substitution	SNP (transition)	ALV56439.1	tryptophan 2,3-dioxygenase	604	1	GTG→ATG	FALSE
ch1	6B	2064806	2064806	34	46	100.0%	G→T	434	N→K	Substitution	SNP (transversion)	ALV56441.1	salicylaldehyde dehydrogenase	1,302	3	AAC→AAA	FALSE
ch1	2C	2067871	2067871	34	102	100.0%	T→G	11	F→V	Substitution	SNP (transversion)	ALV56443.1	LysR family transcriptional regulator	31	1	TTC→GTC	TRUE
ch1	2D	2067871	2067871	33	85	100.0%	T→G	11	F→V	Substitution	SNP (transversion)	ALV56443.1	LysR family transcriptional regulator	31	1	TTC→GTC	FALSE
ch1	2B	2068144	2068144	34	59	98.3%	A→G	102	S→G	Substitution	SNP (transition)	ALV56443.1	LysR family transcriptional regulator	304	1	AGC→GGC	FALSE
ch1	2C	2071007	2071007	36	53	98.1%	G→A	195	R→Q	Substitution	SNP (transition)	ALV56445.1	xylulose kinase	584	2	CGG→CAG	FALSE
ch1	2C	2071529	2071529	34	54	98.1%	T→C	369	V→A	Substitution	SNP (transition)	ALV56445.1	xylulose kinase	1,106	2	GTG→GCG	TRUE
ch1	2D	2071529	2071529	34	49	100.0%	T→C	369	V→A	Substitution	SNP (transition)	ALV56445.1	xylulose kinase	1,106	2	GTG→GCG	FALSE
ch1	2C	2079158	2079158	36	69	100.0%	T→C	315	Y→C	Substitution	SNP (transition)	ALV56453.1	sugar ABC transporter permease	944	2	TAC→TGC	TRUE
ch1	2D	2079158	2079158	36	79	100.0%	T→C	315	Y→C	Substitution	SNP (transition)	ALV56453.1	sugar ABC transporter permease	944	2	TAC→TGC	FALSE
ch1	2B	2079821	2079821	36	56	100.0%	T→C	94	H→R	Substitution	SNP (transition)	ALV56453.1	sugar ABC transporter permease	281	2	CAC→CGC	FALSE
ch1	2D	2084371	2084371	34	34	97.1%	G→A	239	A→V	Substitution	SNP (transition)	ALV56456.1	carbohydrate kinase	716	2	GCG→GTG	FALSE
ch1	2D	2086666	2086666	35	56	100.0%	A→G	133	H→R	Substitution	SNP (transition)	ALV56458.1	Fur family transcriptional regulator	398	2	CAC→CGC	FALSE
ch1	2A	2095235	2095235	35	81	100.0%	A→G				SNP (transition)						TRUE
ch1	2B	2095235	2095235	35	58	100.0%	A→G				SNP (transition)						TRUE
ch1	2C	2095235	2095235	33	69	100.0%	A→G				SNP (transition)						TRUE
ch1	2D	2095235	2095235	34	57	98.2%	A→G				SNP (transition)						FALSE
ch1	2B	2098729	2098729	34	75	100.0%	G→A	455	P→L	Substitution	SNP (transition)	ALV56466.1	multidrug transporter	1,364	2	CCG→CTG	FALSE
ch1	2C	2104352	2104352	33	61	100.0%	G→A	330	R→H	Substitution	SNP (transition)	ALV56471.1	AraC family transcriptional regulator	989	2	CGT→CAT	FALSE
ch1	1B	2105557	2105557	34	103	100.0%	A→T				SNP (transversion)						TRUE
ch1	1C	2105557	2105557	35	58	100.0%	A→T				SNP (transversion)						TRUE
ch1	1D	2105557	2105557	35	66	100.0%	A→T				SNP (transversion)						FALSE
ch1	2C	2110257	2110257	35	33	100.0%	T→C	93	L→P	Substitution	SNP (transition)	ALV56478.1	D-alanyl-D-alanine carboxypeptidase	278	2	CTG→CCG	FALSE
ch1	2C	2111610	2111610	34	92	100.0%	A→G				SNP (transition)						TRUE
ch1	2D	2111610	2111610	34	91	100.0%	A→G				SNP (transition)						FALSE
ch1	5A	2120442	2120442	36	69	100.0%	A→G	152	S→P	Substitution	SNP (transition)	ALV56486.1	pyruvate kinase	454	1	TCG→CCG	FALSE
ch1	7D	2132960	2132960	36	74	100.0%	A→G	321	F→S	Substitution	SNP (transition)	ALV58014.1	polymerase	962	2	TTC→TCC	FALSE
ch1	2B	2138182	2138182	34	71	98.6%	A→G	81	V→A	Substitution	SNP (transition)	ALV56503.1	hypothetical protein	242	2	GTG→GCG	FALSE
ch1	2C	2144025	2144025	35	74	100.0%	T→C	272	F→L	Substitution	SNP (transition)	ALV56507.1	major facilitator transporter	814	1	TTC→CTC	FALSE
ch1	2B	2150514	2150514	33	88	98.9%	G→A				SNP (transition)						FALSE
ch1	2A	2154567	2154567	36	66	100.0%	T→C	195	T→A	Substitution	SNP (transition)	ALV56516.1	GntR family transcriptional regulator	583	1	ACG→GCG	TRUE
ch1	2B	2154567	2154567	36	57	100.0%	T→C	195	T→A	Substitution	SNP (transition)	ALV56516.1	GntR family transcriptional regulator	583	1	ACG→GCG	TRUE
ch1	2C	2154567	2154567	36	64	100.0%	T→C	195	T→A	Substitution	SNP (transition)	ALV56516.1	GntR family transcriptional regulator	583	1	ACG→GCG	TRUE
ch1	2D	2154567	2154567	36	50	100.0%	T→C	195	T→A	Substitution	SNP (transition)	ALV56516.1	GntR family transcriptional regulator	583	1	ACG→GCG	FALSE
ch1	2A	2155054	2155054	35	127	98.4%	T→C	32		None	SNP (transition)	ALV56516.1	GntR family transcriptional regulator	96	3	GAA→GAG	TRUE
ch1	2B	2155054	2155054	36	85	100.0%	T→C	32		None	SNP (transition)	ALV56516.1	GntR family transcriptional regulator	96	3	GAA→GAG	TRUE
ch1	2C	2155054	2155054	35	88	100.0%	T→C	32		None	SNP (transition)	ALV56516.1	GntR family transcriptional regulator	96	3	GAA→GAG	TRUE
ch1	2D	2155054	2155054	35	83	98.8%	T→C	32		None	SNP (transition)	ALV56516.1	GntR family transcriptional regulator	96	3	GAA→GAG	FALSE
ch1	2D	2161239	2161239	36	49	100.0%	G→A	376	G→D	Substitution	SNP (transition)	ALV56521.1	RNA helicase	1,127	2	GGC→GAC	FALSE
ch1	2B	2163573	2163573	35	82	100.0%	A→G	452	L→P	Substitution	SNP (transition)	ALV56524.1	gamma-glutamyltransferase	1,355	2	CTG→CCG	FALSE
ch1	2D	2163673	2163673	36	63	98.4%	T→C	419	T→A	Substitution	SNP (transition)	ALV56524.1	gamma-glutamyltransferase	1,255	1	ACG→GCG	FALSE
ch1	2C	2164710	2164710	36	47	97.9%	A→G	73	V→A	Substitution	SNP (transition)	ALV56524.1	gamma-glutamyltransferase	218	2	GTG→GCG	FALSE
ch1	2C	2172528	2172528	36	99	100.0%	T→C	23	H→R	Substitution	SNP (transition)	ALV56532.1	MocE	68	2	CAC→CGC	FALSE
ch1	2A	2174861	2174861	37	85	100.0%	G→A	325	G→S	Substitution	SNP (transition)	ALV56534.1	sugar ABC transporter substrate-binding protein	973	1	GGC→AGC	TRUE
ch1	2B	2174861	2174861	36	73	100.0%	G→A	325	G→S	Substitution	SNP (transition)	ALV56534.1	sugar ABC transporter substrate-binding protein	973	1	GGC→AGC	TRUE
ch1	2C	2174861	2174861	37	68	100.0%	G→A	325	G→S	Substitution	SNP (transition)	ALV56534.1	sugar ABC transporter substrate-binding protein	973	1	GGC→AGC	TRUE
ch1	2D	2174861	2174861	37	56	100.0%	G→A	325	G→S	Substitution	SNP (transition)	ALV56534.1	sugar ABC transporter substrate-binding protein	973	1	GGC→AGC	FALSE
ch1	2A	2178517	2178517	36	74	100.0%	T→C	104	V→A	Substitution	SNP (transition)	ALV58017.1	HAD family hydrolase	311	2	GTG→GCG	TRUE
ch1	2B	2178517	2178517	36	56	98.2%	T→C	104	V→A	Substitution	SNP (transition)	ALV58017.1	HAD family hydrolase	311	2	GTG→GCG	FALSE
ch1	1A	2180690	2180690	35	70	100.0%	C→T	44	A→T	Substitution	SNP (transition)	ALV56539.1	2-hydroxyacid dehydrogenase	130	1	GCC→ACC	TRUE
ch1	1B	2180690	2180690	34	112	99.1%	C→T	44	A→T	Substitution	SNP (transition)	ALV56539.1	2-hydroxyacid dehydrogenase	130	1	GCC→ACC	TRUE
ch1	1C	2180690	2180690	33	80	100.0%	C→T	44	A→T	Substitution	SNP (transition)	ALV56539.1	2-hydroxyacid dehydrogenase	130	1	GCC→ACC	TRUE
ch1	1D	2180690	2180690	35	78	100.0%	C→T	44	A→T	Substitution	SNP (transition)	ALV56539.1	2-hydroxyacid dehydrogenase	130	1	GCC→ACC	FALSE
ch1	2D	2181758	2181758	33	51	98.0%	A→G	153		None	SNP (transition)	ALV56540.1	arabinose transporter permease	457	1	TTG→CTG	FALSE
ch1	2A	2182653	2182653	35	66	100.0%	T→C	98	S→P	Substitution	SNP (transition)	ALV56541.1	LysR family transcriptional regulator	292	1	TCG→CCG	TRUE
ch1	2B	2182653	2182653	35	54	100.0%	T→C	98	S→P	Substitution	SNP (transition)	ALV56541.1	LysR family transcriptional regulator	292	1	TCG→CCG	TRUE
ch1	2C	2182653	2182653	33	58	100.0%	T→C	98	S→P	Substitution	SNP (transition)	ALV56541.1	LysR family transcriptional regulator	292	1	TCG→CCG	TRUE
ch1	2D	2182653	2182653	36	62	100.0%	T→C	98	S→P	Substitution	SNP (transition)	ALV56541.1	LysR family transcriptional regulator	292	1	TCG→CCG	FALSE
ch1	2A	2183621	2183621	37	104	98.1%	G→A	38		None	SNP (transition)	ALV56542.1	(dimethylallyl)adenosine tRNA methylthiotransferase	114	3	CCG→CCA	TRUE
ch1	2B	2183621	2183621	36	81	98.8%	G→A	38		None	SNP (transition)	ALV56542.1	(dimethylallyl)adenosine tRNA methylthiotransferase	114	3	CCG→CCA	TRUE
ch1	2C	2183621	2183621	36	96	100.0%	G→A	38		None	SNP (transition)	ALV56542.1	(dimethylallyl)adenosine tRNA methylthiotransferase	114	3	CCG→CCA	TRUE
ch1	2D	2183621	2183621	36	61	100.0%	G→A	38		None	SNP (transition)	ALV56542.1	(dimethylallyl)adenosine tRNA methylthiotransferase	114	3	CCG→CCA	FALSE
ch1	2C	2185971	2185971	34	64	93.8%	T→C				SNP (transition)						FALSE
ch1	2C	2186538	2186538	36	44	100.0%	T→C	144	F→L	Substitution	SNP (transition)	ALV56544.1	metalloprotease	430	1	TTC→CTC	FALSE
ch1	1A	2188183	2188183	35	90	100.0%	C→G	56	L→V	Substitution	SNP (transversion)	ALV56546.1	cation transporter	166	1	CTG→GTG	FALSE
ch1	2A	2189006	2189006	36	61	100.0%	G→C	17	A→P	Substitution	SNP (transversion)	ALV56547.1	acyltransferase	49	1	GCC→CCC	TRUE
ch1	2B	2189006	2189006	34	53	100.0%	G→C	17	A→P	Substitution	SNP (transversion)	ALV56547.1	acyltransferase	49	1	GCC→CCC	TRUE
ch1	2C	2189006	2189006	35	50	100.0%	G→C	17	A→P	Substitution	SNP (transversion)	ALV56547.1	acyltransferase	49	1	GCC→CCC	TRUE
ch1	2D	2189006	2189006	34	49	100.0%	G→C	17	A→P	Substitution	SNP (transversion)	ALV56547.1	acyltransferase	49	1	GCC→CCC	FALSE
ch1	2A	2192769	2192769	36	98	99.0%	G→A				SNP (transition)						TRUE
ch1	2B	2192769	2192769	37	62	100.0%	G→A				SNP (transition)						FALSE
ch1	2A	2193166	2193166	36	156	100.0%	T→C				SNP (transition)						TRUE
ch1	2B	2193166	2193166	35	88	100.0%	T→C				SNP (transition)						TRUE
ch1	2C	2193166	2193166	35	92	100.0%	T→C				SNP (transition)						TRUE
ch1	2D	2193166	2193166	35	95	98.9%	T→C				SNP (transition)						FALSE
ch1	2A	2197578	2197578	37	51	98.0%	T→C	122	W→R	Substitution	SNP (transition)	ALV56552.1	metal-dependent hydrolase	364	1	TGG→CGG	TRUE
ch1	2B	2197578	2197578	35	50	100.0%	T→C	122	W→R	Substitution	SNP (transition)	ALV56552.1	metal-dependent hydrolase	364	1	TGG→CGG	FALSE
ch1	2A	2199246	2199246	35	82	100.0%	G→A	90	E→K	Substitution	SNP (transition)	ALV56554.1	multidrug DMT transporter permease	268	1	GAA→AAA	TRUE
ch1	2B	2199246	2199246	34	70	100.0%	G→A	90	E→K	Substitution	SNP (transition)	ALV56554.1	multidrug DMT transporter permease	268	1	GAA→AAA	FALSE
ch1	2C	2199658	2199658	34	52	98.1%	T→C	227	V→A	Substitution	SNP (transition)	ALV56554.1	multidrug DMT transporter permease	680	2	GTG→GCG	FALSE
ch1	2C	2200114	2200114	35	40	100.0%	T→C	239	T→A	Substitution	SNP (transition)	ALV56555.1	16S rRNA methyltransferase	715	1	ACG→GCG	TRUE
ch1	2D	2200114	2200114	35	64	100.0%	T→C	239	T→A	Substitution	SNP (transition)	ALV56555.1	16S rRNA methyltransferase	715	1	ACG→GCG	FALSE
ch1	2D	2205011	2205011	35	81	98.8%	T→C	213	T→A	Substitution	SNP (transition)	ALV56558.1	LPS biosynthesis protein	637	1	ACC→GCC	FALSE
ch1	2A	2208617	2208617	36	109	100.0%	A→G	376	V→A	Substitution	SNP (transition)	ALV56561.1	metal ABC transporter permease	1,127	2	GTG→GCG	TRUE
ch1	2B	2208617	2208617	35	87	98.9%	A→G	376	V→A	Substitution	SNP (transition)	ALV56561.1	metal ABC transporter permease	1,127	2	GTG→GCG	FALSE
ch1	2D	2209732	2209732	35	45	100.0%	A→G	4		None	SNP (transition)	ALV56561.1	metal ABC transporter permease	12	3	TTT→TTC	FALSE
ch1	6A	2210188	2210188	37	82	100.0%	G→A	90		None	SNP (transition)	ALV56562.1	acyl-CoA hydrolase	270	3	ACG→ACA	TRUE
ch1	6B	2210188	2210188	37	51	100.0%	G→A	90		None	SNP (transition)	ALV56562.1	acyl-CoA hydrolase	270	3	ACG→ACA	TRUE
ch1	6C	2210188	2210188	37	89	100.0%	G→A	90		None	SNP (transition)	ALV56562.1	acyl-CoA hydrolase	270	3	ACG→ACA	TRUE
ch1	6D	2210188	2210188	37	97	100.0%	G→A	90		None	SNP (transition)	ALV56562.1	acyl-CoA hydrolase	270	3	ACG→ACA	FALSE
ch1	2B	2211075	2211075	36	83	100.0%	G→A	41	G→D	Substitution	SNP (transition)	ALV58018.1	formate dehydrogenase	122	2	GGC→GAC	FALSE
ch1	2C	2229166	2229166	34	65	100.0%	T→C	95	D→G	Substitution	SNP (transition)	ALV56579.1	hypothetical protein	284	2	GAC→GGC	FALSE
ch1	2D	2230459	2230459	36	69	97.1%	T→C	1,185	T→A	Substitution	SNP (transition)	ALV56580.1	FAD-linked oxidase	3,553	1	ACG→GCG	FALSE
ch1	4A	2233640	2233640	35	94	100.0%	C→T	124		None	SNP (transition)	ALV56580.1	FAD-linked oxidase	372	3	GCG→GCA	FALSE
ch1	2A	2234467	2234467	35	109	100.0%	T→C				SNP (transition)						TRUE
ch1	2B	2234467	2234467	36	62	100.0%	T→C				SNP (transition)						TRUE
ch1	2C	2234467	2234467	35	64	100.0%	T→C				SNP (transition)						TRUE
ch1	2D	2234467	2234467	33	70	100.0%	T→C				SNP (transition)						FALSE
ch1	2A	2235732	2235732	36	70	100.0%	T→C	379	I→T	Substitution	SNP (transition)	ALV56581.1	threonine dehydratase	1,136	2	ATC→ACC	TRUE
ch1	2B	2235732	2235732	33	60	98.3%	T→C	379	I→T	Substitution	SNP (transition)	ALV56581.1	threonine dehydratase	1,136	2	ATC→ACC	FALSE
ch1	2C	2242429	2242429	33	64	98.4%	G→A	53		None	SNP (transition)	ALV56588.1	MarR family transcriptional regulator	159	3	CTC→CTT	FALSE
ch1	2D	2243010	2243010	33	63	98.4%	T→C	411	Q→R	Substitution	SNP (transition)	ALV56589.1	DSBA oxidoreductase	1,232	2	CAG→CGG	FALSE
ch1	1A	2243713	2243713	32	82	97.6%	A→T	177	S→T	Substitution	SNP (transversion)	ALV56589.1	DSBA oxidoreductase	529	1	TCG→ACG	FALSE
ch1	2C	2245653	2245653	33	42	100.0%	C→T	157	G→D	Substitution	SNP (transition)	ALV56591.1	alpha/beta hydrolase	470	2	GGC→GAC	FALSE
ch1	2B	2246581	2246581	35	79	100.0%	A→G	22		None	SNP (transition)	ALV56592.1	CHRD domain-containing protein	66	3	GCT→GCC	FALSE
ch1	3D	2247176	2247176	37	17	94.1%	T→C	14	V→A	Substitution	SNP (transition)	ALV56593.1	outer membrane insertion C-terminal signal domain protein	41	2	GTG→GCG	FALSE
ch1	2C	2249076	2249076	36	95	98.9%	T→C				SNP (transition)						FALSE
ch1	2C	2250689	2250689	36	54	100.0%	G→A	40	P→L	Substitution	SNP (transition)	ALV56595.1	phospholipase	119	2	CCG→CTG	FALSE
ch1	2D	2262763	2262763	32	58	100.0%	T→C	181	V→A	Substitution	SNP (transition)	ALV56606.1	beta-hydroxyacyl-ACP dehydratase	542	2	GTG→GCG	FALSE
ch1	2D	2262799	2262799	32	54	100.0%	T→C	193	V→A	Substitution	SNP (transition)	ALV56606.1	beta-hydroxyacyl-ACP dehydratase	578	2	GTG→GCG	FALSE
ch1	4A	2270543	2270543	35	80	98.8%	G→C	97	C→S	Substitution	SNP (transversion)	ALV56612.1	3-oxoacyl-ACP synthase	290	2	TGC→TCC	FALSE
ch1	2B	2271684	2271684	36	53	100.0%	A→G	39	Q→R	Substitution	SNP (transition)	ALV56614.1	hypothetical protein	116	2	CAG→CGG	FALSE
ch1	2A	2272356	2272356	35	82	100.0%	T→C				SNP (transition)						TRUE
ch1	2B	2272356	2272356	35	87	100.0%	T→C				SNP (transition)						TRUE
ch1	2C	2272356	2272356	33	58	100.0%	T→C				SNP (transition)						TRUE
ch1	2D	2272356	2272356	34	52	100.0%	T→C				SNP (transition)						FALSE
ch1	8A	2276579	2276579	37	108	100.0%	C→T	43	R→H	Substitution	SNP (transition)	ALV56617.1	phasin	128	2	CGC→CAC	TRUE
ch1	8B	2276579	2276579	36	89	98.9%	C→T	43	R→H	Substitution	SNP (transition)	ALV56617.1	phasin	128	2	CGC→CAC	TRUE
ch1	8C	2276579	2276579	35	117	100.0%	C→T	43	R→H	Substitution	SNP (transition)	ALV56617.1	phasin	128	2	CGC→CAC	TRUE
ch1	8D	2276579	2276579	34	90	97.8%	C→T	43	R→H	Substitution	SNP (transition)	ALV56617.1	phasin	128	2	CGC→CAC	FALSE
ch1	2D	2279080	2279080	35	48	100.0%	A→G	44	L→P	Substitution	SNP (transition)	ALV56620.1	DNA glycosylase	131	2	CTC→CCC	FALSE
ch1	2A	2279136	2279136	37	81	100.0%	G→A	25		None	SNP (transition)	ALV56620.1	DNA glycosylase	75	3	CTC→CTT	TRUE
ch1	2B	2279136	2279136	35	57	100.0%	G→A	25		None	SNP (transition)	ALV56620.1	DNA glycosylase	75	3	CTC→CTT	FALSE
ch1	2D	2284687	2284687	33	78	97.4%	T→C	49	V→A	Substitution	SNP (transition)	ALV56624.1	membrane protein	146	2	GTC→GCC	FALSE
ch1	6A	2287298	2287298	35	70	100.0%	G→A	82	P→L	Substitution	SNP (transition)	ALV58022.1	NUDIX hydrolase	245	2	CCC→CTC	FALSE
ch1	2D	2292067	2292067	36	47	100.0%	T→C	24	V→A	Substitution	SNP (transition)	ALV56630.1	3-deoxy-D-manno-octulosonate 8-phosphate phosphatase	71	2	GTG→GCG	FALSE
ch1	2D	2296562	2296562	36	90	100.0%	T→C	39	V→A	Substitution	SNP (transition)	ALV56635.1	ribosome hibernation promoting factor	116	2	GTG→GCG	FALSE
ch1	5A	2297860	2297860	32	119	97.5%	C→T	73	R→C	Substitution	SNP (transition)	ALV56637.1	serine kinase	217	1	CGC→TGC	FALSE
ch1	2C	2299312	2299312	34	55	100.0%	A→G	209	D→G	Substitution	SNP (transition)	ALV56638.1	nucleotide-binding protein	626	2	GAC→GGC	FALSE
ch1	2A	2303787	2303787	36	132	100.0%	A→C	403	K→Q	Substitution	SNP (transversion)	ALV56642.1	hypothetical protein	1,207	1	AAG→CAG	FALSE
ch1	6D	2305547	2305547	37	114	99.1%	C→T	166	P→S	Substitution	SNP (transition)	ALV56644.1	4-diphosphocytidyl-2C-methyl-D-erythritol kinase	496	1	CCG→TCG	FALSE
ch1	2B	2306817	2306817	37	74	100.0%	C→T	236		None	SNP (transition)	ALV56645.1	ribose-phosphate pyrophosphokinase	708	3	GCC→GCT	FALSE
ch1	8B	2310929	2310929	34	59	100.0%	C→T	148	R→H	Substitution	SNP (transition)	ALV56651.1	methyltransferase	443	2	CGT→CAT	FALSE
ch1	2D	2314415	2314415	34	65	100.0%	T→C	254	V→A	Substitution	SNP (transition)	ALV56653.1	glycosyl transferase	761	2	GTG→GCG	FALSE
ch1	5A	2317252	2317252	38	104	100.0%	T→C				SNP (transition)						TRUE
ch1	5B	2317252	2317252	37	79	100.0%	T→C				SNP (transition)						TRUE
ch1	5C	2317252	2317252	37	122	100.0%	T→C				SNP (transition)						TRUE
ch1	5D	2317252	2317252	38	87	100.0%	T→C				SNP (transition)						FALSE
ch1	2A	2325375	2325375	32	42	100.0%	T→C	263	V→A	Substitution	SNP (transition)	ALV56662.1	beta-N-acetylhexosaminidase	788	2	GTG→GCG	TRUE
ch1	2B	2325375	2325375	34	36	100.0%	T→C	263	V→A	Substitution	SNP (transition)	ALV56662.1	beta-N-acetylhexosaminidase	788	2	GTG→GCG	TRUE
ch1	2C	2325375	2325375	33	43	100.0%	T→C	263	V→A	Substitution	SNP (transition)	ALV56662.1	beta-N-acetylhexosaminidase	788	2	GTG→GCG	TRUE
ch1	2D	2325375	2325375	34	35	100.0%	T→C	263	V→A	Substitution	SNP (transition)	ALV56662.1	beta-N-acetylhexosaminidase	788	2	GTG→GCG	FALSE
ch1	2A	2331485	2331485	35	86	100.0%	A→G	64	V→A	Substitution	SNP (transition)	ALV56664.1	PTS glucose transporter subunit IIA	191	2	GTG→GCG	TRUE
ch1	2B	2331485	2331485	36	60	100.0%	A→G	64	V→A	Substitution	SNP (transition)	ALV56664.1	PTS glucose transporter subunit IIA	191	2	GTG→GCG	TRUE
ch1	2C	2331485	2331485	34	72	98.6%	A→G	64	V→A	Substitution	SNP (transition)	ALV56664.1	PTS glucose transporter subunit IIA	191	2	GTG→GCG	TRUE
ch1	2D	2331485	2331485	35	43	97.7%	A→G	64	V→A	Substitution	SNP (transition)	ALV56664.1	PTS glucose transporter subunit IIA	191	2	GTG→GCG	FALSE
ch1	2D	2334962	2334962	34	75	98.7%	T→C	1,069	E→G	Substitution	SNP (transition)	ALV56668.1	DNA polymerase	3,206	2	GAA→GGA	FALSE
ch1	2A	2342226	2342226	33	92	97.8%	A→G				SNP (transition)						TRUE
ch1	2B	2342226	2342226	35	77	100.0%	A→G				SNP (transition)						TRUE
ch1	2C	2342226	2342226	32	65	100.0%	A→G				SNP (transition)						TRUE
ch1	2D	2342226	2342226	33	79	100.0%	A→G				SNP (transition)						FALSE
ch1	2A	2342918	2342918	36	103	100.0%	G→A	114	S→L	Substitution	SNP (transition)	ALV56673.1	ABC transporter substrate-binding protein	341	2	TCG→TTG	TRUE
ch1	2B	2342918	2342918	36	74	98.6%	G→A	114	S→L	Substitution	SNP (transition)	ALV56673.1	ABC transporter substrate-binding protein	341	2	TCG→TTG	FALSE
ch1	2D	2349768	2349768	36	57	96.5%	T→C	81	T→A	Substitution	SNP (transition)	ALV56679.1	cytochrome C oxidase subunit I	241	1	ACG→GCG	FALSE
ch1	2C	2350652	2350652	33	77	100.0%	A→G	3		None	SNP (transition)	ALV56680.1	cytochrome C oxidase subunit I	9	3	TCT→TCC	TRUE
ch1	2D	2350652	2350652	34	75	100.0%	A→G	3		None	SNP (transition)	ALV56680.1	cytochrome C oxidase subunit I	9	3	TCT→TCC	FALSE
ch1	2C	2351157	2351157	33	74	100.0%	A→G	92	V→A	Substitution	SNP (transition)	ALV58025.1	hypothetical protein	275	2	GTC→GCC	FALSE
ch1	2C	2356692	2356692	35	82	100.0%	T→C	184	T→A	Substitution	SNP (transition)	ALV56687.1	cytochrome C oxidase	550	1	ACC→GCC	FALSE
ch1	4A	2356837	2356837	36	127	98.4%	C→T	135		None	SNP (transition)	ALV56687.1	cytochrome C oxidase	405	3	ACG→ACA	FALSE
ch1	2C	2357533	2357533	34	78	100.0%	T→C	97	Y→C	Substitution	SNP (transition)	ALV56688.1	membrane protein	290	2	TAC→TGC	FALSE
ch1	2C	2361156	2361156	35	58	100.0%	A→G	310	V→A	Substitution	SNP (transition)	ALV56693.1	glycerol-3-phosphate dehydrogenase	929	2	GTG→GCG	FALSE
ch1	7A	2367154	2367154	36	79	100.0%	A→G	542	L→P	Substitution	SNP (transition)	ALV58026.1	phosphoenolpyruvate-protein phosphotransferase	1,625	2	CTC→CCC	TRUE
ch1	7B	2367154	2367154	36	89	100.0%	A→G	542	L→P	Substitution	SNP (transition)	ALV58026.1	phosphoenolpyruvate-protein phosphotransferase	1,625	2	CTC→CCC	TRUE
ch1	7D	2367154	2367154	35	82	100.0%	A→G	542	L→P	Substitution	SNP (transition)	ALV58026.1	phosphoenolpyruvate-protein phosphotransferase	1,625	2	CTC→CCC	FALSE
ch1	5D	2369085	2369085	36	93	100.0%	G→A	55		None	SNP (transition)	ALV56700.1	phosphocarrier protein HPr	165	3	GCC→GCT	FALSE
ch1	2C	2370841	2370841	35	58	100.0%	G→C	49		None	SNP (transversion)	ALV56702.1	glutathione synthetase	147	3	GTC→GTG	TRUE
ch1	2D	2370841	2370841	34	60	100.0%	G→C	49		None	SNP (transversion)	ALV56702.1	glutathione synthetase	147	3	GTC→GTG	FALSE
ch1	2C	2371155	2371155	36	67	100.0%	T→C	383	H→R	Substitution	SNP (transition)	ALV56703.1	glutamate--cysteine ligase	1,148	2	CAC→CGC	FALSE
ch1	2B	2374309	2374309	35	87	100.0%	T→C	42	H→R	Substitution	SNP (transition)	ALV56705.1	nitrogen regulatory protein P-II 1	125	2	CAC→CGC	FALSE
ch1	2B	2391937	2391937	36	73	100.0%	T→C	75	L→P	Substitution	SNP (transition)	ALV56718.1	LysR family transcriptional regulator	224	2	CTG→CCG	FALSE
ch1	1A	2395609	2395609	36	124	100.0%	T→A	18	T→S	Substitution	SNP (transversion)	ALV56720.1	taurine ABC transporter permease	52	1	ACT→TCT	FALSE
ch1	2C	2404603	2404603	35	65	98.5%	T→C	62	T→A	Substitution	SNP (transition)	ALV56729.1	alpha/beta hydrolase	184	1	ACG→GCG	FALSE
ch1	3B	2407267	2407267	36	80	98.8%	T→A	271		Truncation	SNP (transversion)	ALV56732.1	ABC transporter substrate-binding protein	811	1		TRUE
ch1	3C	2407267	2407267	34	52	100.0%	T→A	271		Truncation	SNP (transversion)	ALV56732.1	ABC transporter substrate-binding protein	811	1		TRUE
ch1	3D	2407267	2407267	37	80	97.5%	T→A	271		Truncation	SNP (transversion)	ALV56732.1	ABC transporter substrate-binding protein	811	1		FALSE
ch1	1A	2407641	2407641	35	77	100.0%	T→C	146	D→G	Substitution	SNP (transition)	ALV56732.1	ABC transporter substrate-binding protein	437	2	GAC→GGC	FALSE
ch1	2C	2411475	2411475	35	92	100.0%	T→C	335	V→A	Substitution	SNP (transition)	ALV56734.1	2', 3'-cyclic nucleotide 2'-phosphodiesterase	1,004	2	GTC→GCC	TRUE
ch1	2D	2411475	2411475	36	67	100.0%	T→C	335	V→A	Substitution	SNP (transition)	ALV56734.1	2', 3'-cyclic nucleotide 2'-phosphodiesterase	1,004	2	GTC→GCC	FALSE
ch1	2D	2418179	2418179	34	48	100.0%	T→C	292	H→R	Substitution	SNP (transition)	ALV56741.1	Patatin	875	2	CAC→CGC	FALSE
ch1	2C	2418894	2418894	32	52	100.0%	T→C	54	T→A	Substitution	SNP (transition)	ALV56741.1	Patatin	160	1	ACG→GCG	FALSE
ch1	2C	2424190	2424190	36	52	100.0%	T→C	409	V→A	Substitution	SNP (transition)	ALV56746.1	hypothetical protein	1,226	2	GTG→GCG	FALSE
ch1	5A	2430564	2430564	33	66	100.0%	G→C	65		None	SNP (transversion)	ALV56752.1	arginine--tRNA ligase	195	3	CCG→CCC	TRUE
ch1	5B	2430564	2430564	33	42	100.0%	G→C	65		None	SNP (transversion)	ALV56752.1	arginine--tRNA ligase	195	3	CCG→CCC	TRUE
ch1	5C	2430564	2430564	35	79	100.0%	G→C	65		None	SNP (transversion)	ALV56752.1	arginine--tRNA ligase	195	3	CCG→CCC	TRUE
ch1	5D	2430564	2430564	35	73	100.0%	G→C	65		None	SNP (transversion)	ALV56752.1	arginine--tRNA ligase	195	3	CCG→CCC	FALSE
ch1	2B	2433376	2433376	36	72	97.2%	T→C	53	F→L	Substitution	SNP (transition)	ALV56754.1	thiol:disulfide interchange protein	157	1	TTC→CTC	FALSE
ch1	2C	2441673	2441673	34	64	100.0%	T→C	1	M→T	Substitution	SNP (transition)	ALV56760.1	carbonic anhydrase	2	2	ATG→ACG	FALSE
ch1	2A	2442738	2442738	35	98	100.0%	G→A	63	G→D	Substitution	SNP (transition)	ALV56761.1	short-chain dehydrogenase	188	2	GGC→GAC	TRUE
ch1	2B	2442738	2442738	35	80	100.0%	G→A	63	G→D	Substitution	SNP (transition)	ALV56761.1	short-chain dehydrogenase	188	2	GGC→GAC	FALSE
ch1	2A	2455468	2455468	37	153	99.3%	T→C	328	V→A	Substitution	SNP (transition)	ALV56773.1	allophanate hydrolase	983	2	GTA→GCA	TRUE
ch1	2B	2455468	2455468	36	97	100.0%	T→C	328	V→A	Substitution	SNP (transition)	ALV56773.1	allophanate hydrolase	983	2	GTA→GCA	TRUE
ch1	2C	2455468	2455468	37	103	97.1%	T→C	328	V→A	Substitution	SNP (transition)	ALV56773.1	allophanate hydrolase	983	2	GTA→GCA	TRUE
ch1	2D	2455468	2455468	37	117	100.0%	T→C	328	V→A	Substitution	SNP (transition)	ALV56773.1	allophanate hydrolase	983	2	GTA→GCA	FALSE
ch1	6C	2459038	2459038	34	104	100.0%	T→C	105	D→G	Substitution	SNP (transition)	ALV56776.1	aminotransferase	314	2	GAC→GGC	FALSE
ch1	2A	2460215	2460215	36	90	100.0%	G→A				SNP (transition)						TRUE
ch1	2B	2460215	2460215	35	82	100.0%	G→A				SNP (transition)						TRUE
ch1	2C	2460215	2460215	35	79	98.7%	G→A				SNP (transition)						TRUE
ch1	2D	2460215	2460215	35	68	100.0%	G→A				SNP (transition)						FALSE
ch1	2A	2469337	2469337	37	111	100.0%	A→G				SNP (transition)						TRUE
ch1	2B	2469337	2469337	36	92	100.0%	A→G				SNP (transition)						TRUE
ch1	2C	2469337	2469337	36	98	100.0%	A→G				SNP (transition)						TRUE
ch1	2D	2469337	2469337	36	93	100.0%	A→G				SNP (transition)						FALSE
ch1	2A	2470290	2470290	35	92	100.0%	T→C	38	T→A	Substitution	SNP (transition)	ALV56783.1	transferase	112	1	ACG→GCG	TRUE
ch1	2B	2470290	2470290	35	64	100.0%	T→C	38	T→A	Substitution	SNP (transition)	ALV56783.1	transferase	112	1	ACG→GCG	FALSE
ch1	2D	2474664	2474664	35	62	100.0%	A→G	217	H→R	Substitution	SNP (transition)	ALV56787.1	dihydrodipicolinate synthase	650	2	CAC→CGC	FALSE
ch1	7A	2478534	2478534	36	92	97.8%	C→T	87		None	SNP (transition)	ALV56792.1	glutathione S-transferase	261	3	CCG→CCA	TRUE
ch1	7B	2478534	2478534	35	96	99.0%	C→T	87		None	SNP (transition)	ALV56792.1	glutathione S-transferase	261	3	CCG→CCA	TRUE
ch1	7D	2478534	2478534	36	88	98.9%	C→T	87		None	SNP (transition)	ALV56792.1	glutathione S-transferase	261	3	CCG→CCA	FALSE
ch1	4A	2487157	2487157	35	83	100.0%	A→T	97	E→V	Substitution	SNP (transversion)	ALV56800.1	hydroxymethylglutaryl-CoA lyase	290	2	GAA→GTA	FALSE
ch1	2A	2487300	2487300	35	47	100.0%	A→G	145	T→A	Substitution	SNP (transition)	ALV56800.1	hydroxymethylglutaryl-CoA lyase	433	1	ACG→GCG	TRUE
ch1	2B	2487300	2487300	35	48	100.0%	A→G	145	T→A	Substitution	SNP (transition)	ALV56800.1	hydroxymethylglutaryl-CoA lyase	433	1	ACG→GCG	TRUE
ch1	2C	2487300	2487300	35	45	100.0%	A→G	145	T→A	Substitution	SNP (transition)	ALV56800.1	hydroxymethylglutaryl-CoA lyase	433	1	ACG→GCG	TRUE
ch1	2D	2487300	2487300	35	43	100.0%	A→G	145	T→A	Substitution	SNP (transition)	ALV56800.1	hydroxymethylglutaryl-CoA lyase	433	1	ACG→GCG	FALSE
ch1	2C	2488406	2488406	35	48	100.0%	A→G	26	D→G	Substitution	SNP (transition)	ALV56802.1	hypothetical protein	77	2	GAC→GGC	FALSE
ch1	2A	2492450	2492450	35	64	100.0%	T→C	320		Extension	SNP (transition)	ALV56806.1	2-nitropropane dioxygenase	958	1		TRUE
ch1	2B	2492450	2492450	34	49	100.0%	T→C	320		Extension	SNP (transition)	ALV56806.1	2-nitropropane dioxygenase	958	1		FALSE
ch1	2A	2493190	2493190	36	117	100.0%	T→C	114	Y→C	Substitution	SNP (transition)	ALV56807.1	LysR family transcriptional regulator	341	2	TAC→TGC	TRUE
ch1	2B	2493190	2493190	34	59	100.0%	T→C	114	Y→C	Substitution	SNP (transition)	ALV56807.1	LysR family transcriptional regulator	341	2	TAC→TGC	FALSE
ch1	2D	2494605	2494605	35	95	98.9%	C→T	62	G→D	Substitution	SNP (transition)	ALV56808.1	porin	185	2	GGC→GAC	FALSE
ch1	2C	2500550	2500550	34	96	100.0%	T→C	40	L→P	Substitution	SNP (transition)	ALV56813.1	N-acylglucosamine 2-epimerase	119	2	CTG→CCG	TRUE
ch1	2D	2500550	2500550	35	85	100.0%	T→C	40	L→P	Substitution	SNP (transition)	ALV56813.1	N-acylglucosamine 2-epimerase	119	2	CTG→CCG	FALSE
ch1	2B	2500834	2500834	35	104	100.0%	A→G	135	T→A	Substitution	SNP (transition)	ALV56813.1	N-acylglucosamine 2-epimerase	403	1	ACG→GCG	FALSE
ch1	5A	2504673	2504673	32	57	98.2%	G→T	87	V→F	Substitution	SNP (transversion)	ALV56818.1	short-chain dehydrogenase	259	1	GTC→TTC	TRUE
ch1	5B	2504673	2504673	31	35	100.0%	G→T	87	V→F	Substitution	SNP (transversion)	ALV56818.1	short-chain dehydrogenase	259	1	GTC→TTC	TRUE
ch1	5C	2504673	2504673	31	68	100.0%	G→T	87	V→F	Substitution	SNP (transversion)	ALV56818.1	short-chain dehydrogenase	259	1	GTC→TTC	FALSE
ch1	2A	2505822	2505822	37	117	100.0%	T→C	63	V→A	Substitution	SNP (transition)	ALV56820.1	tRNA 2-thiocytidine biosynthesis protein TtcA	188	2	GTG→GCG	TRUE
ch1	2B	2505822	2505822	37	99	100.0%	T→C	63	V→A	Substitution	SNP (transition)	ALV56820.1	tRNA 2-thiocytidine biosynthesis protein TtcA	188	2	GTG→GCG	TRUE
ch1	2C	2505822	2505822	37	94	98.9%	T→C	63	V→A	Substitution	SNP (transition)	ALV56820.1	tRNA 2-thiocytidine biosynthesis protein TtcA	188	2	GTG→GCG	TRUE
ch1	2D	2505822	2505822	36	97	100.0%	T→C	63	V→A	Substitution	SNP (transition)	ALV56820.1	tRNA 2-thiocytidine biosynthesis protein TtcA	188	2	GTG→GCG	FALSE
ch1	2D	2513765	2513765	36	101	100.0%	C→T	406	V→M	Substitution	SNP (transition)	ALV56830.1	aldehyde dehydrogenase	1,216	1	GTG→ATG	FALSE
ch1	2C	2516776	2516776	35	69	98.6%	G→A	79	E→K	Substitution	SNP (transition)	ALV58030.1	glutamine amidotransferase	235	1	GAA→AAA	FALSE
ch1	2C	2521240	2521240	34	86	98.8%	T→C	336	V→A	Substitution	SNP (transition)	ALV56833.1	ABC transporter substrate-binding protein	1,007	2	GTC→GCC	FALSE
ch1	2C	2521950	2521950	34	68	98.5%	C→T	138	A→V	Substitution	SNP (transition)	ALV56834.1	transporter	413	2	GCC→GTC	TRUE
ch1	2D	2521950	2521950	34	59	96.6%	C→T	138	A→V	Substitution	SNP (transition)	ALV56834.1	transporter	413	2	GCC→GTC	FALSE
ch1	6A	2523158	2523158	36	170	99.4%	G→T	152		None	SNP (transversion)	ALV56835.1	spermidine/putrescine ABC transporter permease	456	3	CTG→CTT	TRUE
ch1	6B	2523158	2523158	36	107	100.0%	G→T	152		None	SNP (transversion)	ALV56835.1	spermidine/putrescine ABC transporter permease	456	3	CTG→CTT	TRUE
ch1	6C	2523158	2523158	36	170	99.4%	G→T	152		None	SNP (transversion)	ALV56835.1	spermidine/putrescine ABC transporter permease	456	3	CTG→CTT	TRUE
ch1	6D	2523158	2523158	37	175	100.0%	G→T	152		None	SNP (transversion)	ALV56835.1	spermidine/putrescine ABC transporter permease	456	3	CTG→CTT	FALSE
ch1	1A	2523495	2523495	35	74	100.0%	G→A	265	G→S	Substitution	SNP (transition)	ALV56835.1	spermidine/putrescine ABC transporter permease	793	1	GGC→AGC	FALSE
ch1	2B	2524098	2524098	36	84	100.0%	T→C	138	V→A	Substitution	SNP (transition)	ALV56836.1	spermidine/putrescine ABC transporter permease	413	2	GTG→GCG	FALSE
ch1	2B	2525329	2525329	35	97	99.0%	T→C	164	I→T	Substitution	SNP (transition)	ALV56838.1	hypothetical protein	491	2	ATC→ACC	FALSE
ch1	2C	2532608	2532608	33	72	100.0%	A→G	59	Y→H	Substitution	SNP (transition)	ALV56844.1	glutathione reductase	175	1	TAC→CAC	FALSE
ch1	2C	2534065	2534065	34	93	100.0%	T→C	227	N→S	Substitution	SNP (transition)	ALV56845.1	porin	680	2	AAC→AGC	FALSE
ch1	3D	2541379	2541379	35	118	98.3%	C→T	61		None	SNP (transition)	ALV56852.1	flagellar hook protein FlgL	183	3	CAG→CAA	FALSE
ch1	2A	2543506	2543506	37	110	99.1%	G→A	2	S→F	Substitution	SNP (transition)	ALV56853.1	flagellar hook protein FlgK	5	2	TCC→TTC	TRUE
ch1	2B	2543506	2543506	37	87	100.0%	G→A	2	S→F	Substitution	SNP (transition)	ALV56853.1	flagellar hook protein FlgK	5	2	TCC→TTC	FALSE
ch1	2C	2549985	2549985	36	74	100.0%	T→C	135	T→A	Substitution	SNP (transition)	ALV56859.1	flagellar hook protein FlgE	403	1	ACC→GCC	FALSE
ch1	6B	2561719	2561719	33	51	100.0%	G→A	279	L→F	Substitution	SNP (transition)	ALV56870.1	lytic transglycosylase	835	1	CTC→TTC	FALSE
ch1	2A	2569078	2569078	37	108	98.1%	A→G	27	S→P	Substitution	SNP (transition)	ALV56877.1	peptide ABC transporter ATP-binding protein	79	1	TCG→CCG	TRUE
ch1	2B	2569078	2569078	36	93	98.9%	A→G	27	S→P	Substitution	SNP (transition)	ALV56877.1	peptide ABC transporter ATP-binding protein	79	1	TCG→CCG	FALSE
ch1	2C	2574463	2574463	34	76	100.0%	T→C	331	D→G	Substitution	SNP (transition)	ALV56882.1	major facilitator transporter	992	2	GAC→GGC	FALSE
ch1	2C	2578575	2578575	34	84	100.0%	C→T				SNP (transition)						FALSE
ch1	1A	2584933	2584933	34	132	97.7%	C→T	312	L→F	Substitution	SNP (transition)	ALV56892.1	amino acid permease	934	1	CTC→TTC	FALSE
ch1	6B	2586378	2586378	36	72	100.0%	C→T	241	L→F	Substitution	SNP (transition)	ALV56893.1	lipoprotein	721	1	CTC→TTC	FALSE
ch1	2D	2587794	2587794	34	72	100.0%	G→A	90	P→L	Substitution	SNP (transition)	ALV56895.1	transporter	269	2	CCC→CTC	FALSE
ch1	2D	2589606	2589606	35	53	100.0%	G→A	91	A→V	Substitution	SNP (transition)	ALV56897.1	flagellar biosynthesis protein FliT	272	2	GCG→GTG	FALSE
ch1	2C	2590519	2590519	37	96	100.0%	C→T				SNP (transition)						TRUE
ch1	2D	2590519	2590519	37	87	100.0%	C→T				SNP (transition)						FALSE
ch1	1D	2593803	2593803	33	64	98.4%	C→T	495	A→V	Substitution	SNP (transition)	ALV56900.1	flagellar M-ring protein FliF	1,484	2	GCG→GTG	FALSE
ch1	2A	2598199	2598199	35	33	100.0%	T→C	141	V→A	Substitution	SNP (transition)	ALV56905.1	flagellar hook-length control protein	422	2	GTG→GCG	TRUE
ch1	2B	2598199	2598199	34	26	100.0%	T→C	141	V→A	Substitution	SNP (transition)	ALV56905.1	flagellar hook-length control protein	422	2	GTG→GCG	TRUE
ch1	2C	2598199	2598199	35	24	100.0%	T→C	141	V→A	Substitution	SNP (transition)	ALV56905.1	flagellar hook-length control protein	422	2	GTG→GCG	TRUE
ch1	2D	2598199	2598199	35	23	100.0%	T→C	141	V→A	Substitution	SNP (transition)	ALV56905.1	flagellar hook-length control protein	422	2	GTG→GCG	FALSE
ch1	2C	2602423	2602423	35	48	100.0%	C→A	292		Truncation	SNP (transversion)	ALV56907.1	aldehyde dehydrogenase	875	2		FALSE
ch1	1D	2604665	2604665	36	73	100.0%	G→A				SNP (transition)						FALSE
ch1	2D	2605543	2605543	35	46	97.8%	T→C	129	L→P	Substitution	SNP (transition)	ALV58034.1	multidrug DMT transporter permease	386	2	CTG→CCG	FALSE
ch1	2A	2605930	2605930	35	83	100.0%	T→C	258	V→A	Substitution	SNP (transition)	ALV58034.1	multidrug DMT transporter permease	773	2	GTG→GCG	TRUE
ch1	2B	2605930	2605930	35	80	98.8%	T→C	258	V→A	Substitution	SNP (transition)	ALV58034.1	multidrug DMT transporter permease	773	2	GTG→GCG	TRUE
ch1	2C	2605930	2605930	34	75	100.0%	T→C	258	V→A	Substitution	SNP (transition)	ALV58034.1	multidrug DMT transporter permease	773	2	GTG→GCG	TRUE
ch1	2D	2605930	2605930	32	52	100.0%	T→C	258	V→A	Substitution	SNP (transition)	ALV58034.1	multidrug DMT transporter permease	773	2	GTG→GCG	FALSE
ch1	2A	2607118	2607118	36	103	100.0%	T→C	206	N→S	Substitution	SNP (transition)	ALV56911.1	L-glyceraldehyde 3-phosphate reductase	617	2	AAC→AGC	TRUE
ch1	2B	2607118	2607118	34	85	97.6%	T→C	206	N→S	Substitution	SNP (transition)	ALV56911.1	L-glyceraldehyde 3-phosphate reductase	617	2	AAC→AGC	FALSE
ch1	2A	2607145	2607145	37	101	100.0%	T→C	197	Y→C	Substitution	SNP (transition)	ALV56911.1	L-glyceraldehyde 3-phosphate reductase	590	2	TAC→TGC	TRUE
ch1	2B	2607145	2607145	36	83	97.6%	T→C	197	Y→C	Substitution	SNP (transition)	ALV56911.1	L-glyceraldehyde 3-phosphate reductase	590	2	TAC→TGC	TRUE
ch1	2C	2607145	2607145	35	75	98.7%	T→C	197	Y→C	Substitution	SNP (transition)	ALV56911.1	L-glyceraldehyde 3-phosphate reductase	590	2	TAC→TGC	TRUE
ch1	2D	2607145	2607145	36	62	100.0%	T→C	197	Y→C	Substitution	SNP (transition)	ALV56911.1	L-glyceraldehyde 3-phosphate reductase	590	2	TAC→TGC	FALSE
ch1	2A	2612054	2612054	36	98	100.0%	T→C	246	W→R	Substitution	SNP (transition)	ALV56916.1	lipid A biosynthesis lauroyl acyltransferase	736	1	TGG→CGG	TRUE
ch1	2B	2612054	2612054	37	80	100.0%	T→C	246	W→R	Substitution	SNP (transition)	ALV56916.1	lipid A biosynthesis lauroyl acyltransferase	736	1	TGG→CGG	FALSE
ch1	2A	2612243	2612243	36	64	100.0%	T→C				SNP (transition)						TRUE
ch1	2B	2612243	2612243	35	52	100.0%	T→C				SNP (transition)						TRUE
ch1	2C	2612243	2612243	33	76	100.0%	T→C				SNP (transition)						TRUE
ch1	2D	2612243	2612243	34	66	100.0%	T→C				SNP (transition)						FALSE
ch1	2C	2613872	2613872	35	63	100.0%	T→C	146		None	SNP (transition)	ALV56918.1	hypothetical protein	438	3	GGT→GGC	TRUE
ch1	2D	2613872	2613872	37	37	100.0%	T→C	146		None	SNP (transition)	ALV56918.1	hypothetical protein	438	3	GGT→GGC	FALSE
ch1	1B	2618346	2618346	36	110	100.0%	A→G	65	I→V	Substitution	SNP (transition)	ALV56922.1	molecular chaperone DnaK	193	1	ATC→GTC	TRUE
ch1	1C	2618346	2618346	36	83	100.0%	A→G	65	I→V	Substitution	SNP (transition)	ALV56922.1	molecular chaperone DnaK	193	1	ATC→GTC	TRUE
ch1	1D	2618346	2618346	34	69	100.0%	A→G	65	I→V	Substitution	SNP (transition)	ALV56922.1	molecular chaperone DnaK	193	1	ATC→GTC	FALSE
ch1	4A	2618563	2618563	36	92	100.0%	G→A	137	G→D	Substitution	SNP (transition)	ALV56922.1	molecular chaperone DnaK	410	2	GGC→GAC	TRUE
ch1	4B	2618563	2618563	36	64	100.0%	G→A	137	G→D	Substitution	SNP (transition)	ALV56922.1	molecular chaperone DnaK	410	2	GGC→GAC	TRUE
ch1	4C	2618563	2618563	35	75	100.0%	G→A	137	G→D	Substitution	SNP (transition)	ALV56922.1	molecular chaperone DnaK	410	2	GGC→GAC	TRUE
ch1	4D	2618563	2618563	35	67	98.5%	G→A	137	G→D	Substitution	SNP (transition)	ALV56922.1	molecular chaperone DnaK	410	2	GGC→GAC	FALSE
ch1	2D	2619669	2619669	35	74	97.3%	T→C	106	I→T	Substitution	SNP (transition)	ALV56924.1	ATP-dependent protease ATP-binding subunit HslU	317	2	ATC→ACC	FALSE
ch1	2D	2624173	2624173	34	41	100.0%	T→C	271	V→A	Substitution	SNP (transition)	ALV56927.1	acetylglutamate kinase	812	2	GTG→GCG	FALSE
ch1	2C	2637922	2637922	36	58	98.3%	A→G				SNP (transition)						TRUE
ch1	2D	2637922	2637922	35	70	100.0%	A→G				SNP (transition)						FALSE
ch1	8C	2638399	2638399	33	83	100.0%	A→C	100	H→P	Substitution	SNP (transversion)	ALV56941.1	rod shape-determining protein MreB	299	2	CAC→CCC	FALSE
ch1	5A	2642779	2642779	37	102	100.0%	G→A	608	G→S	Substitution	SNP (transition)	ALV56944.1	penicillin-binding protein	1,822	1	GGC→AGC	TRUE
ch1	5B	2642779	2642779	36	66	100.0%	G→A	608	G→S	Substitution	SNP (transition)	ALV56944.1	penicillin-binding protein	1,822	1	GGC→AGC	TRUE
ch1	5C	2642779	2642779	37	105	100.0%	G→A	608	G→S	Substitution	SNP (transition)	ALV56944.1	penicillin-binding protein	1,822	1	GGC→AGC	TRUE
ch1	5D	2642779	2642779	37	109	100.0%	G→A	608	G→S	Substitution	SNP (transition)	ALV56944.1	penicillin-binding protein	1,822	1	GGC→AGC	FALSE
ch1	4C	2643907	2643907	36	95	96.8%	A→G	223	H→R	Substitution	SNP (transition)	ALV56945.1	ADP-ribosylglycohydrolase	668	2	CAC→CGC	FALSE
ch1	2D	2660777	2660777	35	73	98.6%	C→T	463	L→F	Substitution	SNP (transition)	ALV56961.1	DNA topoisomerase III	1,387	1	CTC→TTC	FALSE
ch1	2D	2666769	2666769	33	79	100.0%	T→C	125	V→A	Substitution	SNP (transition)	ALV56966.1	hypothetical protein	374	2	GTC→GCC	FALSE
ch1	2D	2668870	2668870	36	87	97.7%	C→T	232	A→V	Substitution	SNP (transition)	ALV56968.1	alpha/beta hydrolase	695	2	GCG→GTG	FALSE
ch1	2A	2669104	2669104	35	101	99.0%	G→C	226	S→W	Substitution	SNP (transversion)	ALV56969.1	ATP-binding protein	677	2	TCG→TGG	TRUE
ch1	2B	2669104	2669104	34	79	100.0%	G→C	226	S→W	Substitution	SNP (transversion)	ALV56969.1	ATP-binding protein	677	2	TCG→TGG	TRUE
ch1	2C	2669104	2669104	35	75	100.0%	G→C	226	S→W	Substitution	SNP (transversion)	ALV56969.1	ATP-binding protein	677	2	TCG→TGG	TRUE
ch1	2D	2669104	2669104	36	79	98.7%	G→C	226	S→W	Substitution	SNP (transversion)	ALV56969.1	ATP-binding protein	677	2	TCG→TGG	FALSE
ch1	2C	2670624	2670624	34	68	100.0%	T→C	211	T→A	Substitution	SNP (transition)	ALV56971.1	amino acid ABC transporter substrate-binding protein	631	1	ACC→GCC	FALSE
ch1	2A	2671214	2671214	34	62	98.4%	T→C	14	Q→R	Substitution	SNP (transition)	ALV56971.1	amino acid ABC transporter substrate-binding protein	41	2	CAG→CGG	TRUE
ch1	2B	2671214	2671214	34	54	98.1%	T→C	14	Q→R	Substitution	SNP (transition)	ALV56971.1	amino acid ABC transporter substrate-binding protein	41	2	CAG→CGG	TRUE
ch1	2C	2671214	2671214	32	62	100.0%	T→C	14	Q→R	Substitution	SNP (transition)	ALV56971.1	amino acid ABC transporter substrate-binding protein	41	2	CAG→CGG	TRUE
ch1	2D	2671214	2671214	33	55	98.2%	T→C	14	Q→R	Substitution	SNP (transition)	ALV56971.1	amino acid ABC transporter substrate-binding protein	41	2	CAG→CGG	FALSE
ch1	1A	2671489	2671489	31	71	100.0%	A→G	467	V→A	Substitution	SNP (transition)	ALV56972.1	DeoR faimly transcriptional regulator	1,400	2	GTG→GCG	FALSE
ch1	2B	2675488	2675488	35	61	98.4%	G→C				SNP (transversion)						FALSE
ch1	2A	2676305	2676305	37	80	98.8%	G→A	263	G→S	Substitution	SNP (transition)	ALV56975.1	amino acid ABC transporter substrate-binding protein	787	1	GGC→AGC	TRUE
ch1	2B	2676305	2676305	37	84	100.0%	G→A	263	G→S	Substitution	SNP (transition)	ALV56975.1	amino acid ABC transporter substrate-binding protein	787	1	GGC→AGC	FALSE
ch1	2A	2677903	2677903	36	137	100.0%	T→C	436	W→R	Substitution	SNP (transition)	ALV56976.1	phosphonate ABC transporter permease	1,306	1	TGG→CGG	TRUE
ch1	2B	2677903	2677903	35	85	100.0%	T→C	436	W→R	Substitution	SNP (transition)	ALV56976.1	phosphonate ABC transporter permease	1,306	1	TGG→CGG	FALSE
ch1	2D	2681368	2681368	36	78	100.0%	C→T	149	V→I	Substitution	SNP (transition)	ALV56979.1	GntR family transcriptional regulator	445	1	GTC→ATC	FALSE
ch1	7A	2683448	2683448	37	110	99.1%	C→T	244		None	SNP (transition)	ALV56980.1	phospholipase C	732	3	AAG→AAA	TRUE
ch1	7B	2683448	2683448	36	98	100.0%	C→T	244		None	SNP (transition)	ALV56980.1	phospholipase C	732	3	AAG→AAA	TRUE
ch1	7D	2683448	2683448	35	89	100.0%	C→T	244		None	SNP (transition)	ALV56980.1	phospholipase C	732	3	AAG→AAA	FALSE
ch1	2A	2683769	2683769	37	129	98.4%	G→A	137		None	SNP (transition)	ALV56980.1	phospholipase C	411	3	GGC→GGT	TRUE
ch1	2B	2683769	2683769	36	88	100.0%	G→A	137		None	SNP (transition)	ALV56980.1	phospholipase C	411	3	GGC→GGT	FALSE
ch1	2D	2686884	2686884	33	89	98.9%	G→A	66		None	SNP (transition)	ALV56982.1	lactate permease	198	3	GGC→GGT	FALSE
ch1	2D	2688069	2688069	33	56	100.0%	A→G	485	F→S	Substitution	SNP (transition)	ALV56984.1	glutamate--cysteine ligase	1,454	2	TTC→TCC	FALSE
ch1	2A	2693701	2693701	37	125	99.2%	C→T	98	A→T	Substitution	SNP (transition)	ALV56989.1	hypothetical protein	292	1	GCC→ACC	TRUE
ch1	2B	2693701	2693701	36	112	99.1%	C→T	98	A→T	Substitution	SNP (transition)	ALV56989.1	hypothetical protein	292	1	GCC→ACC	FALSE
ch1	2B	2696523	2696523	36	66	100.0%	T→C	230		None	SNP (transition)	ALV56992.1	DeoR faimly transcriptional regulator	690	3	TGT→TGC	FALSE
ch1	2D	2696704	2696704	34	97	97.9%	G→A	291	D→N	Substitution	SNP (transition)	ALV56992.1	DeoR faimly transcriptional regulator	871	1	GAC→AAC	FALSE
ch1	6C	2706103	2706103	36	128	100.0%	G→A	38	D→N	Substitution	SNP (transition)	ALV57001.1	DNA gyrase subunit B	112	1	GAC→AAC	FALSE
ch1	6D	2708290	2708290	37	204	100.0%	C→T	767	P→S	Substitution	SNP (transition)	ALV57001.1	DNA gyrase subunit B	2,299	1	CCC→TCC	FALSE
ch1	2C	2715741	2715741	33	124	100.0%	A→G				SNP (transition)						FALSE
ch1	2C	2721220	2721220	36	103	100.0%	A→G	10	V→A	Substitution	SNP (transition)	ALV57008.1	hypothetical protein	29	2	GTG→GCG	FALSE
ch1	1B	2727238	2727238	35	112	98.2%	G→A	360		None	SNP (transition)	ALV57016.1	MFS transporter	1,080	3	AAC→AAT	TRUE
ch1	1C	2727238	2727238	35	103	100.0%	G→A	360		None	SNP (transition)	ALV57016.1	MFS transporter	1,080	3	AAC→AAT	TRUE
ch1	1D	2727238	2727238	32	63	100.0%	G→A	360		None	SNP (transition)	ALV57016.1	MFS transporter	1,080	3	AAC→AAT	FALSE
ch1	2A	2727780	2727780	37	81	100.0%	T→C	180	T→A	Substitution	SNP (transition)	ALV57016.1	MFS transporter	538	1	ACG→GCG	TRUE
ch1	2B	2727780	2727780	36	76	100.0%	T→C	180	T→A	Substitution	SNP (transition)	ALV57016.1	MFS transporter	538	1	ACG→GCG	FALSE
ch1	7B	2730725	2730725	30	86	97.7%	G→A	192	R→C	Substitution	SNP (transition)	ALV57019.1	mandelate racemase	574	1	CGC→TGC	FALSE
ch1	2A	2730919	2730919	37	74	97.3%	G→A	127	P→L	Substitution	SNP (transition)	ALV57019.1	mandelate racemase	380	2	CCG→CTG	TRUE
ch1	2B	2730919	2730919	37	67	100.0%	G→A	127	P→L	Substitution	SNP (transition)	ALV57019.1	mandelate racemase	380	2	CCG→CTG	TRUE
ch1	2C	2730919	2730919	37	67	100.0%	G→A	127	P→L	Substitution	SNP (transition)	ALV57019.1	mandelate racemase	380	2	CCG→CTG	TRUE
ch1	2D	2730919	2730919	36	64	100.0%	G→A	127	P→L	Substitution	SNP (transition)	ALV57019.1	mandelate racemase	380	2	CCG→CTG	FALSE
ch1	8A	2737446	2737446	37	112	100.0%	G→A	27		None	SNP (transition)	ALV58037.1	LysR family transcriptional regulator	81	3	ACG→ACA	FALSE
ch1	2B	2739623	2739623	36	76	100.0%	A→G	100	E→G	Substitution	SNP (transition)	ALV57028.1	tRNA (guanine-N7)-methyltransferase	299	2	GAA→GGA	FALSE
ch1	2D	2747976	2747976	36	78	100.0%	A→G	363	I→V	Substitution	SNP (transition)	ALV58039.1	urea ABC transporter permease	1,087	1	ATC→GTC	FALSE
ch1	2A	2752567	2752567	36	106	100.0%	T→C	32	Y→H	Substitution	SNP (transition)	ALV57041.1	urease subunit gamma	94	1	TAT→CAT	TRUE
ch1	2B	2752567	2752567	36	87	100.0%	T→C	32	Y→H	Substitution	SNP (transition)	ALV57041.1	urease subunit gamma	94	1	TAT→CAT	FALSE
ch1	6D	2753849	2753849	36	134	100.0%	G→A	244	V→I	Substitution	SNP (transition)	ALV57043.1	urease subunit alpha	730	1	GTC→ATC	FALSE
ch1	4A	2760264	2760264	30	83	96.4%	C→T				SNP (transition)						FALSE
ch1	2D	2760364	2760364	33	47	95.7%	G→A	448		None	SNP (transition)	ALV57049.1	phosphoglucomutase	1,344	3	GAC→GAT	FALSE
ch1	2C	2761484	2761484	34	62	98.4%	A→G	75	V→A	Substitution	SNP (transition)	ALV57049.1	phosphoglucomutase	224	2	GTC→GCC	FALSE
ch1	3C	2765302	2765302	30	87	97.7%	C→T	24		None	SNP (transition)	ALV57053.1	UDP-galactose-4-epimerase	70	1	CTG→TTG	FALSE
ch1	2C	2766850	2766850	35	92	100.0%	T→C	190	S→P	Substitution	SNP (transition)	ALV57054.1	glycosyl transferase	568	1	TCC→CCC	FALSE
ch1	2A	2768959	2768959	35	118	98.3%	T→C	134	Y→C	Substitution	SNP (transition)	ALV57055.1	multidrug MFS transporter	401	2	TAC→TGC	TRUE
ch1	2B	2768959	2768959	36	78	100.0%	T→C	134	Y→C	Substitution	SNP (transition)	ALV57055.1	multidrug MFS transporter	401	2	TAC→TGC	FALSE
ch1	2D	2769345	2769345	36	82	100.0%	T→C	5		None	SNP (transition)	ALV57055.1	multidrug MFS transporter	15	3	AGA→AGG	FALSE
ch1	2C	2774389	2774389	36	103	100.0%	C→A	52	A→E	Substitution	SNP (transversion)	ALV57060.1	glycosyl transferase family 1	155	2	GCG→GAG	FALSE
ch1	2D	2774816	2774816	35	150	100.0%	A→G	194		None	SNP (transition)	ALV57060.1	glycosyl transferase family 1	582	3	GCA→GCG	FALSE
ch1	2B	2782612	2782612	37	112	100.0%	T→C	221		None	SNP (transition)	ALV57065.1	dTDP-4-dehydrorhamnose reductase	663	3	TCA→TCG	FALSE
ch1	2C	2783552	2783552	35	76	100.0%	T→C	89		None	SNP (transition)	ALV57066.1	dTDP-4-dehydrorhamnose 3,5-epimerase	267	3	GTA→GTG	FALSE
ch1	2A	2784804	2784804	37	107	100.0%	G→A	322		None	SNP (transition)	ALV57068.1	spore coat protein	966	3	ACC→ACT	TRUE
ch1	2B	2784804	2784804	37	86	100.0%	G→A	322		None	SNP (transition)	ALV57068.1	spore coat protein	966	3	ACC→ACT	TRUE
ch1	2C	2784804	2784804	37	77	100.0%	G→A	322		None	SNP (transition)	ALV57068.1	spore coat protein	966	3	ACC→ACT	TRUE
ch1	2D	2784804	2784804	36	83	100.0%	G→A	322		None	SNP (transition)	ALV57068.1	spore coat protein	966	3	ACC→ACT	FALSE
ch1	2C	2785712	2785712	35	94	100.0%	T→C	20	M→V	Substitution	SNP (transition)	ALV57068.1	spore coat protein	58	1	ATG→GTG	TRUE
ch1	2D	2785712	2785712	35	97	100.0%	T→C	20	M→V	Substitution	SNP (transition)	ALV57068.1	spore coat protein	58	1	ATG→GTG	FALSE
ch1	2D	2793298	2793298	35	43	100.0%	T→C	10	H→R	Substitution	SNP (transition)	ALV57076.1	hypothetical protein	29	2	CAC→CGC	FALSE
ch1	2A	2793899	2793899	36	116	100.0%	T→C	15	S→P	Substitution	SNP (transition)	ALV57078.1	kinase	43	1	TCC→CCC	TRUE
ch1	2B	2793899	2793899	36	80	100.0%	T→C	15	S→P	Substitution	SNP (transition)	ALV57078.1	kinase	43	1	TCC→CCC	TRUE
ch1	2C	2793899	2793899	33	84	100.0%	T→C	15	S→P	Substitution	SNP (transition)	ALV57078.1	kinase	43	1	TCC→CCC	TRUE
ch1	2D	2793899	2793899	33	87	100.0%	T→C	15	S→P	Substitution	SNP (transition)	ALV57078.1	kinase	43	1	TCC→CCC	FALSE
ch1	5D	2796341	2796341	37	121	99.2%	T→C	72	Q→R	Substitution	SNP (transition)	ALV57079.1	molecular chaperone GroEL	215	2	CAA→CGA	FALSE
ch1	6B	2796380	2796380	36	85	98.8%	T→C	59	E→G	Substitution	SNP (transition)	ALV57079.1	molecular chaperone GroEL	176	2	GAA→GGA	FALSE
ch1	8A	2796438	2796438	36	174	100.0%	G→A	40	L→F	Substitution	SNP (transition)	ALV57079.1	molecular chaperone GroEL	118	1	CTC→TTC	TRUE
ch1	8B	2796438	2796438	36	135	100.0%	G→A	40	L→F	Substitution	SNP (transition)	ALV57079.1	molecular chaperone GroEL	118	1	CTC→TTC	TRUE
ch1	8C	2796438	2796438	35	142	100.0%	G→A	40	L→F	Substitution	SNP (transition)	ALV57079.1	molecular chaperone GroEL	118	1	CTC→TTC	TRUE
ch1	8D	2796438	2796438	35	140	99.3%	G→A	40	L→F	Substitution	SNP (transition)	ALV57079.1	molecular chaperone GroEL	118	1	CTC→TTC	FALSE
ch1	2A	2797577	2797577	36	78	100.0%	G→A	77	R→W	Substitution	SNP (transition)	ALV57081.1	polyketide cyclase	229	1	CGG→TGG	TRUE
ch1	2B	2797577	2797577	36	61	100.0%	G→A	77	R→W	Substitution	SNP (transition)	ALV57081.1	polyketide cyclase	229	1	CGG→TGG	FALSE
ch1	7A	2799023	2799023	36	154	99.4%	C→T	230	A→T	Substitution	SNP (transition)	ALV57084.1	anti-sigma factor	688	1	GCG→ACG	TRUE
ch1	7B	2799023	2799023	35	296	99.3%	C→T	230	A→T	Substitution	SNP (transition)	ALV57084.1	anti-sigma factor	688	1	GCG→ACG	TRUE
ch1	7D	2799023	2799023	36	156	100.0%	C→T	230	A→T	Substitution	SNP (transition)	ALV57084.1	anti-sigma factor	688	1	GCG→ACG	FALSE
ch1	2A	2799712	2799712	35	106	100.0%	G→A	171	P→S	Substitution	SNP (transition)	ALV57085.1	RNA polymerase subunit sigma-24	511	1	CCA→TCA	TRUE
ch1	2B	2799712	2799712	35	92	98.9%	G→A	171	P→S	Substitution	SNP (transition)	ALV57085.1	RNA polymerase subunit sigma-24	511	1	CCA→TCA	TRUE
ch1	2C	2799712	2799712	34	85	97.6%	G→A	171	P→S	Substitution	SNP (transition)	ALV57085.1	RNA polymerase subunit sigma-24	511	1	CCA→TCA	TRUE
ch1	2D	2799712	2799712	35	85	98.8%	G→A	171	P→S	Substitution	SNP (transition)	ALV57085.1	RNA polymerase subunit sigma-24	511	1	CCA→TCA	FALSE
ch1	2D	2799720	2799720	33	83	98.8%	A→G	168	I→T	Substitution	SNP (transition)	ALV57085.1	RNA polymerase subunit sigma-24	503	2	ATC→ACC	FALSE
ch1	2A	2800044	2800044	36	98	100.0%	T→C	60	H→R	Substitution	SNP (transition)	ALV57085.1	RNA polymerase subunit sigma-24	179	2	CAC→CGC	TRUE
ch1	2B	2800044	2800044	35	78	100.0%	T→C	60	H→R	Substitution	SNP (transition)	ALV57085.1	RNA polymerase subunit sigma-24	179	2	CAC→CGC	FALSE
ch1	1B	2805230	2805230	37	173	100.0%	C→T				SNP (transition)						TRUE
ch1	1C	2805230	2805230	36	113	100.0%	C→T				SNP (transition)						TRUE
ch1	1D	2805230	2805230	37	96	100.0%	C→T				SNP (transition)						FALSE
ch1	2B	2805991	2805991	35	76	100.0%	T→C	189	V→A	Substitution	SNP (transition)	ALV57089.1	beta-lactamase	566	2	GTC→GCC	FALSE
ch1	2A	2807482	2807482	36	105	99.0%	T→C	335	Y→C	Substitution	SNP (transition)	ALV57091.1	cation diffusion facilitator family transporter	1,004	2	TAC→TGC	TRUE
ch1	2B	2807482	2807482	35	83	100.0%	T→C	335	Y→C	Substitution	SNP (transition)	ALV57091.1	cation diffusion facilitator family transporter	1,004	2	TAC→TGC	TRUE
ch1	2C	2807482	2807482	36	80	100.0%	T→C	335	Y→C	Substitution	SNP (transition)	ALV57091.1	cation diffusion facilitator family transporter	1,004	2	TAC→TGC	TRUE
ch1	2D	2807482	2807482	35	79	98.7%	T→C	335	Y→C	Substitution	SNP (transition)	ALV57091.1	cation diffusion facilitator family transporter	1,004	2	TAC→TGC	FALSE
ch1	2D	2808167	2808167	34	93	100.0%	A→G	107	W→R	Substitution	SNP (transition)	ALV57091.1	cation diffusion facilitator family transporter	319	1	TGG→CGG	FALSE
ch1	4B	2808247	2808247	36	102	99.0%	T→C	80	N→S	Substitution	SNP (transition)	ALV57091.1	cation diffusion facilitator family transporter	239	2	AAT→AGT	TRUE
ch1	4C	2808247	2808247	36	132	100.0%	T→C	80	N→S	Substitution	SNP (transition)	ALV57091.1	cation diffusion facilitator family transporter	239	2	AAT→AGT	TRUE
ch1	4D	2808247	2808247	36	94	100.0%	T→C	80	N→S	Substitution	SNP (transition)	ALV57091.1	cation diffusion facilitator family transporter	239	2	AAT→AGT	FALSE
ch1	3D	2808262	2808262	37	109	100.0%	G→A	75	P→L	Substitution	SNP (transition)	ALV57091.1	cation diffusion facilitator family transporter	224	2	CCG→CTG	FALSE
ch1	2C	2809780	2809780	36	82	98.8%	A→G	91	V→A	Substitution	SNP (transition)	ALV57093.1	pyridoxamine 5'-phosphate oxidase	272	2	GTG→GCG	FALSE
ch1	2C	2811325	2811325	35	89	100.0%	G→A	348	A→T	Substitution	SNP (transition)	ALV58044.1	amino acid ABC transporter permease	1,042	1	GCC→ACC	FALSE
ch1	7A	2811798	2811798	36	143	97.2%	A→G	312		None	SNP (transition)	ALV57094.1	branched-chain amino acid ABC transporter substrate-binding protein	936	3	TAT→TAC	FALSE
ch1	6B	2813089	2813089	37	61	100.0%	C→T				SNP (transition)						FALSE
ch1	2A	2827716	2827716	35	105	100.0%	A→G	210		None	SNP (transition)	ALV57105.1	flagellar biosynthesis protein FlhB	630	3	CCT→CCC	TRUE
ch1	2B	2827716	2827716	36	72	98.6%	A→G	210		None	SNP (transition)	ALV57105.1	flagellar biosynthesis protein FlhB	630	3	CCT→CCC	FALSE
ch1	2A	2834493	2834493	37	121	99.2%	G→A	2		None	SNP (transition)	ALV57112.1	chemotaxis protein CheD	6	3	AGC→AGT	TRUE
ch1	2B	2834493	2834493	35	116	97.4%	G→A	2		None	SNP (transition)	ALV57112.1	chemotaxis protein CheD	6	3	AGC→AGT	FALSE
ch1	2A	2834902	2834902	36	90	98.9%	T→C	196	T→A	Substitution	SNP (transition)	ALV57113.1	chemotaxis protein CheR	586	1	ACG→GCG	TRUE
ch1	2B	2834902	2834902	36	92	97.8%	T→C	196	T→A	Substitution	SNP (transition)	ALV57113.1	chemotaxis protein CheR	586	1	ACG→GCG	FALSE
ch1	5A	2838113	2838113	36	72	100.0%	A→G	737		None	SNP (transition)	ALV57116.1	chemotaxis protein CheA	2,211	3	CGT→CGC	TRUE
ch1	5B	2838113	2838113	35	54	100.0%	A→G	737		None	SNP (transition)	ALV57116.1	chemotaxis protein CheA	2,211	3	CGT→CGC	TRUE
ch1	5C	2838113	2838113	35	79	100.0%	A→G	737		None	SNP (transition)	ALV57116.1	chemotaxis protein CheA	2,211	3	CGT→CGC	TRUE
ch1	5D	2838113	2838113	37	70	98.6%	A→G	737		None	SNP (transition)	ALV57116.1	chemotaxis protein CheA	2,211	3	CGT→CGC	FALSE
ch1	2A	2839025	2839025	35	108	100.0%	A→G	433		None	SNP (transition)	ALV57116.1	chemotaxis protein CheA	1,299	3	CGT→CGC	TRUE
ch1	2B	2839025	2839025	35	94	100.0%	A→G	433		None	SNP (transition)	ALV57116.1	chemotaxis protein CheA	1,299	3	CGT→CGC	FALSE
ch1	2C	2842659	2842659	34	38	100.0%	T→C				SNP (transition)						FALSE
ch1	2C	2843738	2843738	35	109	99.1%	G→A	21		None	SNP (transition)	ALV57121.1	transcriptional regulator	63	3	CTC→CTT	FALSE
ch1	2B	2848545	2848545	35	101	100.0%	G→A				SNP (transition)						FALSE
ch1	2B	2850002	2850002	33	52	100.0%	A→G				SNP (transition)						FALSE
ch1	4D	2853135	2853135	35	94	95.7%	G→A	145		None	SNP (transition)	ALV57128.1	ligand-gated channel protein	435	3	GAG→GAA	FALSE
ch1	2C	2862911	2862911	30	89	98.9%	A→G				SNP (transition)						FALSE
ch1	2B	2865117	2865117	35	104	99.0%	T→C	223	D→G	Substitution	SNP (transition)	ALV57136.1	WbqC-like protein	668	2	GAC→GGC	FALSE
ch1	2A	2868944	2868944	36	98	99.0%	G→A	229	S→L	Substitution	SNP (transition)	ALV57138.1	hypothetical protein	686	2	TCG→TTG	TRUE
ch1	2B	2868944	2868944	36	105	100.0%	G→A	229	S→L	Substitution	SNP (transition)	ALV57138.1	hypothetical protein	686	2	TCG→TTG	FALSE
ch1	2C	2870240	2870240	35	74	100.0%	G→A	17	R→H	Substitution	SNP (transition)	ALV57139.1	tail protein	50	2	CGC→CAC	FALSE
ch1	2D	2873055	2873055	29	18	94.4%	A→G				SNP (transition)						FALSE
ch1	2D	2877760	2877760	35	133	100.0%	A→G	622	D→G	Substitution	SNP (transition)	ALV57148.1	phage Tail collar domain protein	1,865	2	GAT→GGT	FALSE
ch1	2A	2881573	2881573	35	71	100.0%	G→A	87	G→S	Substitution	SNP (transition)	ALV57154.1	membrane protein	259	1	GGC→AGC	TRUE
ch1	2B	2881573	2881573	37	68	100.0%	G→A	87	G→S	Substitution	SNP (transition)	ALV57154.1	membrane protein	259	1	GGC→AGC	TRUE
ch1	2C	2881573	2881573	35	61	100.0%	G→A	87	G→S	Substitution	SNP (transition)	ALV57154.1	membrane protein	259	1	GGC→AGC	TRUE
ch1	2D	2881573	2881573	36	71	100.0%	G→A	87	G→S	Substitution	SNP (transition)	ALV57154.1	membrane protein	259	1	GGC→AGC	FALSE
ch1	6B	2886738	2886738	36	111	100.0%	A→G				SNP (transition)						FALSE
ch1	2B	2890786	2890786	35	70	98.6%	A→G				SNP (transition)						FALSE
ch1	2D	2891377	2891377	35	66	97.0%	G→A	22	G→E	Substitution	SNP (transition)	ALV57162.1	integrase	65	2	GGA→GAA	FALSE
ch1	8A	2895860	2895860	37	77	100.0%	G→A				SNP (transition)						TRUE
ch1	8B	2895860	2895860	37	88	100.0%	G→A				SNP (transition)						TRUE
ch1	8D	2895860	2895860	38	127	100.0%	G→A				SNP (transition)						FALSE
ch1	6A	2899746	2899746	37	100	99.0%	C→T	172		None	SNP (transition)	ALV57167.1	glycine cleavage system protein T	516	3	AGC→AGT	FALSE
ch1	6A	2900452	2900452	36	121	100.0%	C→A				SNP (transversion)						FALSE
ch1	2A	2903762	2903762	36	146	100.0%	C→T	950	P→S	Substitution	SNP (transition)	ALV57169.1	glycine dehydrogenase	2,848	1	CCG→TCG	TRUE
ch1	2B	2903762	2903762	36	87	100.0%	C→T	950	P→S	Substitution	SNP (transition)	ALV57169.1	glycine dehydrogenase	2,848	1	CCG→TCG	FALSE
ch1	2B	2908096	2908096	35	77	100.0%	T→C	41	V→A	Substitution	SNP (transition)	ALV57174.1	thiamine pyrophosphate-binding protein	122	2	GTG→GCG	FALSE
ch1	2A	2910303	2910303	35	71	100.0%	T→C	210	V→A	Substitution	SNP (transition)	ALV57175.1	ADP-heptose--LPS heptosyltransferase	629	2	GTG→GCG	TRUE
ch1	2B	2910303	2910303	35	65	100.0%	T→C	210	V→A	Substitution	SNP (transition)	ALV57175.1	ADP-heptose--LPS heptosyltransferase	629	2	GTG→GCG	TRUE
ch1	2C	2910303	2910303	35	49	100.0%	T→C	210	V→A	Substitution	SNP (transition)	ALV57175.1	ADP-heptose--LPS heptosyltransferase	629	2	GTG→GCG	TRUE
ch1	2D	2910303	2910303	35	49	100.0%	T→C	210	V→A	Substitution	SNP (transition)	ALV57175.1	ADP-heptose--LPS heptosyltransferase	629	2	GTG→GCG	FALSE
ch1	2C	2910836	2910836	33	79	98.7%	A→G				SNP (transition)						TRUE
ch1	2D	2910836	2910836	35	61	100.0%	A→G				SNP (transition)						FALSE
ch1	2D	2917547	2917547	32	65	100.0%	T→C	163	V→A	Substitution	SNP (transition)	ALV58052.1	LysR family transcriptional regulator	488	2	GTG→GCG	FALSE
ch1	2C	2923868	2923868	35	65	100.0%	A→G	77	V→A	Substitution	SNP (transition)	ALV58053.1	hypothetical protein	230	2	GTG→GCG	FALSE
ch1	2C	2928452	2928452	33	109	99.1%	T→C	6	L→P	Substitution	SNP (transition)	ALV57186.1	MerR family transcriptional regulator	17	2	CTG→CCG	TRUE
ch1	2D	2928452	2928452	35	100	99.0%	T→C	6	L→P	Substitution	SNP (transition)	ALV57186.1	MerR family transcriptional regulator	17	2	CTG→CCG	FALSE
ch1	2A	2930132	2930132	36	85	98.8%	A→G	285	S→P	Substitution	SNP (transition)	ALV57188.1	FAD-linked oxidase	853	1	TCG→CCG	TRUE
ch1	2B	2930132	2930132	36	74	98.6%	A→G	285	S→P	Substitution	SNP (transition)	ALV57188.1	FAD-linked oxidase	853	1	TCG→CCG	FALSE
ch1	2A	2936663	2936663	36	108	100.0%	T→C	323		None	SNP (transition)	ALV57192.1	fatty-acid--CoA ligase	969	3	GGT→GGC	TRUE
ch1	2B	2936663	2936663	36	100	100.0%	T→C	323		None	SNP (transition)	ALV57192.1	fatty-acid--CoA ligase	969	3	GGT→GGC	FALSE
ch1	6C	2950867	2950867	36	148	99.3%	C→G				SNP (transversion)						FALSE
ch1	2B	2975470	2975470	36	83	100.0%	T→C	313	T→A	Substitution	SNP (transition)	ALV57220.1	ABC transporter permease	937	1	ACG→GCG	FALSE
ch1	8C	2983014	2983014	36	118	100.0%	T→C	118	M→T	Substitution	SNP (transition)	ALV58057.1	phenylalanine 4-monooxygenase	353	2	ATG→ACG	FALSE
ch1	2A	2991914	2991914	37	125	100.0%	A→G	14	F→L	Substitution	SNP (transition)	ALV57232.1	gamma-glutamyl ligase	40	1	TTC→CTC	TRUE
ch1	2B	2991914	2991914	37	108	100.0%	A→G	14	F→L	Substitution	SNP (transition)	ALV57232.1	gamma-glutamyl ligase	40	1	TTC→CTC	FALSE
ch1	2A	2993537	2993537	36	115	100.0%	A→G				SNP (transition)						TRUE
ch1	2B	2993537	2993537	36	80	100.0%	A→G				SNP (transition)						TRUE
ch1	2C	2993537	2993537	35	79	100.0%	A→G				SNP (transition)						TRUE
ch1	2D	2993537	2993537	35	88	100.0%	A→G				SNP (transition)						FALSE
ch1	6D	2999669	2999669	35	95	100.0%	G→A	259	D→N	Substitution	SNP (transition)	ALV57237.1	general secretion pathway protein GspD	775	1	GAC→AAC	FALSE
ch1	2D	3020320	3020320	33	64	96.9%	T→C	103	V→A	Substitution	SNP (transition)	ALV57256.1	flagellar biosynthesis protein FliO	308	2	GTC→GCC	FALSE
ch1	6A	3025609	3025609	36	116	100.0%	T→C	15	L→P	Substitution	SNP (transition)	ALV57261.1	histidine kinase	44	2	CTG→CCG	FALSE
ch1	2D	3025766	3025766	33	112	95.5%	G→A	67		None	SNP (transition)	ALV57261.1	histidine kinase	201	3	CCG→CCA	FALSE
ch1	5A	3034167	3034167	35	92	98.9%	G→A	923		None	SNP (transition)	ALV57265.1	restriction endonuclease subunit R	2,769	3	GTG→GTA	TRUE
ch1	5B	3034167	3034167	36	56	98.2%	G→A	923		None	SNP (transition)	ALV57265.1	restriction endonuclease subunit R	2,769	3	GTG→GTA	TRUE
ch1	5C	3034167	3034167	36	104	100.0%	G→A	923		None	SNP (transition)	ALV57265.1	restriction endonuclease subunit R	2,769	3	GTG→GTA	TRUE
ch1	5D	3034167	3034167	36	86	97.7%	G→A	923		None	SNP (transition)	ALV57265.1	restriction endonuclease subunit R	2,769	3	GTG→GTA	FALSE
ch1	2B	3035053	3035053	36	80	100.0%	A→G	7	L→P	Substitution	SNP (transition)	ALV57266.1	hypothetical protein	20	2	CTG→CCG	FALSE
ch1	2C	3047237	3047237	34	101	100.0%	T→C	148	T→A	Substitution	SNP (transition)	ALV57278.1	transmembrane anti-sigma factor	442	1	ACC→GCC	FALSE
ch1	7A	3056847	3056847	34	82	100.0%	C→A				SNP (transversion)						TRUE
ch1	7B	3056847	3056847	33	87	100.0%	C→A				SNP (transversion)						FALSE
ch1	7A	3056882	3056882	30	54	92.6%	T→C				SNP (transition)						TRUE
ch1	7B	3056882	3056882	29	57	96.5%	T→C				SNP (transition)						FALSE
ch1	1D	3063980	3063980	36	113	100.0%	G→A				SNP (transition)						FALSE
ch1	2C	3072195	3072195	36	121	100.0%	A→G				SNP (transition)						FALSE
ch1	2D	3086385	3086385	35	108	99.1%	A→G	74	V→A	Substitution	SNP (transition)	ALV57299.1	hypothetical protein	221	2	GTG→GCG	FALSE
ch1	2C	3088832	3088832	35	71	100.0%	A→G	425	V→A	Substitution	SNP (transition)	ALV57301.1	RpiR family transcriptional regulator	1,274	2	GTG→GCG	FALSE
ch1	2A	3090806	3090806	37	86	98.8%	T→C				SNP (transition)						TRUE
ch1	2B	3090806	3090806	36	75	98.7%	T→C				SNP (transition)						TRUE
ch1	2C	3090806	3090806	36	79	98.7%	T→C				SNP (transition)						TRUE
ch1	2D	3090806	3090806	36	79	100.0%	T→C				SNP (transition)						FALSE
ch1	7D	3091054	3091054	35	148	100.0%	A→C	423	L→R	Substitution	SNP (transversion)	ALV57303.1	glucose-6-phosphate dehydrogenase	1,268	2	CTC→CGC	FALSE
ch1	2A	3091510	3091510	35	102	100.0%	A→G	271	L→P	Substitution	SNP (transition)	ALV57303.1	glucose-6-phosphate dehydrogenase	812	2	CTG→CCG	TRUE
ch1	2B	3091510	3091510	35	80	97.5%	A→G	271	L→P	Substitution	SNP (transition)	ALV57303.1	glucose-6-phosphate dehydrogenase	812	2	CTG→CCG	TRUE
ch1	2C	3091510	3091510	33	82	100.0%	A→G	271	L→P	Substitution	SNP (transition)	ALV57303.1	glucose-6-phosphate dehydrogenase	812	2	CTG→CCG	TRUE
ch1	2D	3091510	3091510	35	91	100.0%	A→G	271	L→P	Substitution	SNP (transition)	ALV57303.1	glucose-6-phosphate dehydrogenase	812	2	CTG→CCG	FALSE
ch1	2A	3104750	3104750	36	108	100.0%	A→G	599	T→A	Substitution	SNP (transition)	ALV57311.1	cell division protein FtsK	1,795	1	ACC→GCC	FALSE
ch1	2C	3109726	3109726	36	89	100.0%	A→G				SNP (transition)						FALSE
ch1	2D	3113912	3113912	35	91	100.0%	A→G	256	T→A	Substitution	SNP (transition)	ALV57318.1	cell division inhibitor MinD	766	1	ACC→GCC	FALSE
ch1	2C	3115418	3115418	34	70	98.6%	C→T	350	A→T	Substitution	SNP (transition)	ALV57322.1	chloride channel protein	1,048	1	GCC→ACC	FALSE
ch1	4B	3115420	3115420	35	77	97.4%	C→T	349	G→D	Substitution	SNP (transition)	ALV57322.1	chloride channel protein	1,046	2	GGC→GAC	TRUE
ch1	4C	3115420	3115420	36	128	98.4%	C→T	349	G→D	Substitution	SNP (transition)	ALV57322.1	chloride channel protein	1,046	2	GGC→GAC	TRUE
ch1	4D	3115420	3115420	35	59	98.3%	C→T	349	G→D	Substitution	SNP (transition)	ALV57322.1	chloride channel protein	1,046	2	GGC→GAC	FALSE
ch1	2C	3116237	3116237	35	44	95.5%	C→T	77	V→I	Substitution	SNP (transition)	ALV57322.1	chloride channel protein	229	1	GTC→ATC	FALSE
ch1	3D	3116413	3116413	35	19	100.0%	A→G	18	L→P	Substitution	SNP (transition)	ALV57322.1	chloride channel protein	53	2	CTG→CCG	FALSE
ch1	2C	3124203	3124203	36	92	100.0%	G→A	13		None	SNP (transition)	ALV57329.1	hypothetical protein	39	3	CCG→CCA	FALSE
ch1	2B	3127139	3127139	35	96	99.0%	T→C	297	N→S	Substitution	SNP (transition)	ALV57332.1	coproporphyrinogen III oxidase	890	2	AAC→AGC	FALSE
ch1	2D	3131536	3131536	35	76	98.7%	C→T				SNP (transition)						FALSE
ch1	6D	3132759	3132759	36	167	100.0%	C→A	407	H→N	Substitution	SNP (transversion)	ALV57338.1	guanosine-3',5'-bis(diphosphate) 3'-pyrophosphohydrolase	1,219	1	CAC→AAC	FALSE
ch1	1B	3133459	3133459	37	139	100.0%	C→T	640	P→L	Substitution	SNP (transition)	ALV57338.1	guanosine-3',5'-bis(diphosphate) 3'-pyrophosphohydrolase	1,919	2	CCG→CTG	TRUE
ch1	1C	3133459	3133459	36	104	99.0%	C→T	640	P→L	Substitution	SNP (transition)	ALV57338.1	guanosine-3',5'-bis(diphosphate) 3'-pyrophosphohydrolase	1,919	2	CCG→CTG	TRUE
ch1	1D	3133459	3133459	37	106	100.0%	C→T	640	P→L	Substitution	SNP (transition)	ALV57338.1	guanosine-3',5'-bis(diphosphate) 3'-pyrophosphohydrolase	1,919	2	CCG→CTG	FALSE
ch1	1C	3133776	3133776	36	113	98.2%	G→A	746	A→T	Substitution	SNP (transition)	ALV57338.1	guanosine-3',5'-bis(diphosphate) 3'-pyrophosphohydrolase	2,236	1	GCG→ACG	FALSE
ch1	2D	3146558	3146558	35	103	99.0%	A→G	267	V→A	Substitution	SNP (transition)	ALV57352.1	FAD-dependent oxidoreductase	800	2	GTG→GCG	FALSE
ch1	2B	3152879	3152879	37	127	99.2%	C→T				SNP (transition)						FALSE
ch1	2D	3152881	3152881	35	115	100.0%	C→T				SNP (transition)						FALSE
ch1	2C	3153890	3153890	33	74	98.6%	A→G	132	F→L	Substitution	SNP (transition)	ALV57357.1	membrane protein	394	1	TTC→CTC	FALSE
ch1	2C	3154362	3154362	34	106	98.1%	A→G				SNP (transition)						FALSE
ch1	2A	3164583	3164583	34	96	99.0%	C→T	171		None	SNP (transition)	ALV57366.1	hypothetical protein	513	3	ACG→ACA	TRUE
ch1	2B	3164583	3164583	34	88	100.0%	C→T	171		None	SNP (transition)	ALV57366.1	hypothetical protein	513	3	ACG→ACA	TRUE
ch1	2C	3164583	3164583	33	77	100.0%	C→T	171		None	SNP (transition)	ALV57366.1	hypothetical protein	513	3	ACG→ACA	TRUE
ch1	2D	3164583	3164583	34	77	100.0%	C→T	171		None	SNP (transition)	ALV57366.1	hypothetical protein	513	3	ACG→ACA	FALSE
ch1	2C	3165834	3165834	34	74	100.0%	T→C	153	F→L	Substitution	SNP (transition)	ALV57367.1	major facilitator transporter	457	1	TTC→CTC	TRUE
ch1	2D	3165834	3165834	33	84	98.8%	T→C	153	F→L	Substitution	SNP (transition)	ALV57367.1	major facilitator transporter	457	1	TTC→CTC	FALSE
ch1	2B	3178942	3178942	37	69	97.1%	C→T	131	R→Q	Substitution	SNP (transition)	ALV57377.1	phosphoglycolate phosphatase	392	2	CGG→CAG	FALSE
ch1	2C	3180999	3180999	33	120	99.2%	A→G				SNP (transition)						TRUE
ch1	2D	3180999	3180999	34	113	100.0%	A→G				SNP (transition)						FALSE
ch1	3D	3181654	3181655	36	158	98.7%	GC→AT	83	A→I	Substitution	Substitution	ALV57380.1	DNA gyrase subunit A	247	1	GCC→ATC	TRUE
ch1	5A	3181654	3181655	36	149	100.0%	GC→AT	83	A→I	Substitution	Substitution	ALV57380.1	DNA gyrase subunit A	247	1	GCC→ATC	TRUE
ch1	5B	3181654	3181655	36	121→122	100.0%	GC→AT	83	A→I	Substitution	Substitution	ALV57380.1	DNA gyrase subunit A	247	1	GCC→ATC	TRUE
ch1	5C	3181654	3181655	36	143	99.3%	GC→AT	83	A→I	Substitution	Substitution	ALV57380.1	DNA gyrase subunit A	247	1	GCC→ATC	TRUE
ch1	5D	3181654	3181655	36	128→129	100.0%	GC→AT	83	A→I	Substitution	Substitution	ALV57380.1	DNA gyrase subunit A	247	1	GCC→ATC	TRUE
ch1	8A	3181654	3181655	36	121	100.0%	GC→AT	83	A→I	Substitution	Substitution	ALV57380.1	DNA gyrase subunit A	247	1	GCC→ATC	TRUE
ch1	8B	3181654	3181655	36	132	100.0%	GC→AT	83	A→I	Substitution	Substitution	ALV57380.1	DNA gyrase subunit A	247	1	GCC→ATC	TRUE
ch1	8C	3181654	3181655	36	135	100.0%	GC→AT	83	A→I	Substitution	Substitution	ALV57380.1	DNA gyrase subunit A	247	1	GCC→ATC	TRUE
ch1	8D	3181654	3181655	35	149	100.0%	GC→AT	83	A→I	Substitution	Substitution	ALV57380.1	DNA gyrase subunit A	247	1	GCC→ATC	FALSE
ch1	4D	3181666	3181666	36	110	98.2%	G→T	87	D→Y	Substitution	SNP (transversion)	ALV57380.1	DNA gyrase subunit A	259	1	GAC→TAC	FALSE
ch1	2C	3181667	3181667	33	115	100.0%	A→G	87	D→G	Substitution	SNP (transition)	ALV57380.1	DNA gyrase subunit A	260	2	GAC→GGC	TRUE
ch1	2D	3181667	3181667	36	96	100.0%	A→G	87	D→G	Substitution	SNP (transition)	ALV57380.1	DNA gyrase subunit A	260	2	GAC→GGC	TRUE
ch1	4C	3181667	3181667	33	124	98.4%	A→G	87	D→G	Substitution	SNP (transition)	ALV57380.1	DNA gyrase subunit A	260	2	GAC→GGC	FALSE
ch1	2C	3189211	3189211	35	90	100.0%	T→C	346	V→A	Substitution	SNP (transition)	ALV57384.1	3-phosphoshikimate 1-carboxyvinyltransferase	1,037	2	GTG→GCG	FALSE
ch1	2A	3192098	3192098	37	76	100.0%	T→C	14		None	SNP (transition)	ALV57386.1	integration host factor subunit beta	42	3	TTT→TTC	FALSE
ch1	2C	3196047	3196047	36	63	96.8%	C→T				SNP (transition)						FALSE
ch1	2D	3199291	3199291	34	60	100.0%	A→G	385	V→A	Substitution	SNP (transition)	ALV57393.1	lytic transglycosylase	1,154	2	GTG→GCG	FALSE
ch1	7D	3201224	3201224	36	97	100.0%	T→G	204	V→G	Substitution	SNP (transversion)	ALV57394.1	deacetylase	611	2	GTC→GGC	FALSE
ch1	2A	3212637	3212637	34	111	100.0%	A→G	151	D→G	Substitution	SNP (transition)	ALV57403.1	radical SAM protein	452	2	GAC→GGC	TRUE
ch1	2B	3212637	3212637	34	82	100.0%	A→G	151	D→G	Substitution	SNP (transition)	ALV57403.1	radical SAM protein	452	2	GAC→GGC	TRUE
ch1	2C	3212637	3212637	33	73	100.0%	A→G	151	D→G	Substitution	SNP (transition)	ALV57403.1	radical SAM protein	452	2	GAC→GGC	TRUE
ch1	2D	3212637	3212637	34	80	100.0%	A→G	151	D→G	Substitution	SNP (transition)	ALV57403.1	radical SAM protein	452	2	GAC→GGC	FALSE
ch1	6D	3215761	3215761	33	111	100.0%	G→A	60	A→T	Substitution	SNP (transition)	ALV57407.1	16S rRNA processing protein RimM	178	1	GCC→ACC	FALSE
ch1	4C	3226046	3226046	36	90	97.8%	G→A	30	L→F	Substitution	SNP (transition)	ALV57418.1	diacylglycerol kinase	88	1	CTC→TTC	FALSE
ch1	8B	3235223	3235223	36	95	100.0%	C→G	127	R→P	Substitution	SNP (transversion)	ALV57424.1	fumarate hydratase	380	2	CGC→CCC	FALSE
ch1	2C	3239813	3239813	34	81	100.0%	A→G	192	V→A	Substitution	SNP (transition)	ALV57429.1	branched-chain amino acid ABC transporter permease	575	2	GTC→GCC	FALSE
ch1	6A	3240084	3240084	34	94	100.0%	T→G	102	T→P	Substitution	SNP (transversion)	ALV57429.1	branched-chain amino acid ABC transporter permease	304	1	ACC→CCC	FALSE
ch1	2C	3241404	3241404	34	32	93.8%	A→G	6	L→P	Substitution	SNP (transition)	ALV57430.1	AraC family transcriptional regulator	17	2	CTC→CCC	FALSE
ch1	2D	3246108	3246108	35	83	100.0%	C→T	374		None	SNP (transition)	ALV57435.1	sodium:proton antiporter	1,122	3	TAC→TAT	FALSE
ch1	6A	3250179	3250179	36	86	100.0%	G→A	323	P→L	Substitution	SNP (transition)	ALV57439.1	molybdenum cofactor biosynthesis protein MoaA	968	2	CCG→CTG	TRUE
ch1	6B	3250179	3250179	36	48	100.0%	G→A	323	P→L	Substitution	SNP (transition)	ALV57439.1	molybdenum cofactor biosynthesis protein MoaA	968	2	CCG→CTG	TRUE
ch1	6C	3250179	3250179	36	83	100.0%	G→A	323	P→L	Substitution	SNP (transition)	ALV57439.1	molybdenum cofactor biosynthesis protein MoaA	968	2	CCG→CTG	TRUE
ch1	6D	3250179	3250179	36	120	100.0%	G→A	323	P→L	Substitution	SNP (transition)	ALV57439.1	molybdenum cofactor biosynthesis protein MoaA	968	2	CCG→CTG	FALSE
ch1	4A	3250255	3250255	34	67	100.0%	G→A	298	P→S	Substitution	SNP (transition)	ALV57439.1	molybdenum cofactor biosynthesis protein MoaA	892	1	CCC→TCC	TRUE
ch1	4B	3250255	3250255	35	56	98.2%	G→A	298	P→S	Substitution	SNP (transition)	ALV57439.1	molybdenum cofactor biosynthesis protein MoaA	892	1	CCC→TCC	TRUE
ch1	4C	3250255	3250255	34	64	98.4%	G→A	298	P→S	Substitution	SNP (transition)	ALV57439.1	molybdenum cofactor biosynthesis protein MoaA	892	1	CCC→TCC	TRUE
ch1	4D	3250255	3250255	31	52	100.0%	G→A	298	P→S	Substitution	SNP (transition)	ALV57439.1	molybdenum cofactor biosynthesis protein MoaA	892	1	CCC→TCC	FALSE
ch1	2C	3250290	3250290	33	54	100.0%	A→G	286	L→P	Substitution	SNP (transition)	ALV57439.1	molybdenum cofactor biosynthesis protein MoaA	857	2	CTC→CCC	TRUE
ch1	2D	3250290	3250290	31	46	97.8%	A→G	286	L→P	Substitution	SNP (transition)	ALV57439.1	molybdenum cofactor biosynthesis protein MoaA	857	2	CTC→CCC	FALSE
ch1	2C	3250400	3250400	34	70	97.1%	C→T	249		None	SNP (transition)	ALV57439.1	molybdenum cofactor biosynthesis protein MoaA	747	3	GCG→GCA	FALSE
ch1	2A	3250581	3250581	35	65	98.5%	A→G	189	V→A	Substitution	SNP (transition)	ALV57439.1	molybdenum cofactor biosynthesis protein MoaA	566	2	GTC→GCC	TRUE
ch1	2B	3250581	3250581	32	78	100.0%	A→G	189	V→A	Substitution	SNP (transition)	ALV57439.1	molybdenum cofactor biosynthesis protein MoaA	566	2	GTC→GCC	FALSE
ch1	2D	3255905	3255905	37	76	100.0%	A→G	129	M→T	Substitution	SNP (transition)	ALV57442.1	ribonuclease E	386	2	ATG→ACG	FALSE
ch1	2A	3256311	3256311	37	95	100.0%	G→A				SNP (transition)						TRUE
ch1	2B	3256311	3256311	37	68	100.0%	G→A				SNP (transition)						TRUE
ch1	2C	3256311	3256311	36	71	98.6%	G→A				SNP (transition)						TRUE
ch1	2D	3256311	3256311	36	84	100.0%	G→A				SNP (transition)						FALSE
ch1	2B	3260213	3260213	34	68	98.5%	T→C	205	K→E	Substitution	SNP (transition)	ALV57447.1	SAM-dependent methyltransferase	613	1	AAA→GAA	FALSE
ch1	2C	3260731	3260731	36	29	100.0%	C→T	32	R→H	Substitution	SNP (transition)	ALV57447.1	SAM-dependent methyltransferase	95	2	CGC→CAC	FALSE
ch1	2D	3264217	3264217	36	90	100.0%	C→T	176	P→S	Substitution	SNP (transition)	ALV57451.1	phosphate acyltransferase	526	1	CCG→TCG	FALSE
ch1	6B	3264628	3264628	36	70	100.0%	C→T	313	R→C	Substitution	SNP (transition)	ALV57451.1	phosphate acyltransferase	937	1	CGC→TGC	FALSE
ch1	2C	3270950	3270950	35	65	100.0%	G→A	109	A→T	Substitution	SNP (transition)	ALV58081.1	anti-sigma factor	325	1	GCG→ACG	FALSE
ch1	1A	3282593	3282593	36	98	100.0%	G→A				SNP (transition)						TRUE
ch1	1B	3282593	3282593	37	134	100.0%	G→A				SNP (transition)						TRUE
ch1	1C	3282593	3282593	35	113	100.0%	G→A				SNP (transition)						TRUE
ch1	1D	3282593	3282593	35	71	100.0%	G→A				SNP (transition)						FALSE
ch1	2A	3297703	3297703	35	142	99.3%	T→C	226	T→A	Substitution	SNP (transition)	ALV57481.1	dihydroneopterin aldolase	676	1	ACG→GCG	TRUE
ch1	2B	3297703	3297703	35	99	100.0%	T→C	226	T→A	Substitution	SNP (transition)	ALV57481.1	dihydroneopterin aldolase	676	1	ACG→GCG	TRUE
ch1	2D	3297703	3297703	35	74	100.0%	T→C	226	T→A	Substitution	SNP (transition)	ALV57481.1	dihydroneopterin aldolase	676	1	ACG→GCG	FALSE
ch1	2D	3299478	3299478	34	75	100.0%	C→T	526		Truncation	SNP (transition)	ALV58083.1	thiol:disulfide interchange protein	1,578	3		FALSE
ch1	2B	3308160	3308160	36	74	98.6%	T→C	81	H→R	Substitution	SNP (transition)	ALV57490.1	heme ABC transporter permease	242	2	CAC→CGC	FALSE
ch1	2A	3310508	3310508	36	145	99.3%	G→A	218		None	SNP (transition)	ALV57493.1	histidine kinase	654	3	CTG→CTA	TRUE
ch1	2B	3310508	3310508	36	106	97.2%	G→A	218		None	SNP (transition)	ALV57493.1	histidine kinase	654	3	CTG→CTA	TRUE
ch1	2D	3310508	3310508	34	105	100.0%	G→A	218		None	SNP (transition)	ALV57493.1	histidine kinase	654	3	CTG→CTA	FALSE
ch1	2B	3319274	3319274	36	110	99.1%	C→T	25		Truncation	SNP (transition)	ALV57496.1	membrane protein	74	2		FALSE
ch1	7A	3325403	3325403	36	172	99.4%	A→G				SNP (transition)						FALSE
ch1	2A	3331975	3331975	35	146	97.9%	A→G	97	H→R	Substitution	SNP (transition)	ALV57507.1	hypothetical protein	290	2	CAC→CGC	TRUE
ch1	2B	3331975	3331975	34	89	100.0%	A→G	97	H→R	Substitution	SNP (transition)	ALV57507.1	hypothetical protein	290	2	CAC→CGC	FALSE
ch1	2D	3334837	3334837	36	118	100.0%	A→G				SNP (transition)						FALSE
ch1	2A	3336650	3336650	37	77	100.0%	A→G	34	W→R	Substitution	SNP (transition)	ALV57510.1	conjugal transfer protein	100	1	TGG→CGG	TRUE
ch1	2B	3336650	3336650	36	53	100.0%	A→G	34	W→R	Substitution	SNP (transition)	ALV57510.1	conjugal transfer protein	100	1	TGG→CGG	TRUE
ch1	2C	3336650	3336650	35	70	100.0%	A→G	34	W→R	Substitution	SNP (transition)	ALV57510.1	conjugal transfer protein	100	1	TGG→CGG	TRUE
ch1	2D	3336650	3336650	37	58	100.0%	A→G	34	W→R	Substitution	SNP (transition)	ALV57510.1	conjugal transfer protein	100	1	TGG→CGG	FALSE
ch1	2C	3340485	3340485	33	93	98.9%	T→C	728	D→G	Substitution	SNP (transition)	ALV57514.1	conjugal transfer protein	2,183	2	GAC→GGC	FALSE
ch1	2C	3341623	3341623	36	103	100.0%	T→C	349	T→A	Substitution	SNP (transition)	ALV57514.1	conjugal transfer protein	1,045	1	ACC→GCC	TRUE
ch1	2D	3341623	3341623	36	81	100.0%	T→C	349	T→A	Substitution	SNP (transition)	ALV57514.1	conjugal transfer protein	1,045	1	ACC→GCC	FALSE
ch1	2B	3343888	3343888	33	73	100.0%	T→C	207	T→A	Substitution	SNP (transition)	ALV57516.1	conjugal transfer protein	619	1	ACG→GCG	FALSE
ch1	6A	3409546	3409546	36	179	100.0%	A→G				SNP (transition)						TRUE
ch1	6B	3409546	3409546	36	104	100.0%	A→G				SNP (transition)						TRUE
ch1	6C	3409546	3409546	35	139	100.0%	A→G				SNP (transition)						TRUE
ch1	6D	3409546	3409546	37	181	100.0%	A→G				SNP (transition)						FALSE
ch1	2A	3411640	3411640	36	96	100.0%	A→G	289	Y→H	Substitution	SNP (transition)	ALV57585.1	adenylosuccinate lyase	865	1	TAC→CAC	TRUE
ch1	2B	3411640	3411640	36	93	100.0%	A→G	289	Y→H	Substitution	SNP (transition)	ALV57585.1	adenylosuccinate lyase	865	1	TAC→CAC	FALSE
ch1	2D	3415558	3415558	36	111	99.1%	G→A	1	M→I	Substitution	SNP (transition)	ALV57588.1	ABC transporter	3	3	ATG→ATA	FALSE
ch1	2C	3433465	3433465	35	67	100.0%	T→C	306	V→A	Substitution	SNP (transition)	ALV57601.1	tyrosine--tRNA ligase	917	2	GTG→GCG	FALSE
ch1	2A	3436148	3436148	34	82	97.6%	C→T				SNP (transition)						TRUE
ch1	2B	3436148	3436148	34	65	93.8%	C→T				SNP (transition)						FALSE
ch1	4A	3437311	3437311	33	67	98.5%	G→A	337		None	SNP (transition)	ALV57605.1	ATP-dependent DNA helicase RuvB	1,009	1	CTG→TTG	FALSE
ch1	1A	3438636	3438636	36	79	100.0%	A→T	125	L→Q	Substitution	SNP (transversion)	ALV57606.1	ATP-dependent DNA helicase RuvA	374	2	CTG→CAG	TRUE
ch1	1B	3438636	3438636	37	116	100.0%	A→T	125	L→Q	Substitution	SNP (transversion)	ALV57606.1	ATP-dependent DNA helicase RuvA	374	2	CTG→CAG	TRUE
ch1	1C	3438636	3438636	37	87	100.0%	A→T	125	L→Q	Substitution	SNP (transversion)	ALV57606.1	ATP-dependent DNA helicase RuvA	374	2	CTG→CAG	TRUE
ch1	1D	3438636	3438636	38	83	100.0%	A→T	125	L→Q	Substitution	SNP (transversion)	ALV57606.1	ATP-dependent DNA helicase RuvA	374	2	CTG→CAG	FALSE
ch1	2D	3441513	3441513	35	95	98.9%	A→G	71	L→P	Substitution	SNP (transition)	ALV57609.1	Fis family transcriptional regulator	212	2	CTG→CCG	FALSE
ch1	2A	3446465	3446465	37	98	93.9%	T→C	529	T→A	Substitution	SNP (transition)	ALV57614.1	glutamate synthase	1,585	1	ACG→GCG	TRUE
ch1	2B	3446465	3446465	36	97	100.0%	T→C	529	T→A	Substitution	SNP (transition)	ALV57614.1	glutamate synthase	1,585	1	ACG→GCG	FALSE
ch1	2C	3446492	3446492	35	73	100.0%	A→G	520	W→R	Substitution	SNP (transition)	ALV57614.1	glutamate synthase	1,558	1	TGG→CGG	FALSE
ch1	2C	3454842	3454842	33	78	98.7%	T→C	237	L→P	Substitution	SNP (transition)	ALV57621.1	nitrilase	710	2	CTG→CCG	FALSE
ch1	4A	3455943	3455943	37	80	98.8%	G→C	118	L→V	Substitution	SNP (transversion)	ALV57623.1	glyoxalase	352	1	CTG→GTG	FALSE
ch1	2A	3464847	3464847	37	124	100.0%	G→A	53		None	SNP (transition)	ALV57631.1	paraquat-inducible protein A	159	3	GCC→GCT	TRUE
ch1	2B	3464847	3464847	37	108	100.0%	G→A	53		None	SNP (transition)	ALV57631.1	paraquat-inducible protein A	159	3	GCC→GCT	TRUE
ch1	2C	3464847	3464847	35	117	100.0%	G→A	53		None	SNP (transition)	ALV57631.1	paraquat-inducible protein A	159	3	GCC→GCT	TRUE
ch1	2D	3464847	3464847	35	101	100.0%	G→A	53		None	SNP (transition)	ALV57631.1	paraquat-inducible protein A	159	3	GCC→GCT	FALSE
ch1	2C	3467836	3467836	35	68	100.0%	T→C	201	L→P	Substitution	SNP (transition)	ALV57635.1	membrane protein	602	2	CTG→CCG	TRUE
ch1	2D	3467836	3467836	35	74	100.0%	T→C	201	L→P	Substitution	SNP (transition)	ALV57635.1	membrane protein	602	2	CTG→CCG	FALSE
ch1	5C	3478574	3478574	33	118	99.2%	A→G	695	D→G	Substitution	SNP (transition)	ALV57641.1	ATP-dependent DNA helicase RecG	2,084	2	GAC→GGC	FALSE
ch1	8A	3478911	3478911	37	104	99.0%	A→G				SNP (transition)						TRUE
ch1	8B	3478911	3478911	37	65	100.0%	A→G				SNP (transition)						TRUE
ch1	8D	3478911	3478911	37	116	100.0%	A→G				SNP (transition)						FALSE
ch1	4A	3480066	3480066	38	121	100.0%	A→T				SNP (transversion)						TRUE
ch1	5A	3480066	3480066	37	150	100.0%	A→T				SNP (transversion)						TRUE
ch1	5B	3480066	3480066	36	64	100.0%	A→T				SNP (transversion)						TRUE
ch1	5C	3480066	3480066	36	119	100.0%	A→T				SNP (transversion)						TRUE
ch1	5D	3480066	3480066	37	73	100.0%	A→T				SNP (transversion)						FALSE
ch1	7D	3481256	3481256	36	109	99.1%	G→T	245	A→S	Substitution	SNP (transversion)	ALV57643.1	hydroperoxidase	733	1	GCG→TCG	FALSE
ch1	1B	3481259	3481259	36	112	100.0%	A→C	246	M→L	Substitution	SNP (transversion)	ALV57643.1	hydroperoxidase	736	1	ATG→CTG	TRUE
ch1	1C	3481259	3481259	37	109	100.0%	A→C	246	M→L	Substitution	SNP (transversion)	ALV57643.1	hydroperoxidase	736	1	ATG→CTG	TRUE
ch1	1D	3481259	3481259	37	72	98.6%	A→C	246	M→L	Substitution	SNP (transversion)	ALV57643.1	hydroperoxidase	736	1	ATG→CTG	TRUE
ch1	3B	3481259	3481259	37	136	98.5%	A→C	246	M→L	Substitution	SNP (transversion)	ALV57643.1	hydroperoxidase	736	1	ATG→CTG	TRUE
ch1	3C	3481259	3481259	37	71	98.6%	A→C	246	M→L	Substitution	SNP (transversion)	ALV57643.1	hydroperoxidase	736	1	ATG→CTG	TRUE
ch1	3D	3481259	3481259	36	98	99.0%	A→C	246	M→L	Substitution	SNP (transversion)	ALV57643.1	hydroperoxidase	736	1	ATG→CTG	FALSE
ch1	5A	3482232	3482232	34	69	100.0%	C→A	570	A→E	Substitution	SNP (transversion)	ALV57643.1	hydroperoxidase	1,709	2	GCG→GAG	TRUE
ch1	5B	3482232	3482232	33	44	97.7%	C→A	570	A→E	Substitution	SNP (transversion)	ALV57643.1	hydroperoxidase	1,709	2	GCG→GAG	TRUE
ch1	5C	3482232	3482232	34	85	100.0%	C→A	570	A→E	Substitution	SNP (transversion)	ALV57643.1	hydroperoxidase	1,709	2	GCG→GAG	FALSE
ch1	2B	3497437	3497437	36	63	98.4%	A→G	88	Y→H	Substitution	SNP (transition)	ALV57657.1	protease TldD	262	1	TAC→CAC	FALSE
ch1	3B	3515295	3515295	37	171	100.0%	A→G	32	Y→C	Substitution	SNP (transition)	ALV57669.1	molecular chaperone DnaJ	95	2	TAT→TGT	TRUE
ch1	3C	3515295	3515295	37	93	100.0%	A→G	32	Y→C	Substitution	SNP (transition)	ALV57669.1	molecular chaperone DnaJ	95	2	TAT→TGT	TRUE
ch1	3D	3515295	3515295	38	138	100.0%	A→G	32	Y→C	Substitution	SNP (transition)	ALV57669.1	molecular chaperone DnaJ	95	2	TAT→TGT	FALSE
ch1	2A	3515307	3515307	38	158	100.0%	G→A	36	R→H	Substitution	SNP (transition)	ALV57669.1	molecular chaperone DnaJ	107	2	CGC→CAC	TRUE
ch1	2B	3515307	3515307	37	104	99.0%	G→A	36	R→H	Substitution	SNP (transition)	ALV57669.1	molecular chaperone DnaJ	107	2	CGC→CAC	FALSE
ch1	2D	3516485	3516485	35	68	98.5%	G→A	49	A→T	Substitution	SNP (transition)	ALV57670.1	anthranilate synthase	145	1	GCG→ACG	FALSE
ch1	5A	3525412	3525412	33	59	100.0%	C→G	359		None	SNP (transversion)	ALV58093.1	MFS transporter	1,077	3	GCG→GCC	TRUE
ch1	5B	3525412	3525412	35	35	100.0%	C→G	359		None	SNP (transversion)	ALV58093.1	MFS transporter	1,077	3	GCG→GCC	TRUE
ch1	5C	3525412	3525412	34	54	98.1%	C→G	359		None	SNP (transversion)	ALV58093.1	MFS transporter	1,077	3	GCG→GCC	TRUE
ch1	5D	3525412	3525412	33	64	100.0%	C→G	359		None	SNP (transversion)	ALV58093.1	MFS transporter	1,077	3	GCG→GCC	FALSE
ch1	5A	3526531	3526531	36	158	100.0%	A→G				SNP (transition)						TRUE
ch1	5B	3526531	3526531	36	81	100.0%	A→G				SNP (transition)						TRUE
ch1	5C	3526531	3526531	36	166	100.0%	A→G				SNP (transition)						TRUE
ch1	5D	3526531	3526531	36	137	100.0%	A→G				SNP (transition)						FALSE
ch1	2A	3527721	3527721	35	114	100.0%	C→T	152	V→I	Substitution	SNP (transition)	ALV57680.1	tRNA delta(2)-isopentenylpyrophosphate transferase	454	1	GTC→ATC	TRUE
ch1	2B	3527721	3527721	35	81	100.0%	C→T	152	V→I	Substitution	SNP (transition)	ALV57680.1	tRNA delta(2)-isopentenylpyrophosphate transferase	454	1	GTC→ATC	TRUE
ch1	2C	3527721	3527721	35	66	98.5%	C→T	152	V→I	Substitution	SNP (transition)	ALV57680.1	tRNA delta(2)-isopentenylpyrophosphate transferase	454	1	GTC→ATC	TRUE
ch1	2D	3527721	3527721	33	67	100.0%	C→T	152	V→I	Substitution	SNP (transition)	ALV57680.1	tRNA delta(2)-isopentenylpyrophosphate transferase	454	1	GTC→ATC	FALSE
ch1	2A	3532348	3532348	37	155	99.4%	G→A				SNP (transition)						TRUE
ch1	2B	3532348	3532348	36	83	100.0%	G→A				SNP (transition)						FALSE
[truncated: 2,106 more rows]
